# Supplementary material for: Transcriptome analysis reveals genes associated with stem cell activation by physical exercise in the dentate gyrus of aged p16Ink4a knockout mice
Source: Front Cell Dev Biol. 2023 Oct 19;11:1270892. doi: 10.3389/fcell.2023.1270892 (PMC10621069; doi:10.3389/fcell.2023.1270892)
Supplement: Supplementary file 1 [file Table2.XLSX]

## Sheet: setB_GO_BP_p001
Table S2. GO Categories enriched in DE genes in Set B, with log2 fold change p < 0.01. Gene Ontology Biological Processes (Worksheet setB_GO_BP_p001), Cellular Components (Worksheet setB_GO_CC_p001), or Molecular Functions (Worksheet setB_GO_MF_p001) from the human GO database, significantly enriched (q-value < 0.05) of genes differentially expressed in Set B with Wald test p-value < 0.01. The “O…
	Overlap Results
	Collection(s):	GO:BP
	# overlaps shown:	79
	# genesets in collections:	7658
	# genes in comparison (n):	246
	# genes in universe (N):	40786
GO term ID	Gene Set Name	# Genes in Gene Set (K)	# Genes in Overlap (k)	k/K	p-value	FDR q-value	DE genes
GO:0009888	GOBP_TISSUE_DEVELOPMENT	1916	38	0.0198	1.15e-10	8.82e-07	Cc2d2a Fgf10 Rab13 Gpc6 Ngfr Ophn1 Nog Sall1 Pou3f3 Gdf11 Crlf1 Upk3a Twist1 Klf2 Ferd3l Lbh Mthfd1l Crb2 Col15a1 Pou3f1 Krt12 Casp6 Upk1b Coro1c Btg2 Zbtb17 Cav2 Plod1 Ccr1 Dmp1 Svep1 Sema5b Dand5 Tmem119 Ntn5 Fgf18 Pth1r Mmp15
GO:0007017	GOBP_MICROTUBULE_BASED_PROCESS	907	24	0.0265	1.83e-09	7.02e-06	Cc2d2a Fgf10 Misp Spag5 Mid1 Map7 Dync2h1 Bag3 Ofd1 Cep97 Mybl2 Mzt1 Tubgcp2 Haus7 Ccdc57 Sass6 Spag1 Tbce Slc16a1 Klc3 Lrpprc Agbl4 Catsperd Cabyr
GO:0070727	GOBP_CELLULAR_MACROMOLECULE_LOCALIZATION	1683	29	0.0172	4.33e-07	0.000878	Cc2d2a Fgf10 Rab13 Gpc6 Ngfr Misp Spag5 Mid1 Map7 Dync2h1 Bag3 Gsn Erbin Rhoq Sh3glb1 Srp9 Trim29 Zdhhc2 Card10 Rnf128 Nvl Mfhas1 Neurl1b Cox18 Amn Tmed5 Tmed7 Ap4b1 Snx8
GO:0000226	GOBP_MICROTUBULE_CYTOSKELETON_ORGANIZATION	642	17	0.0265	4.59e-07	0.000878	Cc2d2a Fgf10 Misp Spag5 Mid1 Map7 Ofd1 Cep97 Mybl2 Mzt1 Tubgcp2 Haus7 Ccdc57 Sass6 Spag1 Tbce Slc16a1
GO:0060429	GOBP_EPITHELIUM_DEVELOPMENT	1149	23	0.02	6.04e-07	0.000926	Cc2d2a Fgf10 Rab13 Gpc6 Ngfr Ophn1 Nog Sall1 Pou3f3 Gdf11 Crlf1 Upk3a Twist1 Klf2 Ferd3l Lbh Mthfd1l Crb2 Col15a1 Pou3f1 Krt12 Casp6 Upk1b
GO:0007010	GOBP_CYTOSKELETON_ORGANIZATION	1468	26	0.0177	1.08e-06	0.00138	Cc2d2a Fgf10 Rab13 Gpc6 Ngfr Ophn1 Nog Sall1 Pou3f3 Gdf11 Crlf1 Upk3a Twist1 Klf2 Ferd3l Lbh Mthfd1l Crb2 Col15a1 Pou3f1 Krt12 Casp6 Upk1b
GO:0070925	GOBP_ORGANELLE_ASSEMBLY	940	20	0.0213	1.35e-06	0.00147	Cc2d2a Fgf10 Rab13 Gpc6 Ngfr Ophn1 Nog Sall1 Pou3f3 Gdf11 Crlf1 Upk3a Twist1 Klf2 Ferd3l Lbh Mthfd1l Crb2 Col15a1 Pou3f1 Krt12 Casp6 Upk1b Coro1c Btg2 Zbtb17 Cav2 Plod1 Ccr1 Dmp1 Svep1 Sema5b Dand5 Tmem119 Ntn5 Fgf18 Pth1r Mmp15 Misp Spag5 Mid1 Map7 Dync2h1 Bag3 Ofd1 Cep97 Mybl2 Mzt1 Tubgcp2 Haus7 Ccdc57 Sass6 Spag1 Tbce Slc16a1 Klc3 Lrpprc Agbl4 Catsperd Cabyr Gsn Erbin Rhoq Sh3glb1 Srp9 Trim29 …
GO:0001655	GOBP_UROGENITAL_SYSTEM_DEVELOPMENT	353	12	0.034	1.88e-06	0.0018	Cc2d2a Fgf10 Nog Sall1 Pou3f3 Gdf11 Crlf1 Upk3a Dync2h1 Rida Pcsk5 Srd5a1
GO:0051225	GOBP_SPINDLE_ASSEMBLY	141	8	0.0567	2.48e-06	0.00211	Misp Spag5 Ofd1 Cep97 Mybl2 Mzt1 Tubgcp2 Haus7
GO:0007049	GOBP_CELL_CYCLE	1779	28	0.0157	3.96e-06	0.00303	Fgf10 Btg2 Zbtb17 Cav2 Misp Spag5 Ofd1 Cep97 Mybl2 Mzt1 Tubgcp2 Haus7 Ccdc57 Sass6 Tbce Slc16a1 Sh3glb1 Arap1 Rida Ppp1cb Psmc3ip Tpd52l1 Hfm1 Wdhd1 Chaf1a Mcm5 Ttc28 Anapc10
GO:0009890	GOBP_NEGATIVE_REGULATION_OF_BIOSYNTHETIC_PROCESS	1693	27	0.0159	4.69e-06	0.0032	Nog Sall1 Pou3f3 Twist1 Klf2 Ferd3l Lbh Btg2 Zbtb17 Bag3 Srp9 Trim29 Rida Aass Plekhn1 Eif2ak2 Hmgb1 Wwc2 Tle3 Scmh1 Nfix Olig2 Dap Lmcd1 Tle1 Gcfc2 Btaf1
GO:1901566	GOBP_ORGANONITROGEN_COMPOUND_BIOSYNTHETIC_PROCESS	1703	27	0.0159	5.22e-06	0.0032	Mthfd1l Btg2 Plod1 Lrpprc Srp9 Zdhhc2 Rpl3 Rida Pcsk5 Aass Plekhn1 Eif2ak2 Selenot Rpusd3 Alg1 Alg6 Pgap2 Magt1 Gucy2f Alad Uros Mri1 Adi1 Elovl1 Degs1 Chpt1 Sat2
GO:0007051	GOBP_SPINDLE_ORGANIZATION	208	9	0.0433	5.43e-06	0.0032	Misp Spag5 Ofd1 Cep97 Mybl2 Mzt1 Tubgcp2 Haus7 Tbce
GO:0140694	GOBP_NON_MEMBRANE_BOUNDED_ORGANELLE_ASSEMBLY	400	12	0.03	6.71e-06	0.00367	Misp Spag5 Ofd1 Cep97 Mybl2 Mzt1 Tubgcp2 Haus7 Ccdc57 Sass6 Gsn Rpl3
GO:0045934	GOBP_NEGATIVE_REGULATION_OF_NUCLEOBASE_CONTAINING_COMPOUND_METABOLIC_PROCESS	1495	24	0.0161	1.47e-05	0.00749	Nog Sall1 Pou3f3 Twist1 Klf2 Ferd3l Lbh Btg2 Zbtb17 Bag3 Lrpprc Trim29 Aass Hmgb1 Wwc2 Tle3 Scmh1 Nfix Olig2 Dap Lmcd1 Tle1 Gcfc2 Btaf1
GO:0022610	GOBP_BIOLOGICAL_ADHESION	1515	24	0.0158	1.82e-05	0.00792	Gpc6 Crb2 Col15a1 Coro1c Ccr1 Dmp1 Svep1 Erbin Trim29 Zdhhc2 Arhgdib Ppp1cb Hmgb1 Ccl28 Igfbp2 Ctnnal1 Clstn2 Ccdc80 Egfl6 Cdh9 Thsd1 Pcdhga12 Pcdhga2 Itga10
GO:0030031	GOBP_CELL_PROJECTION_ASSEMBLY	596	14	0.0235	1.84e-05	0.00792	Cc2d2a Ophn1 Coro1c Dync2h1 Ofd1 Cep97 Ccdc57 Spag1 Klc3 Gsn Rhoq Arap1 Ro60 Tbc1d2
GO:0051241	GOBP_NEGATIVE_REGULATION_OF_MULTICELLULAR_ORGANISMAL_PROCESS	1124	20	0.0178	1.87e-05	0.00792	Ngfr Nog Twist1 Klf2 Coro1c Ccr1 Sema5b Dand5 Tmem119 Erbin Card10 Rnf128 Arhgdib Hmgb1 Wwc2 Tle3 Calcrl Glra1 Tlr6 Homer2
GO:0022402	GOBP_CELL_CYCLE_PROCESS	1224	21	0.0172	1.97e-05	0.00792	Fgf10 Zbtb17 Cav2 Misp Spag5 Ofd1 Cep97 Mybl2 Mzt1 Tubgcp2 Haus7 Ccdc57 Sass6 Tbce Slc16a1 Sh3glb1 Arap1 Rida Psmc3ip Tpd52l1 Hfm1
GO:0030030	GOBP_CELL_PROJECTION_ORGANIZATION	1551	24	0.0155	2.65e-05	0.00938	Cc2d2a Rab13 Ngfr Ophn1 Nog Coro1c Btg2 Sema5b Ntn5 Dync2h1 Ofd1 Cep97 Ccdc57 Spag1 Klc3 Gsn Rhoq Arap1 Ro60 Tbc1d2 Hmgb1 Kidins220 Efhd1 Neu4
GO:0007389	GOBP_PATTERN_SPECIFICATION_PROCESS	460	12	0.0261	2.67e-05	0.00938	Cc2d2a Fgf10 Nog Gdf11 Crb2 Btg2 Dand5 Mid1 Dync2h1 Ofd1 Pcsk5 Scmh1
GO:0042330	GOBP_TAXIS	619	14	0.0226	2.79e-05	0.00938	Fgf10 Rab13 Ngfr Ophn1 Nog Ccr1 Sema5b Ntn5 Fgf18 Hmgb1 Ccl28 Rarres2 Rho Ch25h
GO:0034645	GOBP_CELLULAR_MACROMOLECULE_BIOSYNTHETIC_PROCESS	1557	24	0.0154	2.82e-05	0.00938	Btg2 Plod1 Lrpprc Srp9 Zdhhc2 Nvl Rpl3 Rida Ppp1cb Wdhd1 Chaf1a Mcm5 Plekhn1 Eif2ak2 Nfix Selenot Rpusd3 Alg1 Alg6 Pgap2 Magt1 Orc3 Pole4 Phkg1
GO:0021510	GOBP_SPINAL_CORD_DEVELOPMENT	99	6	0.0606	3.18e-05	0.0101	Nog Gdf11 Dync2h1 Bag3 Srd5a1 Olig2
GO:0009790	GOBP_EMBRYO_DEVELOPMENT	1090	19	0.0174	3.99e-05	0.0122	Cc2d2a Fgf10 Nog Sall1 Twist1 Klf2 Ferd3l Mthfd1l Crb2 Zbtb17 Pth1r Mmp15 Dync2h1 Agbl4 Pcsk5 Kidins220 Rarres2 Pou3f4 Lrig1
GO:1902850	GOBP_MICROTUBULE_CYTOSKELETON_ORGANIZATION_INVOLVED_IN_MITOSIS	153	7	0.0458	4.28e-05	0.0122	Fgf10 Misp Ofd1 Cep97 Mybl2 Mzt1 Tbce
GO:0040011	GOBP_LOCOMOTION	1921	27	0.0141	4.33e-05	0.0122	Fgf10 Rab13 Gpc6 Ngfr Ophn1 Nog Pou3f3 Twist1 Crb2 Coro1c Ccr1 Sema5b Ntn5 Fgf18 Misp Tubgcp2 Klc3 Catsperd Rhoq Card10 Arhgdib Hmgb1 Wwc2 Ccl28 Rarres2 Rho Ch25h
GO:0048566	GOBP_EMBRYONIC_DIGESTIVE_TRACT_DEVELOPMENT	33	4	0.1212	4.61e-05	0.0122	Fgf10 Sall1 Pcsk5 Rarres2
GO:0009628	GOBP_RESPONSE_TO_ABIOTIC_STIMULUS	1102	19	0.0172	4.62e-05	0.0122	Ngfr Twist1 Btg2 Plod1 Sema5b Map7 Bag3 Gsn Ro60 Ppp1cb Plekhn1 Gucy2f Alad Igfbp2 Efhd1 Rho Lpl Pcsk1n Dclre1c
GO:0007265	GOBP_RAS_PROTEIN_SIGNAL_TRANSDUCTION	348	10	0.0287	5.66e-05	0.0137	Fgf10 Ngfr Ophn1 Erbin Arhgdib Ctnnal1 Rfxank Grap Rab4a Rit1
GO:0007417	GOBP_CENTRAL_NERVOUS_SYSTEM_DEVELOPMENT	1027	18	0.0175	5.96e-05	0.0137	Fgf10 Ngfr Ophn1 Nog Sall1 Pou3f3 Gdf11 Pou3f1 Btg2 Dync2h1 Bag3 Tubgcp2 Agbl4 Gsn Rida Srd5a1 Olig2 Pou3f4
GO:0007264	GOBP_SMALL_GTPASE_MEDIATED_SIGNAL_TRANSDUCTION	502	12	0.0239	6.18e-05	0.0137	Fgf10 Ngfr Ophn1 Erbin Rhoq Arap1 Arhgdib Ctnnal1 Rfxank Grap Rab4a Rit1
GO:0035295	GOBP_TUBE_DEVELOPMENT	1127	19	0.0169	6.21e-05	0.0137	Cc2d2a Fgf10 Ngfr Nog Sall1 Pou3f3 Gdf11 Crlf1 Twist1 Klf2 Ferd3l Mthfd1l Col15a1 Fgf18 Card10 Rida Pcsk5 Calcrl Rarres2
GO:0051254	GOBP_POSITIVE_REGULATION_OF_RNA_METABOLIC_PROCESS	1745	25	0.0143	6.23e-05	0.0137	Fgf10 Ngfr Nog Sall1 Pou3f3 Twist1 Klf2 Lbh Pou3f1 Btg2 Zbtb17 Mybl2 Rhoq Rida Psmc3ip Plekhn1 Hmgb1 Nfix Rfxank Ncoa7 Polr2a Mycbp Heatr1 Tdrd3 Npas3
GO:0050953	GOBP_SENSORY_PERCEPTION_OF_LIGHT_STIMULUS	220	8	0.0364	6.24e-05	0.0137	Crb2 Krt12 Sema5b Gucy2f Glra1 Rho Arr3 Grm8
GO:0090307	GOBP_MITOTIC_SPINDLE_ASSEMBLY	71	5	0.0704	7.21e-05	0.0153	Misp Ofd1 Cep97 Mybl2 Mzt1
GO:0016477	GOBP_CELL_MIGRATION	1556	23	0.0148	7.82e-05	0.0162	Fgf10 Rab13 Gpc6 Ngfr Ophn1 Nog Pou3f3 Twist1 Crb2 Coro1c Ccr1 Sema5b Fgf18 Misp Tubgcp2 Rhoq Card10 Arhgdib Hmgb1 Wwc2 Ccl28 Rarres2 Ch25h
GO:0071495	GOBP_CELLULAR_RESPONSE_TO_ENDOGENOUS_STIMULUS	1355	21	0.0155	8.4e-05	0.0169	Fgf10 Rab13 Ngfr Nog Klf2 Lbh Crb2 Casp6 Cav2 Dand5 Fgf18 Rhoq Srd5a1 Uros Igfbp2 Glra1 Tlr6 Kidins220 Rarres2 Lpl Htra3
GO:0033365	GOBP_PROTEIN_LOCALIZATION_TO_ORGANELLE	872	16	0.0183	9.11e-05	0.0179	Cc2d2a Gpc6 Ngfr Spag5 Mid1 Dync2h1 Bag3 Sh3glb1 Srp9 Trim29 Card10 Rnf128 Nvl Mfhas1 Neurl1b Cox18
GO:0021536	GOBP_DIENCEPHALON_DEVELOPMENT	75	5	0.0667	9.38e-05	0.018	Fgf10 Nog Sall1 Srd5a1 Olig2
GO:0048568	GOBP_EMBRYONIC_ORGAN_DEVELOPMENT	451	11	0.0244	0.000105	0.0191	Cc2d2a Fgf10 Nog Sall1 Twist1 Mthfd1l Crb2 Pcsk5 Rarres2 Pou3f4 Lrig1
GO:0009894	GOBP_REGULATION_OF_CATABOLIC_PROCESS	980	17	0.0173	0.000108	0.0191	Ophn1 Twist1 Btg2 Bag3 Lrpprc Agbl4 Sh3glb1 Zdhhc2 Rnf128 Rida Ppp1cb Plekhn1 Hmgb1 Dap Alad Rarres2 Hspb8
GO:0030900	GOBP_FOREBRAIN_DEVELOPMENT	377	10	0.0265	0.000109	0.0191	Fgf10 Ophn1 Nog Sall1 Pou3f3 Pou3f1 Btg2 Dync2h1 Srd5a1 Olig2
GO:0021983	GOBP_PITUITARY_GLAND_DEVELOPMENT	41	4	0.0976	0.00011	0.0191	Fgf10 Nog Sall1 Srd5a1
GO:0009719	GOBP_RESPONSE_TO_ENDOGENOUS_STIMULUS	1597	23	0.0144	0.000115	0.0195	Fgf10 Rab13 Ngfr Nog Klf2 Lbh Crb2 Casp6 Btg2 Cav2 Dand5 Fgf18 Rhoq Srd5a1 Alad Uros Igfbp2 Glra1 Tlr6 Kidins220 Rarres2 Lpl Htra3
GO:0045935	GOBP_POSITIVE_REGULATION_OF_NUCLEOBASE_CONTAINING_COMPOUND_METABOLIC_PROCESS	1928	26	0.0135	0.000118	0.0196	Fgf10 Ngfr Nog Sall1 Pou3f3 Twist1 Klf2 Lbh Pou3f1 Btg2 Zbtb17 Mybl2 Rhoq Nvl Rida Psmc3ip Plekhn1 Hmgb1 Nfix Rfxank Ncoa7 Polr2a Mycbp Heatr1 Tdrd3 Npas3
GO:0007052	GOBP_MITOTIC_SPINDLE_ORGANIZATION	126	6	0.0476	0.000122	0.0197	Misp Ofd1 Cep97 Mybl2 Mzt1 Tbce
GO:0023056	GOBP_POSITIVE_REGULATION_OF_SIGNALING	1713	24	0.014	0.000123	0.0197	Fgf10 Ngfr Sall1 Gdf11 Klf2 Crb2 Cav2 Ccr1 Fgf18 Mid1 Dync2h1 Erbin Zdhhc2 Mfhas1 Tpd52l1 Eif2ak2 Hmgb1 Lmcd1 Selenot Clstn2 Tlr6 Crlf2 Rsad2 Tmem33
GO:0000278	GOBP_MITOTIC_CELL_CYCLE	900	16	0.0178	0.000131	0.0204	Fgf10 Btg2 Cav2 Misp Spag5 Ofd1 Cep97 Mybl2 Mzt1 Tubgcp2 Ccdc57 Sass6 Tbce Tpd52l1 Wdhd1 Ttc28
GO:0016053	GOBP_ORGANIC_ACID_BIOSYNTHETIC_PROCESS	318	9	0.0283	0.000149	0.0228	Mthfd1l Aass Uros Mri1 Adi1 Elovl1 Degs1 Lpl Rbp1
GO:1900180	GOBP_REGULATION_OF_PROTEIN_LOCALIZATION_TO_NUCLEUS	132	6	0.0455	0.000157	0.0236	Ngfr Bag3 Trim29 Card10 Nvl Mfhas1
GO:0044281	GOBP_SMALL_MOLECULE_METABOLIC_PROCESS	1771	24	0.0136	0.000202	0.0293	Twist1 Mthfd1l Pth1r Rhoq Amn Rida Srd5a1 Ppp1cb Aass Gucy2f Uros Mri1 Adi1 Elovl1 Degs1 Chpt1 Ch25h Lpl Rbp1 Npc1l1 Slc25a17 Hpdl Hyi Man2b1
GO:0099111	GOBP_MICROTUBULE_BASED_TRANSPORT	197	7	0.0355	0.000207	0.0293	Dync2h1 Bag3 Ofd1 Klc3 Lrpprc Agbl4 Cabyr
GO:0048585	GOBP_NEGATIVE_REGULATION_OF_RESPONSE_TO_STIMULUS	1664	23	0.0138	0.000208	0.0293	Fgf10 Ngfr Nog Twist1 Lbh Cav2 Sema5b Dand5 Erbin Mfhas1 Wwc2 Tle3 Tle1 Igfbp2 Calcrl Tlr6 Homer2 Lpl Ncoa7 Arr3 Htra3 Trabd2b Ddit4l
GO:0009887	GOBP_ANIMAL_ORGAN_MORPHOGENESIS	1037	17	0.0164	0.000211	0.0293	Fgf10 Gpc6 Ngfr Nog Sall1 Gdf11 Twist1 Mthfd1l Crb2 Dmp1 Tmem119 Ntn5 Fgf18 Tle3 Tle1 Pou3f4 Lrig1
GO:0044782	GOBP_CILIUM_ORGANIZATION	410	10	0.0244	0.000215	0.0294	Cc2d2a Dync2h1 Ofd1 Cep97 Ccdc57 Spag1 Klc3 Gsn Ro60 Tbc1d2
GO:0009066	GOBP_ASPARTATE_FAMILY_AMINO_ACID_METABOLIC_PROCESS	49	4	0.0816	0.000221	0.0297	Rida Aass Mri1 Adi1
GO:1901652	GOBP_RESPONSE_TO_PEPTIDE	494	11	0.0223	0.00023	0.0299	Rab13 Ngfr Klf2 Btg2 Cav2 Erbin Rhoq Srd5a1 Tlr6 Rarres2 Lpl
GO:0010628	GOBP_POSITIVE_REGULATION_OF_GENE_EXPRESSION	1147	18	0.0157	0.000234	0.0299	Fgf10 Nog Pou3f3 Twist1 Pou3f1 Tmem119 Fgf18 Gsn Eif2ak2 Hmgb1 Tle1 Rpusd3 Tlr6 Lpl Polr2a Crlf2 Rsad2 Med23
GO:0035107	GOBP_APPENDAGE_MORPHOGENESIS	142	6	0.0423	0.000234	0.0299	Fgf10 Nog Sall1 Twist1 Dync2h1 Pcsk5
GO:0009067	GOBP_ASPARTATE_FAMILY_AMINO_ACID_BIOSYNTHETIC_PROCESS	21	3	0.1429	0.000266	0.0334	Aass Mri1 Adi1
GO:0042592	GOBP_HOMEOSTATIC_PROCESS	1810	24	0.0133	0.000278	0.0343	Ngfr Pou3f3 Upk3a Klf2 Crb2 Cav2 Ccr1 Tmem119 Pth1r Bag3 Slc16a1 Mfhas1 Hmgb1 Tle3 Selenot Elovl1 Ccl28 Homer2 Rho Lpl Rbp1 Txnrd3 Fam210b Micu3
GO:0023057	GOBP_NEGATIVE_REGULATION_OF_SIGNALING	1384	20	0.0145	0.000309	0.0376	Fgf10 Ngfr Nog Twist1 Lbh Cav2 Dand5 Erbin Mfhas1 Wwc2 Tle3 Tle1 Igfbp2 Glra1 Tlr6 Homer2 Arr3 Htra3 Trabd2b Ddit4l
GO:0032602	GOBP_CHEMOKINE_PRODUCTION	98	5	0.051	0.00033	0.0395	Twist1 Erbin Eif2ak2 Hmgb1 Lpl
GO:0001823	GOBP_MESONEPHROS_DEVELOPMENT	99	5	0.0505	0.000346	0.0397	Fgf10 Nog Sall1 Gdf11 Crlf1
GO:0007167	GOBP_ENZYME_LINKED_RECEPTOR_PROTEIN_SIGNALING_PATHWAY	984	16	0.0163	0.000353	0.0397	Fgf10 Ngfr Nog Gdf11 Crb2 Cav2 Svep1 Dand5 Fgf18 Erbin Rhoq Gucy2f Igfbp2 Rarres2 Htra3 Crlf2
GO:0048598	GOBP_EMBRYONIC_MORPHOGENESIS	607	12	0.0198	0.000356	0.0397	Cc2d2a Fgf10 Nog Sall1 Twist1 Mthfd1l Crb2 Zbtb17 Mmp15 Dync2h1 Pou3f4 Lrig1
GO:0019509	GOBP_L_METHIONINE_SALVAGE_FROM_METHYLTHIOADENOSINE	5	2	0.4	0.000358	0.0397	Mri1 Adi1
GO:0034165	GOBP_POSITIVE_REGULATION_OF_TOLL_LIKE_RECEPTOR_9_SIGNALING_PATHWAY	5	2	0.4	0.000358	0.0397	Hmgb1 Rsad2
GO:0099072	GOBP_REGULATION_OF_POSTSYNAPTIC_MEMBRANE_NEUROTRANSMITTER_RECEPTOR_LEVELS	56	4	0.0714	0.000371	0.0401	Gpc6 Ophn1 Erbin Frrs1l
GO:0000003	GOBP_REPRODUCTION	1514	21	0.0139	0.000376	0.0401	Fgf10 Rab13 Nog Sall1 Tmem119 Tubgcp2 Spag1 Klc3 Catsperd Cabyr Arhgdib Pcsk5 Srd5a1 Psmc3ip Hfm1 Scmh1 Igfbp2 Glra1 Mycbp Txnrd3 Eqtn
GO:0060322	GOBP_HEAD_DEVELOPMENT	795	14	0.0176	0.000377	0.0401	Fgf10 Ophn1 Nog Sall1 Pou3f3 Pou3f1 Btg2 Dync2h1 Bag3 Tubgcp2 Rida Srd5a1 Olig2 Pou3f4
GO:0031328	GOBP_POSITIVE_REGULATION_OF_CELLULAR_BIOSYNTHETIC_PROCESS	1966	25	0.0127	0.000385	0.0404	Fgf10 Ngfr Nog Sall1 Pou3f3 Twist1 Klf2 Lbh Pou3f1 Zbtb17 Pth1r Mybl2 Rhoq Nvl Psmc3ip Hmgb1 Nfix Rpusd3 Tlr6 Rfxank Ncoa7 Mycbp Heatr1 Tdrd3 Npas3
GO:0022008	GOBP_NEUROGENESIS	1631	22	0.0135	0.000398	0.0408	Fgf10 Rab13 Ngfr Ophn1 Nog Sall1 Gdf11 Twist1 Ferd3l Crb2 Pou3f1 Btg2 Sema5b Ntn5 Dync2h1 Tubgcp2 Agbl4 Hmgb1 Olig2 Kidins220 Efhd1 Neu4
GO:1901653	GOBP_CELLULAR_RESPONSE_TO_PEPTIDE	364	9	0.0247	0.000401	0.0408	Rab13 Ngfr Klf2 Cav2 Rhoq Srd5a1 Tlr6 Rarres2 Lpl
GO:0007267	GOBP_CELL_CELL_SIGNALING	1633	22	0.0135	0.000405	0.0408	Fgf10 Gpc6 Ophn1 Nog Sall1 Ccr1 Fgf18 Slc16a1 Zdhhc2 Pcsk5 Tle3 Tle1 Selenot Igfbp2 Clstn2 Glra1 Grap Grm8 Trabd2b Ece2 Pvalb Gabra2
GO:0007163	GOBP_ESTABLISHMENT_OR_MAINTENANCE_OF_CELL_POLARITY	221	7	0.0317	0.000415	0.0413	Fgf10 Ophn1 Crb2 Misp Map7 Gsn Erbin
GO:1901700	GOBP_RESPONSE_TO_OXYGEN_CONTAINING_COMPOUND	1653	22	0.0133	0.000476	0.0468	Fgf10 Rab13 Ngfr Klf2 Btg2 Cav2 Mmp15 Erbin Rhoq Srd5a1 Hmgb1 Selenot Alad Igfbp2 Calcrl Glra1 Tlr6 Homer2 Rarres2 Lpl Fam210b Irak2
GO:0062207	GOBP_REGULATION_OF_PATTERN_RECOGNITION_RECEPTOR_SIGNALING_PATHWAY	107	5	0.0467	0.000494	0.0479	Erbin Mfhas1 Hmgb1 Tlr6 Rsad2

## Sheet: setB_GO_CC_p001
Table S2. GO Categories enriched in DE genes in Set B, with log2 fold change p < 0.01. Gene Ontology Biological Processes (Worksheet setB_GO_BP_p001), Cellular Components (Worksheet setB_GO_CC_p001), or Molecular Functions (Worksheet setB_GO_MF_p001) from the human GO database, significantly enriched (q-value < 0.05) of genes differentially expressed in Set B with Wald test p-value < 0.01. The “O…
	Overlap Results
	Collection(s):	GO:CC
	# overlaps shown:	31
	# genesets in collections:	1006
	# genes in comparison (n):	246
	# genes in universe (N):	40786
GO term ID	Gene Set Name	# Genes in Gene Set (K)	# Genes in Overlap (k)	k/K	p-value	FDR q-value	DE genes
GO:0042175	GOCC_NUCLEAR_OUTER_MEMBRANE_ENDOPLASMIC_RETICULUM_MEMBRANE_NETWORK	1165	26	0.0223	1.25e-08	1.26e-05	Zdhhc2 Clstn2 Degs1 Magt1 Upk3a Tmed7 Rsad2 Pgap2 Chpt1 Tmed5 Phtf1 Ubc Neu4 Srd5a1 Srp9 Tmem33 Elovl1 Plod1 Alg6 Tmem119 Selenot Alg1 Alg13 Ch25h Gucy2f Lrpprc
GO:0031984	GOCC_ORGANELLE_SUBCOMPARTMENT	1470	29	0.0197	2.55e-08	1.28e-05	Zdhhc2 Clstn2 Degs1 Magt1 Upk3a Tmed7 Rsad2 Pgap2 Chpt1 Tmed5 Phtf1 Ubc Neu4 Srd5a1 Srp9 Tmem33 Elovl1 Plod1 Alg6 Tmem119 Selenot Alg1 Alg13 Ch25h Rab13 Ap4b1 Pcsk5 Pcsk1n Arap1
GO:0031226	GOCC_INTRINSIC_COMPONENT_OF_PLASMA_MEMBRANE	1737	31	0.0178	7.74e-08	2.6e-05	Zdhhc2 Clstn2 Degs1 Magt1 Upk3a Gucy2f Rho Cav2 Ngfr Pcdhga12 Calcrl Tlr6 Gpc6 Gabra2 Npc1l1 Glra1 Scn9a Plppr1 Mmp15 Slc16a1 Pth1r Upk1b Itga10 Kcnf1 Trabd2b Ccr1 Ntsr2 Grm8 Pcdhga2 Slc7a2 Slco2a1
GO:0070161	GOCC_ANCHORING_JUNCTION	841	19	0.0226	1.04e-06	0.000262	Rab13 Rho Cav2 Ngfr Pcdhga12 Coro1c Thsd1 Tmem65 Erbin Capn5 Rpl3 Misp Ppp1cb Gsn Tns1 Tns3 Crb2 Cdh9 Trim29
GO:0005783	GOCC_ENDOPLASMIC_RETICULUM	1993	31	0.0156	1.47e-06	0.000296	Zdhhc2 Clstn2 Degs1 Magt1 Upk3a Tmed7 Rsad2 Pgap2 Chpt1 Tmed5 Phtf1 Ubc Neu4 Srd5a1 Srp9 Tmem33 Elovl1 Plod1 Alg6 Tmem119 Selenot Alg1 Alg13 Ch25h Calcrl Rnf128 Txnrd3 Col15a1 Col20a1 Mxra7 Dmp1
GO:0005794	GOCC_GOLGI_APPARATUS	1613	27	0.0167	1.92e-06	0.000322	Zdhhc2 Clstn2 Tmed7 Rsad2 Pgap2 Chpt1 Tmed5 Phtf1 Rab13 Ap4b1 Pcsk5 Pcsk1n Arap1 Rho Cav2 Tlr6 Gpc6 Rnf128 Plin3 Ece2 Agbl4 Scrg1 Sh3glb1 Dync2h1 Gask1b Dclre1c Tdrd3
GO:0012506	GOCC_VESICLE_MEMBRANE	1189	22	0.0185	3.81e-06	0.000548	Zdhhc2 Degs1 Magt1 Tmed7 Ubc Rab13 Rho Cav2 Tlr6 Gabra2 Npc1l1 Coro1c Thsd1 Plin3 Ece2 Rab4a Tmem163 Amn Snx8 Irak2 Rhoq Eqtn
GO:0043005	GOCC_NEURON_PROJECTION	1340	22	0.0164	2.42e-05	0.00277	Clstn2 Neu4 Srd5a1 Gucy2f Rab13 Rho Ngfr Gabra2 Glra1 Scn9a Plppr1 Agbl4 Scrg1 Klc3 Homer2 Ophn1 Pvalb Palmd Arr3 Map7 Nefm Bag3
GO:0005739	GOCC_MITOCHONDRION	1648	25	0.0152	2.48e-05	0.00277	Degs1 Rsad2 Ubc Neu4 Lrpprc Tmem65 Txnrd3 Sh3glb1 Klc3 Rpusd3 Micu3 Cox7b2 Fam210b Cox18 Nnt Efhd1 Plekhn1 Heatr1 Mfhas1 Rida Aass Mthfd1l Mycbp Uros Hpdl
GO:0005768	GOCC_ENDOSOME	996	18	0.0181	4.03e-05	0.00406	Zdhhc2 Ubc Rab13 Ap4b1 Ngfr Calcrl Coro1c Thsd1 Rnf128 Plin3 Rab4a Tmem163 Amn Snx8 Irak2 Hmgb1 Neurl1b Kidins220
GO:0030312	GOCC_EXTERNAL_ENCAPSULATING_STRUCTURE	570	13	0.0228	4.95e-05	0.00415	Gpc6 Mmp15 Erbin Col15a1 Col20a1 Mxra7 Dmp1 Ccdc80 Ntn5 Egfl6 Rarres2 Fgf10 Lrig1
GO:0045202	GOCC_SYNAPSE	1305	21	0.0161	4.95e-05	0.00415	Zdhhc2 Clstn2 Rab13 Ngfr Gpc6 Gabra2 Glra1 Slc16a1 Coro1c Erbin Capn5 Rpl3 Rab4a Tmem163 Homer2 Ophn1 Pvalb Palmd Arr3 Grap Frrs1l
GO:0030055	GOCC_CELL_SUBSTRATE_JUNCTION	431	11	0.0255	7.02e-05	0.00544	Cav2 Coro1c Thsd1 Erbin Capn5 Rpl3 Misp Ppp1cb Gsn Tns1 Tns3
GO:0005874	GOCC_MICROTUBULE	435	11	0.0253	7.62e-05	0.00548	Lrpprc Misp Dync2h1 Klc3 Map7 Spag5 Ccdc57 Haus7 Mid1 Tubgcp2 Tbce
GO:0099080	GOCC_SUPRAMOLECULAR_COMPLEX	1329	20	0.015	0.000183	0.0123	Lrpprc Coro1c Misp Dync2h1 Rhoq Klc3 Map7 Nefm Bag3 Rpusd3 Spag5 Ccdc57 Haus7 Mid1 Tubgcp2 Tbce Krt12 Gpatch11 Lsm6 Henmt1
GO:0099513	GOCC_POLYMERIC_CYTOSKELETAL_FIBER	755	14	0.0185	0.000225	0.0141	Lrpprc Misp Dync2h1 Rhoq Klc3 Map7 Nefm Spag5 Ccdc57 Haus7 Mid1 Tubgcp2 Tbce Krt12
GO:0005604	GOCC_BASEMENT_MEMBRANE	95	5	0.0526	0.000285	0.0157	Erbin Col15a1 Ccdc80 Ntn5 Egfl6
GO:0045177	GOCC_APICAL_PART_OF_CELL	426	10	0.0235	0.000292	0.0157	Upk3a Npc1l1 Slc16a1 Pth1r Upk1b Crb2 Dync2h1 Amn Homer2 Igfbp2
GO:0062023	GOCC_COLLAGEN_CONTAINING_EXTRACELLULAR_MATRIX	427	10	0.0234	0.000297	0.0157	Gpc6 Erbin Col15a1 Col20a1 Mxra7 Ccdc80 Ntn5 Egfl6 Rarres2 Fgf10
GO:0010008	GOCC_ENDOSOME_MEMBRANE	525	11	0.021	0.000385	0.0184	Zdhhc2 Ubc Rab13 Coro1c Thsd1 Plin3 Rab4a Tmem163 Amn Snx8 Irak2
GO:0098796	GOCC_MEMBRANE_PROTEIN_COMPLEX	1304	19	0.0146	0.000395	0.0184	Magt1 Tmed7 Srp9 Ap4b1 Cav2 Calcrl Tlr6 Gabra2 Glra1 Scn9a Itga10 Kcnf1 Coro1c Crb2 Cdh9 Micu3 Cox7b2 Hmgb1 Catsperd
GO:0099081	GOCC_SUPRAMOLECULAR_POLYMER	996	16	0.0161	0.000402	0.0184	Lrpprc Coro1c Misp Dync2h1 Rhoq Klc3 Map7 Nefm Bag3 Spag5 Ccdc57 Haus7 Mid1 Tubgcp2 Tbce Krt12
GO:0034451	GOCC_CENTRIOLAR_SATELLITE	107	5	0.0467	0.000494	0.0216	Spag5 Ccdc57 Ofd1 Sass6 Cep97
GO:0019867	GOCC_OUTER_MEMBRANE	234	7	0.0299	0.000583	0.0244	Rsad2 Ubc Neu4 Gucy2f Lrpprc Sh3glb1 Fam210b
GO:0098837	GOCC_POSTSYNAPTIC_RECYCLING_ENDOSOME	7	2	0.2857	0.000746	0.03	Zdhhc2 Rab4a
GO:0005694	GOCC_CHROMOSOME	1852	23	0.0124	0.000907	0.0351	Lrpprc Ppp1cb Hmgb1 Spag5 Gpatch11 Orc3 Mcm5 Pole4 Psmc3ip Wdhd1 Sall1 Polr2a Pou3f1 H2bc21 Chaf1a Olig2 Klf2 Ferd3l Nfix Pou3f3 Pou3f4 Npas3 Twist1
GO:0005740	GOCC_MITOCHONDRIAL_ENVELOPE	783	13	0.0166	0.00104	0.0386	Degs1 Rsad2 Ubc Neu4 Tmem65 Sh3glb1 Micu3 Cox7b2 Fam210b Cox18 Nnt Efhd1 Plekhn1
GO:0101031	GOCC_CHAPERONE_COMPLEX	34	3	0.0882	0.00113	0.0406	Bag3 Hspb8 Spag1
GO:0015630	GOCC_MICROTUBULE_CYTOSKELETON	1320	18	0.0136	0.00119	0.0412	Lrpprc Slc16a1 Misp Agbl4 Dync2h1 Klc3 Map7 Spag5 Ccdc57 Haus7 Mid1 Tubgcp2 Tbce Ofd1 Sass6 Cep97 Mzt1 Ttc28
GO:0032593	GOCC_INSULIN_RESPONSIVE_COMPARTMENT	9	2	0.2222	0.00127	0.0425	Rab13 Rab4a
GO:0031975	GOCC_ENVELOPE	1237	17	0.0137	0.00149	0.0483	Degs1 Rsad2 Ubc Neu4 Tmem33 Gucy2f Lrpprc Tmem65 Erbin Sh3glb1 Micu3 Cox7b2 Fam210b Cox18 Nnt Efhd1 Plekhn1

## Sheet: setB_GO_MF_p001
Table S2. GO Categories enriched in DE genes in Set B, with log2 fold change p < 0.01. Gene Ontology Biological Processes (Worksheet setB_GO_BP_p001), Cellular Components (Worksheet setB_GO_CC_p001), or Molecular Functions (Worksheet setB_GO_MF_p001) from the human GO database, significantly enriched (q-value < 0.05) of genes differentially expressed in Set B with Wald test p-value < 0.01. The “O…
	Overlap Results
	Collection(s):	GO:MF
	# overlaps shown:	7
	# genesets in collections:	1738
	# genes in comparison (n):	246
	# genes in universe (N):	40786
GO term ID	Gene Set Name	# Genes in Gene Set (K)	# Genes in Overlap (k)	k/K	p-value	FDR q-value	DE genes
GO:0046983	GOMF_PROTEIN_DIMERIZATION_ACTIVITY	1055	21	0.0199	2.08e-06	0.00313	Lpl Tlr6 Mid1 Pou3f3 Twist1 Olig2 Sh3glb1 Irak2 Cav2 Nog Mthfd1l Pth1r Hspb8 Zdhhc2 Tpd52l1 Npas3 Ferd3l Pole4 Lsm6 Abtb2 H2bc21
GO:0042802	GOMF_IDENTICAL_PROTEIN_BINDING	1977	30	0.0152	3.6e-06	0.00313	Lpl Tlr6 Mid1 Pou3f3 Twist1 Olig2 Sh3glb1 Irak2 Cav2 Nog Mthfd1l Pth1r Hspb8 Zdhhc2 Tpd52l1 Pvalb Ofd1 Tle1 Trim29 Gucy2f Mri1 Rida Snx8 Alad Eif2ak2 Htra3 Casp6 Slc16a1 Chaf1a Sat2
GO:0005509	GOMF_CALCIUM_ION_BINDING	710	16	0.0225	7.79e-06	0.00354	Lpl Pvalb Dmp1 Egfl6 Gsn Cdh9 Crb2 Cabyr Svep1 Efhd1 Pcdhga12 Micu3 Efcab5 Pcdhga2 Clstn2 Susd1
GO:0005102	GOMF_SIGNALING_RECEPTOR_BINDING	1550	25	0.0161	8.92e-06	0.00354	Lpl Tlr6 Dmp1 Egfl6 Ophn1 Homer2 Hmgb1 Fgf10 Fgf18 Itga10 Crlf1 Crlf2 Gdf11 Ccl28 Sema5b Dand5 Pcsk1n Idua Igfbp2 Arr3 Erbin Map7 Amn Ntn5 Rarres2
GO:0008092	GOMF_CYTOSKELETAL_PROTEIN_BINDING	986	19	0.0193	1.02e-05	0.00354	Mid1 Ofd1 Gsn Ophn1 Homer2 Lrpprc Tubgcp2 Haus7 Nefm Klc3 Spag5 Agbl4 Tbce Ctnnal1 Coro1c Misp Tns1 Ipp Npc1l1
GO:0003712	GOMF_TRANSCRIPTION_COREGULATOR_ACTIVITY	495	12	0.0242	5.41e-05	0.0157	Tle1 Hmgb1 Aass Lmcd1 Tle3 Btg2 Psmc3ip Tdrd3 Ncoa7 Mycbp Med23 Btaf1
GO:0015631	GOMF_TUBULIN_BINDING	374	10	0.0267	0.000102	0.0254	Mid1 Ofd1 Lrpprc Tubgcp2 Haus7 Nefm Klc3 Spag5 Agbl4 Tbce
