# Supplementary material for: Transcriptome analysis reveals genes associated with stem cell activation by physical exercise in the dentate gyrus of aged p16Ink4a knockout mice
Source: Front Cell Dev Biol. 2023 Oct 19;11:1270892. doi: 10.3389/fcell.2023.1270892 (PMC10621069; doi:10.3389/fcell.2023.1270892)
Supplement: Supplementary file 2 [file Table3.XLSX]

## Sheet: SetB genes counter-reg in senes
Table S3. Differentially expressed Set B genes counter-regulated in the Senescence signature CellAge database. Worksheet “SetB genes counter-reg in senes”: List of fold changes of the genes differentially expressed in Set B with p-value ≤ 0.05 (p16KO CTL vs p16WT CTL) that are included in the Senescence gene signature from the CellAge database (https://genomics.senescence.info/cells/signatures.ph…
	Set B gene	Set B log2 Fold Change	Expression in senescence
	Fas	-0.735307	
	Dgka	-0.432617	
	Dbi	0.400558	
	Gba	-0.243733	
	Gem	0.829621	
	Icam1	-0.558013	
	Prrx1	0.40744	
	Pxmp2	0.380733	
	Rbp1	0.433382	
	Snrpe	0.25938	
	Tnfrsf1B	0.279234	
	Twist1	1.14927	
	Btg2	-0.442292	
	Hist2H2Be	-0.398321	
	Hist1H4C	1.51815	
	Pla2G4C	-2.04264	
	Suclg2	0.413102	
	Aass	0.627261	
	Gpnmb	-0.576495	
	Lsm6	0.441145	
	Ncstn	-0.164195	
	Zbtb20	-0.372779	
	Tmem251	0.272221	
	Hspb8	-0.799929	
	Slc43A3	1.41745	
	Psmc3Ip	1.63409	
	Fkbp11	1.82153	
	Neurl1B	0.24441	
	Neil3	2.03632	
	Haus7	0.381784	
	Cdk5Rap2	0.408079	
	Pbk	1.60091	
	As3Mt	0.337965	
	Kctd16	-0.377953	
	Pcdh10	-0.377953	
	Rasl11B	0.35838	
	E2F8	0.910924	
	Tifa	0.438287	
	Htra3	0.575737	
	Abhd3	0.375062	
	Tusc1	0.574936	
	Tmem119	0.449177	
	Mzt1	0.184416	

## Sheet: GO BPCCMF of 43gene counter-reg
Table S3 - Differentially expressed Set B genes counter-regulated in the Senescence signature CellAge database. Worksheet “GO BPCCMF of 43gene counter-reg”: Gene Ontology Biological Processes, Cellular Components and Molecular functions from the human GO database that result significantly enriched (q-value < 0.05) of genes that are both DE in Set B with Wald test p-value < 0.05 and counter-regula…
	Overlap Results
	Collection(s):	GO
	# overlaps shown:	27
	# genesets in collections:	10402
	# genes in comparison (n):	43
	# genes in universe (N):	40786
GO term ID	Gene Set Name	# Genes in Gene Set (K)	# Genes in Overlap (k)	k/K	p-value	FDR q-value	Enriched DE genes
GO:0070997	GOBP_NEURON_DEATH	352	6	0.017	1.84e-06	0.0192	Gba Btg2 Tnfrsf1B Gpnmb Fas Ncstn
GO:0006082	GOBP_ORGANIC_ACID_METABOLIC_PROCESS	964	8	0.0083	6.59e-06	0.0343	Twist1 Zbtb20 Dbi Aass Pla2G4C Abhd3 Rbp1 As3Mt
GO:0044281	GOBP_SMALL_MOLECULE_METABOLIC_PROCESS	1771	10	0.0056	1.2e-05	0.0355	Gba Twist1 Zbtb20 Dbi Aass Pla2G4C Abhd3 Rbp1 As3Mt Suclg2
GO:0009896	GOBP_POSITIVE_REGULATION_OF_CATABOLIC_PROCESS	513	6	0.0117	1.58e-05	0.0355	Gba Btg2 Tnfrsf1B Twist1 Zbtb20 Hspb8
GO:0031400	GOBP_NEGATIVE_REGULATION_OF_PROTEIN_MODIFICATION_PROCESS	520	6	0.0115	1.71e-05	0.0355	Gba Twist1 Dbi Aass Pbk Cdk5Rap2
GO:0031399	GOBP_REGULATION_OF_PROTEIN_MODIFICATION_PROCESS	1539	9	0.0058	2.68e-05	0.0425	Gba Gpnmb Fas Twist1 Dbi Aass Pbk Cdk5Rap2 Tmem119
GO:0032787	GOBP_MONOCARBOXYLIC_ACID_METABOLIC_PROCESS	602	6	0.01	3.87e-05	0.0425	Twist1 Zbtb20 Dbi Pla2G4C Abhd3 Rbp1
GO:0000278	GOBP_MITOTIC_CELL_CYCLE	900	7	0.0078	4.01e-05	0.0425	Btg2 Gpnmb Pbk Cdk5Rap2 Mzt1 E2F8 Gem	]
GO:0005031	GOMF_TUMOR_NECROSIS_FACTOR_ACTIVATED_RECEPTOR_ACTIVITY	10	2	0.2	4.86e-05	0.0425	Tnfrsf1B Fas
GO:0019637	GOBP_ORGANOPHOSPHATE_METABOLIC_PROCESS	936	7	0.0075	5.14e-05	0.0425	Zbtb20 Dbi Aass Pla2G4C Abhd3 Suclg2 Dgka
GO:1903059	GOBP_REGULATION_OF_PROTEIN_LIPIDATION	11	2	0.1818	5.94e-05	0.0425	Gba Dbi
GO:0046470	GOBP_PHOSPHATIDYLCHOLINE_METABOLIC_PROCESS	74	3	0.0405	6.72e-05	0.0425	Dbi Pla2G4C Abhd3
GO:0009894	GOBP_REGULATION_OF_CATABOLIC_PROCESS	980	7	0.0071	6.86e-05	0.0425	Gba Btg2 Tnfrsf1B Twist1 Zbtb20 Hspb8 Pbk
GO:1901215	GOBP_NEGATIVE_REGULATION_OF_NEURON_DEATH	209	4	0.0191	7.07e-05	0.0425	Gba Btg2 Tnfrsf1B Gpnmb	]]
GO:0043933	GOBP_PROTEIN_CONTAINING_COMPLEX_ORGANIZATION	1763	9	0.0051	7.68e-05	0.0425	Gba Fas Cdk5Rap2 Mzt1 Tifa Snrpe H4C3 H2Bc21 Kctd16
GO:0044255	GOBP_CELLULAR_LIPID_METABOLIC_PROCESS	1007	7	0.007	8.13e-05	0.0425	Gba Twist1 Dbi Pla2G4C Abhd3 Rbp1 Dgka
GO:0007049	GOBP_CELL_CYCLE	1779	9	0.0051	8.23e-05	0.0425	Btg2 Gpnmb Pbk Cdk5Rap2 Mzt1 E2F8 Gem Haus7 Psmc3Ip
GO:0005035	GOMF_DEATH_RECEPTOR_ACTIVITY	13	2	0.1538	8.41e-05	0.0425	Tnfrsf1B Fas
GO:0060548	GOBP_NEGATIVE_REGULATION_OF_CELL_DEATH	1015	7	0.0069	8.54e-05	0.0425	Gba Btg2 Tnfrsf1B Gpnmb Fas Twist1 Icam1
GO:0044242	GOBP_CELLULAR_LIPID_CATABOLIC_PROCESS	220	4	0.0182	8.62e-05	0.0425	Gba Twist1 Pla2G4C Abhd3
GO:0006629	GOBP_LIPID_METABOLIC_PROCESS	1388	8	0.0058	8.85e-05	0.0425	Gba Twist1 Zbtb20 Dbi Pla2G4C Abhd3 Rbp1 Dgka
GO:0008610	GOBP_LIPID_BIOSYNTHETIC_PROCESS	706	6	0.0085	9.31e-05	0.0425	Gba Zbtb20 Pla2G4C Abhd3 Rbp1 Dgka
GO:0051174	GOBP_REGULATION_OF_PHOSPHORUS_METABOLIC_PROCESS	1400	8	0.0057	9.39e-05	0.0425	Gba Gpnmb Fas Twist1 Zbtb20 Pbk Cdk5Rap2 Tmem119
GO:0036151	GOBP_PHOSPHATIDYLCHOLINE_ACYL_CHAIN_REMODELING	14	2	0.1429	9.8e-05	0.0425	Dbi Pla2G4C
GO:0016310	GOBP_PHOSPHORYLATION	1855	9	0.0049	0.000113	0.0464	Gba Gpnmb Fas Twist1 Zbtb20 Pbk Cdk5Rap2 Tmem119 Dgka
GO:0033554	GOBP_CELLULAR_RESPONSE_TO_STRESS	1869	9	0.0048	0.00012	0.0464	Gba Btg2 Tnfrsf1B Fas Twist1 Hspb8 Pbk Prrx1 Neil3
GO:0051402	GOBP_NEURON_APOPTOTIC_PROCESS	240	4	0.0167	0.00012	0.0464	Gba Btg2 Fas Ncstn
