# Supplementary material for: Transcriptome analysis reveals genes associated with stem cell activation by physical exercise in the dentate gyrus of aged p16Ink4a knockout mice
Source: Front Cell Dev Biol. 2023 Oct 19;11:1270892. doi: 10.3389/fcell.2023.1270892 (PMC10621069; doi:10.3389/fcell.2023.1270892)
Supplement: Supplementary file 4 [file Table6.XLSX]

## Sheet: SETA_SETE-GLM
		Set A Group4_vs_Group2							set E Group3_vs_Group4							GLM			set A Group4_vs_Group2						SET C Group3_vs_Group1
		baseMean	log2FoldChange	lfcSE	stat	pvalue	padj		baseMean	log2FoldChange	lfcSE	stat	pvalue	padj		baseMean	pvalue	padj	baseMean	log2FoldChange	lfcSE	stat	pvalue	padj	baseMean	log2FoldChange	lfcSE	stat	pvalue	padj		sum -logp
Mki67	MKI67	53.52	1.5041	0.27695	5.4309	5.6081e-08	2.6237e-05		44.946	1.487	0.34974	4.2519	2.1197e-05	0.09047		41.22	0.00055784	NaN	53.52	1.5041	0.27695	5.4309	5.6081e-08	2.6237e-05	29.269	-0.14628	0.41768	-0.35022	0.72617	1		34.9496
Lpin2	LPIN2	4238.4	0.37591	0.057959	6.4857	8.8317e-11	1.3689e-07		3749.2	0.17873	0.074019	2.4146	0.015751	0.99987		4136.9	0.00075486	0.26766	4238.4	0.37591	0.057959	6.4857	8.8317e-11	1.3689e-07	4040.9	0.056172	0.086376	0.65032	0.51549	1		34.4899
Sh3bgrl	SH3BGRL	2908.4	-0.39096	0.08007	-4.8827	1.0466e-06	0.00027497		2223.5	-0.16836	0.0452	-3.7249	0.00019541	0.30327		2805.6	0.00078918	0.26946	2908.4	-0.39096	0.08007	-4.8827	1.0466e-06	0.00027496	2707.7	0.049815	0.10678	0.46651	0.64085	1		29.4549
Trove2	TROVE2	2045.6	-0.28841	0.064038	-4.5038	6.6744e-06	0.0012464		1663.5	-0.22917	0.080547	-2.8452	0.0044383	0.99987		2031	3.7061e-05	0.038249	2045.6	-0.28841	0.064038	-4.5038	6.6744e-06	0.0012464	2018.3	0.11975	0.087304	1.3717	0.17016	1		27.5377
Fam103a1	FAM103A1	1091.7	-0.44042	0.085388	-5.1579	2.4974e-07	8.4153e-05		825.2	-0.19028	0.063434	-2.9997	0.0027022	0.99987		1063.9	0.0017289	0.35419	1091.7	-0.44042	0.085388	-5.1579	2.4974e-07	8.4153e-05	1037.7	-0.024714	0.10816	-0.22849	0.81926	1		27.4768
Rgs14	RGS14	2243	-0.38356	0.083569	-4.5898	4.4375e-06	0.00092949		1757.1	-0.22733	0.079809	-2.8484	0.0043943	0.99987		2222.1	8.3285e-05	0.0698	2243	-0.38356	0.083569	-4.5898	4.4375e-06	0.00092948	2203.4	0.021367	0.073646	0.29013	0.77171	1		27.1461
Dbn1	DBN1	12616	0.37119	0.067069	5.5344	3.1227e-08	1.6134e-05		11272	0.14431	0.056065	2.574	0.010052	0.99987		12553	0.0081834	0.75443	12616	0.37119	0.067069	5.5344	3.1227e-08	1.6134e-05	12499	0.0095909	0.11766	0.081517	0.93503	1		26.6876
Lepr	LEPR	58.183	1.4658	0.29557	4.9592	7.0784e-07	0.00019832		55.889	0.80141	0.24513	3.2693	0.001078	0.9656		50.293	0.0041875	NaN	58.183	1.4658	0.29557	4.9592	7.0785e-07	0.00019832	42.643	0.35261	0.27716	1.2722	0.2033	1		26.4694
Tmed7	TMED7	2803	-0.20966	0.062998	-3.3281	0.00087443	0.030153		2323.2	-0.19994	0.06298	-3.1747	0.0015001	0.9656		2778.3	4.0778e-06	0.012531	2803	-0.20966	0.062998	-3.3281	0.00087442	0.030153	2756.4	0.15931	0.068677	2.3198	0.020354	0.88077		25.9541
Purb	PURB	18055	-0.24099	0.070697	-3.4088	0.00065256	0.02496		14653	-0.1747	0.04932	-3.5423	0.00039673	0.48378		17710	2.4098e-05	0.038249	18055	-0.24099	0.070697	-3.4088	0.00065256	0.024959	17388	0.13416	0.068064	1.9711	0.048716	1		25.8003
Mzt1	MZT1	2138	-0.2335	0.062808	-3.7177	0.00020106	0.012126		1727.4	-0.15501	0.063507	-2.4408	0.014654	0.99987		2094.3	2.7051e-06	0.012469	2138	-0.2335	0.062808	-3.7177	0.00020106	0.012126	2053.1	0.10987	0.06234	1.7624	0.077998	1		25.5553
Dcaf12l1	DCAF12L1	1708.7	-0.30096	0.06841	-4.3994	1.0854e-05	0.0017525		1360.8	-0.1879	0.061421	-3.0593	0.0022187	0.99987		1681.9	0.00036339	0.17632	1708.7	-0.30096	0.06841	-4.3994	1.0854e-05	0.0017525	1657.1	0.067471	0.089168	0.75667	0.44925	1		25.4618
Pou3f3	POU3F3	1862.9	-0.31284	0.063505	-4.9262	8.3823e-07	0.00022401		1468.2	-0.17004	0.082202	-2.0685	0.038589	0.99987		1821.7	0.00028684	0.14808	1862.9	-0.31284	0.063505	-4.9262	8.3823e-07	0.00022401	1782.9	0.060089	0.091194	0.65891	0.50995	1		25.4034
Dpf3	DPF3	543.76	0.44617	0.10176	4.3846	1.1619e-05	0.0018566		475.39	0.28425	0.089381	3.1803	0.0014714	0.9656		528.09	0.0006557	0.2466	543.76	0.44617	0.10176	4.3846	1.1619e-05	0.0018566	513.2	-0.059925	0.12047	-0.49743	0.61889	1		25.2142
Tceb1	TCEB1	1855.8	-0.34242	0.088341	-3.8761	0.00010615	0.0081855		1461	-0.19655	0.066866	-2.9394	0.0032881	0.99987		1794.2	3.7108e-05	0.038249	1855.8	-0.34242	0.088341	-3.8761	0.00010615	0.0081855	1735.7	0.15016	0.089959	1.6692	0.095084	1		25.0698
Top2a	TOP2A	39.641	1.1833	0.30608	3.866	0.00011062	0.0084049		31.493	1.4402	0.34402	4.1863	2.8353e-05	0.096808		30.485	0.0081051	NaN	39.641	1.1833	0.30608	3.866	0.00011062	0.008405	21.579	-0.21223	0.45574	-0.46567	0.64145	1		24.3955
Eomes	EOMES	17.799	1.1415	0.43134	2.6465	0.008134	0.10275		12.149	2.38	0.55627	4.2786	1.8809e-05	0.09047		13.342	0.00023908	NaN	17.799	1.1415	0.43134	2.6465	0.008134	0.10275	9.0084	-1.5715	0.68669	-2.2885	0.022107	0.89808		24.0316
Cenpf	CENPF	62.11	0.82583	0.23129	3.5705	0.00035633	0.017589		51.823	0.8323	0.21812	3.8159	0.00013571	0.29849		54.591	0.0014211	NaN	62.11	0.82583	0.23129	3.5705	0.00035633	0.01759	47.304	-0.2054	0.25921	-0.79241	0.42812	1		23.401
Pcsk5	PCSK5	991.85	0.64701	0.15263	4.2389	2.2458e-05	0.0029571		932.78	0.22867	0.093852	2.4365	0.014832	0.99987		1009.2	0.00040906	0.18856	991.85	0.64701	0.15263	4.2389	2.2458e-05	0.0029571	1026.5	-0.055446	0.1202	-0.46127	0.6446	1		22.7165
Nrxn1	NRXN1	16453	-0.23221	0.047047	-4.9358	7.9807e-07	0.00021702		13077	-0.10842	0.043785	-2.4761	0.013282	0.99987		16139	0.013987	0.7892	16453	-0.23221	0.047047	-4.9358	7.9807e-07	0.00021702	15847	0.007477	0.090028	0.083052	0.93381	1		22.6321
Rlim	RLIM	2675.4	-0.20454	0.055626	-3.677	0.00023596	0.013397		2203.5	-0.17799	0.057036	-3.1206	0.0018048	0.99987		2676.8	0.0022024	0.40177	2675.4	-0.20454	0.055626	-3.677	0.00023596	0.013397	2680.2	0.062344	0.079883	0.78043	0.43514	1		20.7874
Grm1	GRM1	4205.1	0.30756	0.083678	3.6755	0.00023736	0.013427		3608.9	0.20714	0.068686	3.0157	0.0025639	0.99987		4127.1	0.0018544	0.37165	4205.1	0.30756	0.083678	3.6755	0.00023736	0.013427	4053.8	-0.092712	0.10219	-0.90727	0.36427	1		20.6023
Tmx1	TMX1	1186.6	-0.21113	0.07816	-2.7013	0.0069071	0.094965		978.18	-0.18686	0.066649	-2.8037	0.0050516	0.99987		1165.8	3.7341e-05	0.038249	1186.6	-0.21113	0.07816	-2.7013	0.0069071	0.094966	1146.6	0.18223	0.077072	2.3645	0.018057	0.8461		20.4587
Tmx3	TMX3	1584.7	-0.22412	0.075861	-2.9544	0.0031326	0.063722		1297.1	-0.17965	0.063057	-2.849	0.0043856	0.99987		1565.6	0.00010064	0.077314	1584.7	-0.22412	0.075861	-2.9544	0.0031326	0.063721	1548.1	0.12061	0.068553	1.7593	0.078528	1		20.3993
Slc26a4	SLC26A4	796.79	0.27887	0.078337	3.5598	0.00037107	0.017854		670.99	0.23948	0.090102	2.6579	0.0078628	0.99987		775.19	0.0005523	0.23144	796.79	0.27887	0.078337	3.5598	0.00037107	0.017854	754.65	-0.12863	0.10321	-1.2463	0.21264	1		20.2461
Nlrc5	NLRC5	18.527	1.7969	0.43377	4.1425	3.4352e-05	0.0037763		18.22	0.91737	0.45911	1.9981	0.045703	0.99987		16.686	0.0014689	NaN	18.527	1.7969	0.43377	4.1425	3.4353e-05	0.0037764	14.903	-0.039124	0.45272	-0.086421	0.93113	1		19.8877
Ttc9	TTC9	360.83	-0.5047	0.12801	-3.9428	8.0541e-05	0.006748		280.13	-0.33005	0.13269	-2.4873	0.01287	0.99987		359.21	0.002817	NaN	360.83	-0.5047	0.12801	-3.9428	8.054e-05	0.006748	357.89	0.057291	0.14259	0.40178	0.68784	1		19.6517
Pole	POLE	87.942	1.0115	0.22518	4.4919	7.0602e-06	0.0012875		86.813	0.34811	0.16871	2.0633	0.039086	0.99987		84.683	0.011691	NaN	87.942	1.0115	0.22518	4.4919	7.0603e-06	0.0012875	81.558	0.2923	0.20438	1.4302	0.15265	1		19.5519
Fundc2	FUNDC2	1038	-0.31924	0.087056	-3.667	0.0002454	0.013732		828.75	-0.20858	0.065305	-3.1939	0.0014038	0.9656		1043.2	0.011085	0.7892	1038	-0.31924	0.087056	-3.667	0.0002454	0.013732	1049.1	-0.02625	0.08965	-0.2928	0.76967	1		19.3834
Smim15	SMIM15	1047	-0.47099	0.10234	-4.6023	4.1793e-06	0.00091237		776.79	-0.17213	0.08688	-1.9812	0.047563	0.99987		1021.1	0.020926	0.7892	1047	-0.47099	0.10234	-4.6023	4.1792e-06	0.00091237	996.69	-0.097098	0.12608	-0.77014	0.44122	1		19.2978
Gabbr2	GABBR2	11642	0.22451	0.053979	4.1592	3.1935e-05	0.0036643		9982.6	0.13118	0.058253	2.252	0.024323	0.99987		11320	0.0091136	0.7638	11642	0.22451	0.053979	4.1592	3.1935e-05	0.0036643	11014	0.037948	0.065692	0.57767	0.56349	1		18.7662
Ppp2r4	PPP2R4	5052.8	-0.27016	0.071172	-3.7959	0.00014711	0.010134		3950.6	-0.10229	0.044213	-2.3136	0.020688	0.99987		4912	0.0023277	0.40177	5052.8	-0.27016	0.071172	-3.7959	0.00014711	0.010134	4778.5	0.0058683	0.070205	0.083589	0.93338	1		18.7654
2610002M06Rik	2610002M06RIK	1889.4	-0.21717	0.058086	-3.7388	0.00018487	0.01138		1528	-0.14002	0.056513	-2.4776	0.013228	0.99987		1876.3	0.0040503	0.56612	1889.4	-0.21717	0.058086	-3.7388	0.00018487	0.01138	1865.1	0.015672	0.074356	0.21078	0.83306	1		18.4303
Mocos	MOCOS	118.63	0.94776	0.23032	4.1149	3.8732e-05	0.0040564		114.54	0.3783	0.16295	2.3215	0.020257	0.99987		115.76	0.015645	NaN	118.63	0.94776	0.23032	4.1149	3.8732e-05	0.0040564	113.01	0.10087	0.25288	0.39888	0.68998	1		18.2157
Ube2d3	UBE2D3	6398.9	-0.21858	0.068506	-3.1907	0.0014195	0.040332		5159.2	-0.13387	0.054396	-2.4611	0.013852	0.99987		6285.1	0.00066458	0.2466	6398.9	-0.21858	0.068506	-3.1907	0.0014195	0.040332	6179	0.066007	0.06444	1.0243	0.30568	1		18.1531
Col18a1	COL18A1	111.27	0.92233	0.21399	4.3101	1.6318e-05	0.002439		101.94	0.54966	0.24027	2.2876	0.022158	0.99987		98.994	0.038846	NaN	111.27	0.92233	0.21399	4.3101	1.6318e-05	0.002439	87.115	0.32692	0.2099	1.5575	0.11936	1		18.0809
Crim1	CRIM1	3190.5	-0.3589	0.11405	-3.1468	0.0016505	0.04405		2537.2	-0.24056	0.097232	-2.4741	0.013359	0.99987		3123.6	0.00066872	0.2466	3190.5	-0.3589	0.11405	-3.1468	0.0016505	0.04405	3060.8	0.14854	0.094759	1.5676	0.11698	1		18.0324
D17H6S56E-5	D17H6S56E-5	60.272	0.85262	0.20515	4.156	3.2388e-05	0.0036643		56.083	0.45022	0.22736	1.9802	0.04768	0.99987		57.191	0.013552	NaN	60.272	0.85262	0.20515	4.156	3.2388e-05	0.0036643	54.235	0.088608	0.26753	0.33121	0.74049	1		17.6822
Svip	SVIP	1426.7	-0.3282	0.090169	-3.6399	0.0002728	0.014733		1105.8	-0.13834	0.05679	-2.436	0.014852	0.99987		1387.7	0.0052243	0.65256	1426.7	-0.3282	0.090169	-3.6399	0.00027279	0.014733	1350.7	0.010508	0.09106	0.1154	0.90813	1		17.6708
Unc13d	UNC13D	67.021	0.89326	0.21652	4.1256	3.6983e-05	0.0039808		62.425	0.46491	0.20715	2.2443	0.024812	0.99987		63.589	0.025937	NaN	67.021	0.89325	0.21652	4.1256	3.6983e-05	0.0039808	60.276	0.07671	0.29906	0.2565	0.79757	1		17.5536
Slc18a2	SLC18A2	134.46	0.88805	0.27453	3.2348	0.0012173	0.03672		112.51	0.86778	0.26743	3.2449	0.0011748	0.9656		114.35	0.016933	NaN	134.46	0.88805	0.27453	3.2348	0.0012174	0.03672	94.829	-0.05047	0.26141	-0.19307	0.84691	1		17.5362
Cyp11a1	CYP11A1	114.86	1.1998	0.31331	3.8295	0.0001284	0.0092603		112	0.54095	0.23875	2.2657	0.023468	0.99987		111.1	0.010046	NaN	114.86	1.1998	0.31331	3.8295	0.0001284	0.0092603	107.45	-0.0083577	0.31158	-0.026824	0.9786	1		17.313
Selt	SELT	5090	-0.18291	0.062762	-2.9143	0.0035649	0.068726		4181.9	-0.14884	0.068857	-2.1616	0.030649	0.99987		4971.9	0.00028912	0.14808	5090	-0.18291	0.062762	-2.9143	0.0035649	0.068725	4860.9	0.17114	0.084688	2.0209	0.043294	1		17.2704
Ush1c	USH1C	14.405	2.8624	0.72428	3.952	7.7487e-05	0.0065992		14.725	1.3496	0.62151	2.1716	0.029889	0.99987		11.266	0.015594	NaN	14.405	2.8624	0.72428	3.952	7.7488e-05	0.0065992	8.2108	0.58862	0.61655	0.95469	0.33973	1		17.1365
Tspan12	TSPAN12	430.75	-0.44854	0.13157	-3.4092	0.00065147	0.02496		331.57	-0.24149	0.11892	-2.0307	0.042282	0.99987		411.86	0.0014983	0.32889	430.75	-0.44854	0.13157	-3.4092	0.00065147	0.024959	393.85	0.19287	0.15308	1.2599	0.2077	1		17.0031
Cog1	COG1	1733.7	0.26607	0.072592	3.6653	0.00024705	0.013774		1521	0.099728	0.050308	1.9824	0.047439	0.99987		1745.9	0.0038386	0.56612	1733.7	0.26607	0.072592	3.6653	0.00024705	0.013774	1758.9	-0.06357	0.096424	-0.65927	0.50972	1		16.9169
Pbx1	PBX1	5587.1	-0.26346	0.066125	-3.9842	6.7706e-05	0.006257		4412.3	-0.1229	0.051171	-2.4018	0.016314	0.99987		5493.3	0.043764	0.7892	5587.1	-0.26346	0.066125	-3.9842	6.7706e-05	0.0062569	5406.2	-0.010793	0.10737	-0.10052	0.91993	1		16.845
Mypop	MYPOP	1308.5	-0.25094	0.065989	-3.8028	0.00014309	0.0099905		1042.8	-0.1345	0.066495	-2.0227	0.0431	0.99987		1294.6	0.014503	0.7892	1308.5	-0.25094	0.065989	-3.8028	0.00014309	0.0099905	1282	-0.010117	0.087334	-0.11584	0.90778	1		16.2297
Ncapd2	NCAPD2	730.59	0.38713	0.10002	3.8707	0.0001085	0.0083257		651.09	0.16293	0.081158	2.0076	0.04469	0.99987		725.84	0.023229	0.7892	730.59	0.38713	0.10002	3.8707	0.0001085	0.0083258	721.62	-0.0067011	0.14064	-0.047648	0.962	1		15.9991
Ubap2l	UBAP2L	5164.3	0.17073	0.059666	2.8615	0.0042161	0.07477		4401.3	0.096409	0.046816	2.0593	0.039464	0.99987		5112.4	0.0009913	0.31699	5164.3	0.17073	0.059666	2.8615	0.0042161	0.074771	5065.4	-0.047246	0.056528	-0.8358	0.40327	1		15.6177
Tfap2c	TFAP2C	4.2339	2.5099	0.87481	2.869	0.0041173	NaN		3.6401	2.1996	0.96486	2.2797	0.022623	0.99987		3.367	0.0017784	NaN	4.2339	2.5099	0.87481	2.869	0.0041173	NaN	2.5225	-1.2085	1.0969	-1.1017	0.2706	NaN		15.6134
Sdhaf3	SDHAF3	185.02	-0.39622	0.13637	-2.9054	0.0036675	0.069511		147.68	-0.28433	0.13236	-2.1481	0.031704	0.99987		183.45	0.0015465	NaN	185.02	-0.39622	0.13637	-2.9054	0.0036675	0.069511	182.06	0.11417	0.12338	0.92539	0.35476	1		15.5313
Scel	SCEL	82.254	0.65563	0.1977	3.3162	0.0009124	0.030776		72.331	0.44759	0.192	2.3313	0.019739	0.99987		77.567	0.013572	NaN	82.254	0.65563	0.1977	3.3162	0.00091241	0.030776	73.046	-0.038423	0.22353	-0.17189	0.86352	1		15.2243
Klhl4	KLHL4	202.06	-0.50857	0.16218	-3.1358	0.0017137	0.044782		156.17	-0.31945	0.13859	-2.3049	0.02117	0.99987		200.32	0.0069358	NaN	202.06	-0.50857	0.16218	-3.1358	0.0017137	0.044782	198.77	0.055087	0.14604	0.37719	0.70603	1		15.1953
Zfp143	ZFP143	417.73	0.26463	0.094236	2.8081	0.0049829	0.081472		356.32	0.18189	0.090219	2.0161	0.043793	0.99987		415.44	0.0011626	0.31699	417.73	0.26463	0.094236	2.8081	0.0049829	0.081472	413.49	-0.15246	0.10813	-1.4099	0.15856	1		15.1871
Fbln5	FBLN5	105.5	0.70002	0.21768	3.2158	0.0013008	0.038043		89.781	0.6189	0.21864	2.8306	0.0046458	0.99987		93.104	0.046226	NaN	105.5	0.70002	0.21768	3.2158	0.0013008	0.038043	81.122	0.051456	0.25093	0.20506	0.83752	1		15.0908
Prc1	PRC1	26.531	0.87277	0.3501	2.4929	0.01267	0.12836		20.699	1.1565	0.38557	2.9995	0.0027045	0.99987		22.103	0.0083644	NaN	26.531	0.87277	0.3501	2.4929	0.01267	0.12836	17.812	-0.42291	0.39778	-1.0632	0.2877	1		15.0651
Ramp3	RAMP3	79.352	-0.75442	0.2307	-3.2701	0.0010749	0.034282		62.171	-0.60432	0.25747	-2.3472	0.018916	0.99987		82.952	0.015335	NaN	79.352	-0.75442	0.2307	-3.2701	0.0010749	0.034282	86.524	0.051182	0.24704	0.20718	0.83587	1		14.9809
Glrb	GLRB	4534.8	-0.14419	0.068789	-2.0962	0.036066	0.20977		3771.9	-0.14323	0.054337	-2.636	0.0083886	0.99987		4470.8	0.0010861	0.31699	4534.8	-0.14419	0.068789	-2.0962	0.036066	0.20977	4412	0.14626	0.07178	2.0377	0.041582	1		14.9284
Prkar1a	PRKAR1A	21627	-0.13178	0.044082	-2.9893	0.0027959	0.060088		17590	-0.069224	0.032307	-2.1427	0.03214	0.99987		21249	0.0040454	0.56612	21627	-0.13178	0.044082	-2.9893	0.0027959	0.060088	20898	0.026589	0.054776	0.48541	0.62739	1		14.8274
Etf1	ETF1	3122.9	-0.12865	0.059716	-2.1543	0.031216	0.1949		2589.8	-0.11913	0.044587	-2.6719	0.0075413	0.99987		3090.5	0.0015454	0.33133	3122.9	-0.12865	0.059716	-2.1543	0.031216	0.1949	3061.3	0.090065	0.059532	1.5129	0.13031	1		14.8266
Galk1	GALK1	198.87	-0.34371	0.11696	-2.9387	0.0032957	0.065913		160.52	-0.26377	0.12943	-2.0379	0.041561	0.99987		197.5	0.0028659	NaN	198.87	-0.34371	0.11696	-2.9387	0.0032957	0.065913	196.32	0.13236	0.13837	0.95658	0.33878	1		14.7506
Galnt6	GALNT6	187.95	-0.55487	0.21788	-2.5467	0.010876	0.11788		154.78	-0.52355	0.20443	-2.561	0.010438	0.99987		187.14	0.0035933	NaN	187.95	-0.55487	0.21788	-2.5467	0.010876	0.11788	186.52	0.42145	0.23592	1.7864	0.074031	1		14.7121
Clcn1	CLCN1	51.824	1.3064	0.49214	2.6545	0.0079431	0.10125		48.862	0.74279	0.26669	2.7852	0.0053492	0.99987		50.125	0.0098998	NaN	51.824	1.3064	0.49214	2.6545	0.0079432	0.10125	48.501	-0.32026	0.34779	-0.92083	0.35714	1		14.6815
Cnbp	CNBP	5512.6	-0.22151	0.072333	-3.0624	0.0021957	0.05228		4462.9	-0.14838	0.054189	-2.7383	0.0061765	0.99987		5527.1	0.031318	0.7892	5512.6	-0.22151	0.072333	-3.0624	0.0021957	0.052279	5545.4	-0.027102	0.068279	-0.39693	0.69142	1		14.6718
Gstm2	GSTM2	35.118	0.77843	0.27649	2.8154	0.0048713	0.080582		28.965	0.81297	0.28758	2.8269	0.0047004	0.99987		30.476	0.021936	NaN	35.118	0.77843	0.27649	2.8154	0.0048714	0.080583	25.975	-0.16083	0.35878	-0.44827	0.65396	1		14.5041
Actr10	ACTR10	3272.7	-0.20308	0.07127	-2.8495	0.0043793	0.076182		2683.2	-0.16387	0.056248	-2.9133	0.0035762	0.99987		3303.9	0.032949	0.7892	3272.7	-0.20308	0.07127	-2.8495	0.0043793	0.076182	3336.8	-0.015305	0.06827	-0.22418	0.82261	1		14.4771
Nucks1	NUCKS1	5702.2	-0.14417	0.072043	-2.0012	0.045367	0.23139		4810.1	-0.18307	0.060867	-3.0076	0.0026328	0.99987		5753.6	0.0043971	0.58798	5702.2	-0.14417	0.072043	-2.0012	0.045367	0.23139	5807.9	0.090729	0.058101	1.5616	0.11839	1		14.4595
Mb21d1	MB21D1	66.793	0.55271	0.21395	2.5833	0.0097849	0.11235		57.687	0.41661	0.20033	2.0796	0.037564	0.99987		65.75	0.001438	NaN	66.793	0.55271	0.21395	2.5833	0.0097849	0.11235	64.776	-0.30288	0.20977	-1.4439	0.14878	1		14.4531
Fgf12	FGF12	2740.6	-0.25472	0.076563	-3.3269	0.00087818	0.030153		2201.3	-0.15989	0.068593	-2.3311	0.01975	0.99987		2706.9	0.032654	0.7892	2740.6	-0.25472	0.076563	-3.3269	0.00087818	0.030153	2676.2	0.046662	0.11791	0.39573	0.6923	1		14.384
Nov	NOV	213.81	-1.6364	0.77343	-2.1158	0.034359	0.20436		121.78	-0.85695	0.26353	-3.2518	0.0011469	0.9656		183.76	0.016149	NaN	213.81	-1.6365	0.77343	-2.1158	0.034359	0.20436	154.45	0.54433	0.34457	1.5797	0.11417	1		14.2675
Nudt3	NUDT3	9313	-0.28487	0.089944	-3.1672	0.0015394	0.042456		7429	-0.17299	0.080759	-2.1421	0.032189	0.99987		9222.5	0.013985	0.7892	9313	-0.28487	0.089944	-3.1672	0.0015394	0.042456	9141.2	0.024556	0.091481	0.26843	0.78837	1		14.1823
Arl5a	ARL5A	2651.4	-0.18637	0.071759	-2.5972	0.0093984	0.11086		2147.9	-0.11338	0.054252	-2.0899	0.03663	0.99987		2599.7	0.002092	0.3936	2651.4	-0.18637	0.071759	-2.5972	0.0093984	0.11086	2551.4	0.069751	0.064112	1.088	0.27661	1		14.1437
Rps12	RPS12	4752	-0.33326	0.11361	-2.9333	0.0033535	0.066554		3644	-0.11553	0.051638	-2.2372	0.025271	0.99987		4568.4	0.0086024	0.7638	4752	-0.33326	0.11361	-2.9333	0.0033535	0.066554	4393.6	0.028396	0.078206	0.36309	0.71654	1		14.1316
Grm3	GRM3	1534	-0.50434	0.15137	-3.3318	0.00086289	0.029988		1114.5	-0.15248	0.076228	-2.0003	0.045464	0.99987		1456	0.020496	0.7892	1534	-0.50434	0.15137	-3.3318	0.00086288	0.029988	1381.4	-0.016533	0.13396	-0.12342	0.90177	1		14.0336
Set	SET	5892.5	-0.18914	0.062016	-3.0498	0.0022897	0.053888		4730.4	-0.091646	0.043855	-2.0898	0.036639	0.99987		5789.6	0.010339	0.78681	5892.5	-0.18914	0.062016	-3.0498	0.0022897	0.053887	5693.8	0.010001	0.064368	0.15537	0.87653	1		13.9578
Npw	NPW	14.425	1.8813	0.54495	3.4523	0.0005558	0.022482		14.207	1.0357	0.51194	2.023	0.043069	0.99987		12.269	0.043133	NaN	14.425	1.8813	0.54495	3.4523	0.00055581	0.022482	10.176	0.17109	0.68368	0.25025	0.80239	1		13.7835
Gabra3	GABRA3	600.66	-0.595	0.18967	-3.137	0.0017071	0.044772		442.13	-0.2893	0.14203	-2.0369	0.041659	0.99987		565.54	0.015167	0.7892	600.66	-0.595	0.18967	-3.137	0.0017071	0.044771	531.76	0.20238	0.23641	0.85603	0.39198	1		13.7398
Fam174a	FAM174A	1070.7	-0.31243	0.096079	-3.2518	0.0011469	0.035553		841.95	-0.16061	0.079575	-2.0183	0.043555	0.99987		1062.3	0.023991	0.7892	1070.7	-0.31243	0.096079	-3.2518	0.0011469	0.035553	1054.9	-0.04045	0.086235	-0.46907	0.63902	1		13.6345
Rpe	RPE	775.15	-0.22449	0.094303	-2.3805	0.01729	0.14808		640.01	-0.20441	0.08156	-2.5063	0.012201	0.99987		774.49	0.0059255	0.69149	775.15	-0.22449	0.094303	-2.3805	0.01729	0.14808	774.46	0.10068	0.088936	1.1321	0.25761	1		13.5923
Sp8	SP8	23.166	-1.0514	0.37344	-2.8155	0.0048701	0.080582		17.726	-0.88825	0.39041	-2.2752	0.022895	0.99987		23.777	0.012781	NaN	23.166	-1.0514	0.37344	-2.8155	0.00487	0.080583	24.391	0.2709	0.40548	0.6681	0.50407	1		13.4613
Fam186b	FAM186B	35.169	0.56123	0.2667	2.1043	0.03535	0.20786		27.277	0.79602	0.3483	2.2854	0.022288	0.99987		32.323	0.0019786	NaN	35.169	0.56123	0.2667	2.1043	0.03535	0.20786	29.57	-0.60715	0.33615	-1.8062	0.070886	1		13.3716
Pabpc1l	PABPC1L	17.088	1.1329	0.47809	2.3696	0.017808	0.15005		15.157	0.83444	0.38403	2.1728	0.029793	0.99987		16.456	0.0030905	NaN	17.088	1.1329	0.47809	2.3696	0.017808	0.15005	15.851	-0.55225	0.40797	-1.3537	0.17585	1		13.3211
Asah2	ASAH2	220.86	-0.42631	0.16014	-2.6621	0.0077659	0.099944		181.86	-0.39195	0.15738	-2.4905	0.012757	0.99987		224.52	0.018839	NaN	220.86	-0.42631	0.16014	-2.6621	0.0077658	0.099945	228.28	0.16256	0.18898	0.86017	0.3897	1		13.1915
Knstrn	KNSTRN	46.549	0.71066	0.30891	2.3006	0.021417	0.16337		39.42	0.62774	0.2762	2.2728	0.023038	0.99987		45.993	0.003853	NaN	46.549	0.71066	0.30891	2.3006	0.021417	0.16337	45.48	-0.56959	0.32378	-1.7592	0.078546	1		13.1731
Eef1b2	EEF1B2	3093.6	-0.26501	0.099871	-2.6535	0.0079665	0.1013		2448.4	-0.12994	0.050108	-2.5932	0.0095087	0.99987		3041.3	0.025966	0.7892	3093.6	-0.26501	0.099871	-2.6535	0.0079665	0.1013	2992.8	0.0018454	0.073941	0.024957	0.98009	1		13.139
Ubqln1	UBQLN1	5874.6	-0.13663	0.055829	-2.4472	0.014396	0.13516		4830.5	-0.10422	0.05145	-2.0256	0.042807	0.99987		5780.1	0.0038943	0.56612	5874.6	-0.13663	0.055829	-2.4472	0.014396	0.13516	5692.5	0.0849	0.068755	1.2348	0.2169	1		12.9401
Zfp958	ZFP958	282.35	-0.34565	0.12829	-2.6943	0.0070531	0.095666		225.39	-0.23322	0.10973	-2.1254	0.033557	0.99987		280.78	0.010372	NaN	282.35	-0.34565	0.12829	-2.6943	0.0070531	0.095666	279.46	0.050697	0.11232	0.45135	0.65174	1		12.9174
Mesdc1	MESDC1	770.06	-0.2112	0.08135	-2.5962	0.0094269	0.11086		632.99	-0.18105	0.083782	-2.1609	0.030699	0.99987		766.54	0.0099858	0.78681	770.06	-0.2112	0.08135	-2.5962	0.0094269	0.11086	763.64	0.0872	0.096368	0.90487	0.36554	1		12.7543
Xiap	XIAP	2920.1	-0.20681	0.078903	-2.621	0.0087663	0.10755		2348.4	-0.11484	0.057515	-1.9967	0.04586	0.99987		2869	0.0072	0.72149	2920.1	-0.20681	0.078903	-2.621	0.0087663	0.10755	2821.5	0.039542	0.065203	0.60645	0.54422	1		12.7527
Gnai1	GNAI1	4002.1	-0.3265	0.11134	-2.9326	0.0033619	0.066636		3156.7	-0.18577	0.089053	-2.0861	0.036972	0.99987		3929.9	0.036126	0.7892	4002.1	-0.3265	0.11134	-2.9326	0.0033619	0.066635	3862.8	0.052986	0.13491	0.39276	0.69449	1		12.3136
Mir703	MIR703	37.186	-0.66521	0.31207	-2.1316	0.03304	0.20052		31.853	-0.75011	0.29811	-2.5162	0.011863	0.99987		38.858	0.01176	NaN	37.186	-0.66521	0.31207	-2.1316	0.03304	0.20052	40.518	0.45597	0.33429	1.364	0.17257	1		12.2874
Nxph4	NXPH4	26.915	1.0249	0.37299	2.7479	0.0059986	0.089019		23.254	0.86482	0.3761	2.2995	0.021478	0.99987		23.047	0.039187	NaN	26.915	1.0249	0.37299	2.7479	0.0059987	0.089019	19.297	0.012626	0.37291	0.033858	0.97299	1		12.1964
Ptges3	PTGES3	3186	-0.22209	0.085492	-2.5978	0.0093823	0.11076		2573.1	-0.14129	0.064824	-2.1797	0.029282	0.99987		3144.3	0.018755	0.7892	3186	-0.22209	0.085492	-2.5978	0.0093823	0.11076	3106.2	0.049506	0.085829	0.57679	0.56408	1		12.176
Chrm5	CHRM5	20.613	-1.3817	0.54208	-2.5489	0.010806	0.11749		14.491	-1.0349	0.46238	-2.2383	0.025201	0.99987		20.678	0.026236	NaN	20.613	-1.3817	0.54208	-2.5489	0.010806	0.11749	20.754	0.27126	0.49111	0.55235	0.58071	1		11.8492
Vit	VIT	90.292	-0.9552	0.34201	-2.7929	0.0052236	0.083122		70.526	-0.80806	0.38616	-2.0926	0.036389	0.99987		87.557	0.040229	NaN	90.292	-0.9552	0.34201	-2.7929	0.0052236	0.083122	84.997	0.69557	0.68891	1.0097	0.31266	1		11.7812
Tmem88b	TMEM88B	626.22	-0.40695	0.18187	-2.2376	0.025247	0.17787		510.78	-0.35552	0.14846	-2.3947	0.016635	0.99987		626.65	0.021376	0.7892	626.22	-0.40695	0.18187	-2.2376	0.025247	0.17787	627.57	0.20042	0.17137	1.1695	0.24221	1		11.6208
Dcaf12	DCAF12	1422.4	-0.1618	0.071488	-2.2633	0.023615	0.17203		1172.8	-0.1377	0.067425	-2.0423	0.041121	0.99987		1415.9	0.0097917	0.77819	1422.4	-0.1618	0.071488	-2.2633	0.023615	0.17203	1410.5	0.056233	0.068221	0.82428	0.40978	1		11.5633
Rps27	RPS27	29.854	-0.59904	0.29738	-2.0144	0.043972	0.22901		25.738	-0.68971	0.29507	-2.3374	0.019417	0.99987		31.887	0.011842	NaN	29.854	-0.59904	0.29738	-2.0144	0.043972	0.22902	33.892	0.29919	0.27258	1.0976	0.27238	1		11.5019
Pex10	PEX10	394	-0.19704	0.092377	-2.133	0.032922	0.2004		326.88	-0.18532	0.090801	-2.0409	0.041261	0.99987		394.44	0.010798	0.78681	394	-0.19704	0.092377	-2.133	0.032922	0.2004	395.18	0.085858	0.092303	0.93018	0.35228	1		11.1298
Fam227b	FAM227B	1.7442	-3.2336	1.4598	-2.215	0.026758	NaN		1.3789	-3.1876	1.5521	-2.0538	0.039998	0.99987		2.0031	0.014929	NaN	1.7442	-3.2336	1.4598	-2.215	0.026758	NaN	2.258	0.86077	1.1266	0.76401	0.44486	NaN		11.0443
Rps5	RPS5	3739.6	-0.29746	0.12186	-2.441	0.014645	0.13631		2908.7	-0.11664	0.057504	-2.0284	0.042524	0.99987		3633.9	0.02947	0.7892	3739.6	-0.29746	0.12186	-2.4411	0.014645	0.13631	3534	0.0067622	0.063545	0.10642	0.91525	1		10.9057
Trp73	TRP73	144.17	0.41055	0.20894	1.9649	0.04942	0.24009		123.52	0.31332	0.14219	2.2035	0.027558	0.99987		141.74	0.018847	NaN	144.17	0.41055	0.20894	1.9649	0.04942	0.24009	139.45	-0.22716	0.18051	-1.2584	0.20824	1		10.5702
Zic4	ZIC4	35.832	1.099	0.44577	2.4653	0.01369	0.13221		31.047	0.91747	0.45307	2.025	0.042865	0.99987		30.425	0.04725	NaN	35.832	1.099	0.44577	2.4653	0.01369	0.13221	25.154	-0.02798	0.34015	-0.08226	0.93444	1		10.4931
Mrps14	MRPS14	649.25	-0.22895	0.10637	-2.1524	0.031368	0.19534		525.85	-0.15214	0.07522	-2.0226	0.043112	0.99987		639.27	0.025012	0.7892	649.25	-0.22895	0.10637	-2.1524	0.031368	0.19534	630.06	0.080385	0.10067	0.7985	0.42458	1		10.2943
Insm2	INSM2	14.686	0.99643	0.50173	1.986	0.047033	0.23501		12.075	1.1039	0.54966	2.0084	0.044601	0.99987		12.683	0.02797	NaN	14.686	0.99643	0.50173	1.986	0.047033	0.23502	10.745	-0.45982	0.50357	-0.91313	0.36117	1		9.74351
			Logfold change >0.15 in SETC
			p < 0.05 in SET C
			BOLD di segno opposto tra SETA e SETC

## Sheet: SETA_SETE-GLM-sortedfold
Table S6. Full list of SetA_setE_GLM genes, correlated to the activation of stem cells. This table shows all the 106 genes whose expression is differentially changed by interaction between running and genotype with p-value < 0.05, as detected by the GLM analysis, and is also changed significantly by running - with p-value < 0.05 - in both pairwise comparisons of Set A (p16 KO RUN vs p16 KO CTL) a…
	Set A (KO RUN vs KO CTL)						Set E (KO RUN vs WT RUN)						GLM
	baseMean	log2FoldChange	lfcSE	stat	pvalue		baseMean	log2FoldChange	lfcSE	stat	pvalue		baseMean	pvalue
Ush1c	14.405	2.8624	0.72428	3.952	7.7487e-05		14.725	1.3496	0.62151	2.1716	0.029889		11.266	0.015594
Tfap2c	4.2339	2.5099	0.87481	2.869	0.0041173		3.6401	2.1996	0.96486	2.2797	0.022623		3.367	0.0017784
Npw	14.425	1.8813	0.54495	3.4523	0.0005558		14.207	1.0357	0.51194	2.023	0.043069		12.269	0.043133
Nlrc5	18.527	1.7969	0.43377	4.1425	3.4352e-05		18.22	0.91737	0.45911	1.9981	0.045703		16.686	0.0014689
Mki67	53.52	1.5041	0.27695	5.4309	5.6081e-08		44.946	1.487	0.34974	4.2519	2.1197e-05		41.22	0.00055784
Lepr	58.183	1.4658	0.29557	4.9592	7.0784e-07		55.889	0.80141	0.24513	3.2693	0.001078		50.293	0.0041875
Clcn1	51.824	1.3064	0.49214	2.6545	0.0079431		48.862	0.74279	0.26669	2.7852	0.0053492		50.125	0.0098998
Cyp11a1	114.86	1.1998	0.31331	3.8295	0.0001284		112	0.54095	0.23875	2.2657	0.023468		111.1	0.010046
Top2a	39.641	1.1833	0.30608	3.866	0.00011062		31.493	1.4402	0.34402	4.1863	2.8353e-05		30.485	0.0081051
Eomes	17.799	1.1415	0.43134	2.6465	0.008134		12.149	2.38	0.55627	4.2786	1.8809e-05		13.342	0.00023908
Pabpc1l	17.088	1.1329	0.47809	2.3696	0.017808		15.157	0.83444	0.38403	2.1728	0.029793		16.456	0.0030905
Zic4	35.832	1.099	0.44577	2.4653	0.01369		31.047	0.91747	0.45307	2.025	0.042865		30.425	0.04725
Nxph4	26.915	1.0249	0.37299	2.7479	0.0059986		23.254	0.86482	0.3761	2.2995	0.021478		23.047	0.039187
Pole	87.942	1.0115	0.22518	4.4919	7.0602e-06		86.813	0.34811	0.16871	2.0633	0.039086		84.683	0.011691
Insm2	14.686	0.99643	0.50173	1.986	0.047033		12.075	1.1039	0.54966	2.0084	0.044601		12.683	0.02797
Mocos	118.63	0.94776	0.23032	4.1149	3.8732e-05		114.54	0.3783	0.16295	2.3215	0.020257		115.76	0.015645
Col18a1	111.27	0.92233	0.21399	4.3101	1.6318e-05		101.94	0.54966	0.24027	2.2876	0.022158		98.994	0.038846
Unc13d	67.021	0.89326	0.21652	4.1256	3.6983e-05		62.425	0.46491	0.20715	2.2443	0.024812		63.589	0.025937
Slc18a2	134.46	0.88805	0.27453	3.2348	0.0012173		112.51	0.86778	0.26743	3.2449	0.0011748		114.35	0.016933
Prc1	26.531	0.87277	0.3501	2.4929	0.01267		20.699	1.1565	0.38557	2.9995	0.0027045		22.103	0.0083644
D17H6S56E-5	60.272	0.85262	0.20515	4.156	3.2388e-05		56.083	0.45022	0.22736	1.9802	0.04768		57.191	0.013552
Cenpf	62.11	0.82583	0.23129	3.5705	0.00035633		51.823	0.8323	0.21812	3.8159	0.00013571		54.591	0.0014211
Gstm2	35.118	0.77843	0.27649	2.8154	0.0048713		28.965	0.81297	0.28758	2.8269	0.0047004		30.476	0.021936
Knstrn	46.549	0.71066	0.30891	2.3006	0.021417		39.42	0.62774	0.2762	2.2728	0.023038		45.993	0.003853
Fbln5	105.5	0.70002	0.21768	3.2158	0.0013008		89.781	0.6189	0.21864	2.8306	0.0046458		93.104	0.046226
Scel	82.254	0.65563	0.1977	3.3162	0.0009124		72.331	0.44759	0.192	2.3313	0.019739		77.567	0.013572
Pcsk5	991.85	0.64701	0.15263	4.2389	2.2458e-05		932.78	0.22867	0.093852	2.4365	0.014832		1009.2	0.00040906
Fam186b	35.169	0.56123	0.2667	2.1043	0.03535		27.277	0.79602	0.3483	2.2854	0.022288		32.323	0.0019786
Mb21d1	66.793	0.55271	0.21395	2.5833	0.0097849		57.687	0.41661	0.20033	2.0796	0.037564		65.75	0.001438
Dpf3	543.76	0.44617	0.10176	4.3846	1.1619e-05		475.39	0.28425	0.089381	3.1803	0.0014714		528.09	0.0006557
Trp73	144.17	0.41055	0.20894	1.9649	0.04942		123.52	0.31332	0.14219	2.2035	0.027558		141.74	0.018847
Ncapd2	730.59	0.38713	0.10002	3.8707	0.0001085		651.09	0.16293	0.081158	2.0076	0.04469		725.84	0.023229
Lpin2	4238.4	0.37591	0.057959	6.4857	8.8317e-11		3749.2	0.17873	0.074019	2.4146	0.015751		4136.9	0.00075486
Dbn1	12616	0.37119	0.067069	5.5344	3.1227e-08		11272	0.14431	0.056065	2.574	0.010052		12553	0.0081834
Grm1	4205.1	0.30756	0.083678	3.6755	0.00023736		3608.9	0.20714	0.068686	3.0157	0.0025639		4127.1	0.0018544
Slc26a4	796.79	0.27887	0.078337	3.5598	0.00037107		670.99	0.23948	0.090102	2.6579	0.0078628		775.19	0.0005523
Cog1	1733.7	0.26607	0.072592	3.6653	0.00024705		1521	0.099728	0.050308	1.9824	0.047439		1745.9	0.0038386
Zfp143	417.73	0.26463	0.094236	2.8081	0.0049829		356.32	0.18189	0.090219	2.0161	0.043793		415.44	0.0011626
Gabbr2	11642	0.22451	0.053979	4.1592	3.1935e-05		9982.6	0.13118	0.058253	2.252	0.024323		11320	0.0091136
Ubap2l	5164.3	0.17073	0.059666	2.8615	0.0042161		4401.3	0.096409	0.046816	2.0593	0.039464		5112.4	0.0009913
Etf1	3122.9	-0.12865	0.059716	-2.1543	0.031216		2589.8	-0.11913	0.044587	-2.6719	0.0075413		3090.5	0.0015454
Prkar1a	21627	-0.13178	0.044082	-2.9893	0.0027959		17590	-0.069224	0.032307	-2.1427	0.03214		21249	0.0040454
Ubqln1	5874.6	-0.13663	0.055829	-2.4472	0.014396		4830.5	-0.10422	0.05145	-2.0256	0.042807		5780.1	0.0038943
Nucks1	5702.2	-0.14417	0.072043	-2.0012	0.045367		4810.1	-0.18307	0.060867	-3.0076	0.0026328		5753.6	0.0043971
Glrb	4534.8	-0.14419	0.068789	-2.0962	0.036066		3771.9	-0.14323	0.054337	-2.636	0.0083886		4470.8	0.0010861
Dcaf12	1422.4	-0.1618	0.071488	-2.2633	0.023615		1172.8	-0.1377	0.067425	-2.0423	0.041121		1415.9	0.0097917
Selt	5090	-0.18291	0.062762	-2.9143	0.0035649		4181.9	-0.14884	0.068857	-2.1616	0.030649		4971.9	0.00028912
Arl5a	2651.4	-0.18637	0.071759	-2.5972	0.0093984		2147.9	-0.11338	0.054252	-2.0899	0.03663		2599.7	0.002092
Set	5892.5	-0.18914	0.062016	-3.0498	0.0022897		4730.4	-0.091646	0.043855	-2.0898	0.036639		5789.6	0.010339
Pex10	394	-0.19704	0.092377	-2.133	0.032922		326.88	-0.18532	0.090801	-2.0409	0.041261		394.44	0.010798
Actr10	3272.7	-0.20308	0.07127	-2.8495	0.0043793		2683.2	-0.16387	0.056248	-2.9133	0.0035762		3303.9	0.032949
Rlim	2675.4	-0.20454	0.055626	-3.677	0.00023596		2203.5	-0.17799	0.057036	-3.1206	0.0018048		2676.8	0.0022024
Xiap	2920.1	-0.20681	0.078903	-2.621	0.0087663		2348.4	-0.11484	0.057515	-1.9967	0.04586		2869	0.0072
Tmed7	2803	-0.20966	0.062998	-3.3281	0.00087443		2323.2	-0.19994	0.06298	-3.1747	0.0015001		2778.3	4.0778e-06
Tmx1	1186.6	-0.21113	0.07816	-2.7013	0.0069071		978.18	-0.18686	0.066649	-2.8037	0.0050516		1165.8	3.7341e-05
Mesdc1	770.06	-0.2112	0.08135	-2.5962	0.0094269		632.99	-0.18105	0.083782	-2.1609	0.030699		766.54	0.0099858
2610002M06Rik	1889.4	-0.21717	0.058086	-3.7388	0.00018487		1528	-0.14002	0.056513	-2.4776	0.013228		1876.3	0.0040503
Ube2d3	6398.9	-0.21858	0.068506	-3.1907	0.0014195		5159.2	-0.13387	0.054396	-2.4611	0.013852		6285.1	0.00066458
Cnbp	5512.6	-0.22151	0.072333	-3.0624	0.0021957		4462.9	-0.14838	0.054189	-2.7383	0.0061765		5527.1	0.031318
Ptges3	3186	-0.22209	0.085492	-2.5978	0.0093823		2573.1	-0.14129	0.064824	-2.1797	0.029282		3144.3	0.018755
Tmx3	1584.7	-0.22412	0.075861	-2.9544	0.0031326		1297.1	-0.17965	0.063057	-2.849	0.0043856		1565.6	0.00010064
Rpe	775.15	-0.22449	0.094303	-2.3805	0.01729		640.01	-0.20441	0.08156	-2.5063	0.012201		774.49	0.0059255
Mrps14	649.25	-0.22895	0.10637	-2.1524	0.031368		525.85	-0.15214	0.07522	-2.0226	0.043112		639.27	0.025012
Nrxn1	16453	-0.23221	0.047047	-4.9358	7.9807e-07		13077	-0.10842	0.043785	-2.4761	0.013282		16139	0.013987
Mzt1	2138	-0.2335	0.062808	-3.7177	0.00020106		1727.4	-0.15501	0.063507	-2.4408	0.014654		2094.3	2.7051e-06
Purb	18055	-0.24099	0.070697	-3.4088	0.00065256		14653	-0.1747	0.04932	-3.5423	0.00039673		17710	2.4098e-05
Mypop	1308.5	-0.25094	0.065989	-3.8028	0.00014309		1042.8	-0.1345	0.066495	-2.0227	0.0431		1294.6	0.014503
Fgf12	2740.6	-0.25472	0.076563	-3.3269	0.00087818		2201.3	-0.15989	0.068593	-2.3311	0.01975		2706.9	0.032654
Pbx1	5587.1	-0.26346	0.066125	-3.9842	6.7706e-05		4412.3	-0.1229	0.051171	-2.4018	0.016314		5493.3	0.043764
Eef1b2	3093.6	-0.26501	0.099871	-2.6535	0.0079665		2448.4	-0.12994	0.050108	-2.5932	0.0095087		3041.3	0.025966
Ppp2r4	5052.8	-0.27016	0.071172	-3.7959	0.00014711		3950.6	-0.10229	0.044213	-2.3136	0.020688		4912	0.0023277
Nudt3	9313	-0.28487	0.089944	-3.1672	0.0015394		7429	-0.17299	0.080759	-2.1421	0.032189		9222.5	0.013985
Trove2	2045.6	-0.28841	0.064038	-4.5038	6.6744e-06		1663.5	-0.22917	0.080547	-2.8452	0.0044383		2031	3.7061e-05
Rps5	3739.6	-0.29746	0.12186	-2.441	0.014645		2908.7	-0.11664	0.057504	-2.0284	0.042524		3633.9	0.02947
Dcaf12l1	1708.7	-0.30096	0.06841	-4.3994	1.0854e-05		1360.8	-0.1879	0.061421	-3.0593	0.0022187		1681.9	0.00036339
Fam174a	1070.7	-0.31243	0.096079	-3.2518	0.0011469		841.95	-0.16061	0.079575	-2.0183	0.043555		1062.3	0.023991
Pou3f3	1862.9	-0.31284	0.063505	-4.9262	8.3823e-07		1468.2	-0.17004	0.082202	-2.0685	0.038589		1821.7	0.00028684
Fundc2	1038	-0.31924	0.087056	-3.667	0.0002454		828.75	-0.20858	0.065305	-3.1939	0.0014038		1043.2	0.011085
Gnai1	4002.1	-0.3265	0.11134	-2.9326	0.0033619		3156.7	-0.18577	0.089053	-2.0861	0.036972		3929.9	0.036126
Svip	1426.7	-0.3282	0.090169	-3.6399	0.0002728		1105.8	-0.13834	0.05679	-2.436	0.014852		1387.7	0.0052243
Rps12	4752	-0.33326	0.11361	-2.9333	0.0033535		3644	-0.11553	0.051638	-2.2372	0.025271		4568.4	0.0086024
Tceb1	1855.8	-0.34242	0.088341	-3.8761	0.00010615		1461	-0.19655	0.066866	-2.9394	0.0032881		1794.2	3.7108e-05
Galk1	198.87	-0.34371	0.11696	-2.9387	0.0032957		160.52	-0.26377	0.12943	-2.0379	0.041561		197.5	0.0028659
Zfp958	282.35	-0.34565	0.12829	-2.6943	0.0070531		225.39	-0.23322	0.10973	-2.1254	0.033557		280.78	0.010372
Crim1	3190.5	-0.3589	0.11405	-3.1468	0.0016505		2537.2	-0.24056	0.097232	-2.4741	0.013359		3123.6	0.00066872
Rgs14	2243	-0.38356	0.083569	-4.5898	4.4375e-06		1757.1	-0.22733	0.079809	-2.8484	0.0043943		2222.1	8.3285e-05
Sh3bgrl	2908.4	-0.39096	0.08007	-4.8827	1.0466e-06		2223.5	-0.16836	0.0452	-3.7249	0.00019541		2805.6	0.00078918
Sdhaf3	185.02	-0.39622	0.13637	-2.9054	0.0036675		147.68	-0.28433	0.13236	-2.1481	0.031704		183.45	0.0015465
Tmem88b	626.22	-0.40695	0.18187	-2.2376	0.025247		510.78	-0.35552	0.14846	-2.3947	0.016635		626.65	0.021376
Asah2	220.86	-0.42631	0.16014	-2.6621	0.0077659		181.86	-0.39195	0.15738	-2.4905	0.012757		224.52	0.018839
Fam103a1	1091.7	-0.44042	0.085388	-5.1579	2.4974e-07		825.2	-0.19028	0.063434	-2.9997	0.0027022		1063.9	0.0017289
Tspan12	430.75	-0.44854	0.13157	-3.4092	0.00065147		331.57	-0.24149	0.11892	-2.0307	0.042282		411.86	0.0014983
Smim15	1047	-0.47099	0.10234	-4.6023	4.1793e-06		776.79	-0.17213	0.08688	-1.9812	0.047563		1021.1	0.020926
Grm3	1534	-0.50434	0.15137	-3.3318	0.00086289		1114.5	-0.15248	0.076228	-2.0003	0.045464		1456	0.020496
Ttc9	360.83	-0.5047	0.12801	-3.9428	8.0541e-05		280.13	-0.33005	0.13269	-2.4873	0.01287		359.21	0.002817
Klhl4	202.06	-0.50857	0.16218	-3.1358	0.0017137		156.17	-0.31945	0.13859	-2.3049	0.02117		200.32	0.0069358
Galnt6	187.95	-0.55487	0.21788	-2.5467	0.010876		154.78	-0.52355	0.20443	-2.561	0.010438		187.14	0.0035933
Gabra3	600.66	-0.595	0.18967	-3.137	0.0017071		442.13	-0.2893	0.14203	-2.0369	0.041659		565.54	0.015167
Rps27	29.854	-0.59904	0.29738	-2.0144	0.043972		25.738	-0.68971	0.29507	-2.3374	0.019417		31.887	0.011842
Mir703	37.186	-0.66521	0.31207	-2.1316	0.03304		31.853	-0.75011	0.29811	-2.5162	0.011863		38.858	0.01176
Ramp3	79.352	-0.75442	0.2307	-3.2701	0.0010749		62.171	-0.60432	0.25747	-2.3472	0.018916		82.952	0.015335
Vit	90.292	-0.9552	0.34201	-2.7929	0.0052236		70.526	-0.80806	0.38616	-2.0926	0.036389		87.557	0.040229
Sp8	23.166	-1.0514	0.37344	-2.8155	0.0048701		17.726	-0.88825	0.39041	-2.2752	0.022895		23.777	0.012781
Chrm5	20.613	-1.3817	0.54208	-2.5489	0.010806		14.491	-1.0349	0.46238	-2.2383	0.025201		20.678	0.026236
Nov	213.81	-1.6364	0.77343	-2.1158	0.034359		121.78	-0.85695	0.26353	-3.2518	0.0011469		183.76	0.016149
Fam227b	1.7442	-3.2336	1.4598	-2.215	0.026758		1.3789	-3.1876	1.5521	-2.0538	0.039998		2.0031	0.014929
