# Supplementary material for: Transcriptome analysis reveals genes associated with stem cell activation by physical exercise in the dentate gyrus of aged p16Ink4a knockout mice
Source: Front Cell Dev Biol. 2023 Oct 19;11:1270892. doi: 10.3389/fcell.2023.1270892 (PMC10621069; doi:10.3389/fcell.2023.1270892)
Supplement: Supplementary file 5 [file Table4.XLSX]

## Sheet: GLM+SETsA,E,D SORTED p-value
Table S4. Whole genome analysis through the General Linear Model of DE genes displaying interaction between genotype and treatment in the aged dentate gyrus. This table shows the data obtained for each gene analyzed by the GLM procedure, which is aimed to identify interactions between factors on the whole variance of all groups (see columns on the left; see Methods and text). Shown is also the co…
	GLM		Group4_vs_Group2 - Set A (KORUN vs KO CTL)					Group4_vs_Group3 - Set E (KO RUN vs WT RUN)					Group4_vs_Group1 - SET D (KORUN vs WT CTL)
Gene	baseMean	pvalue	baseMean	log2FoldChange	lfcSE	stat	pvalue	baseMean	log2FoldChange	lfcSE	stat	pvalue	baseMean	log2FoldChange	lfcSE	stat	pvalue
Ppp1cb	9960.7	1.722e-06	10186	-0.12712	0.065228	-1.9489	0.051309	8559.6	-0.15509	0.049891	-3.1086	0.0018795	9907.5	0.086529	0.05301	1.6323	0.10262
Mzt1	2094.3	2.7051e-06	2138	-0.2335	0.062808	-3.7177	0.00020106	1727.4	-0.15501	0.063507	-2.4408	0.014654	2092	-0.044724	0.059001	-0.75801	0.44845
Tmed7	2778.3	4.0778e-06	2803	-0.20966	0.062998	-3.3281	0.00087443	2323.2	-0.19994	0.06298	-3.1747	0.0015001	2763.1	-0.040283	0.053529	-0.75254	0.45173
Homer2	1860	1.8018e-05	2024.2	-0.42424	0.079106	-5.363	8.185e-08	1503.1	-0.12491	0.10298	-1.2129	0.22517	1748.3	0.10304	0.089989	1.145	0.25222
Purb	17710	2.4098e-05	18055	-0.24099	0.070697	-3.4088	0.00065256	14653	-0.1747	0.04932	-3.5423	0.00039673	17586	-0.040225	0.06907	-0.58238	0.56031
Kras	2937.9	3.6182e-05	2985.6	-0.11379	0.061742	-1.8429	0.065342	2499.5	-0.13136	0.05398	-2.4336	0.014951	2968.9	0.034561	0.054274	0.63678	0.52427
Trove2	2031	3.7061e-05	2045.6	-0.28841	0.064038	-4.5038	6.6744e-06	1663.5	-0.22917	0.080547	-2.8452	0.0044383	2004.5	-0.10943	0.064565	-1.6948	0.09011
Tceb1	1794.2	3.7108e-05	1855.8	-0.34242	0.088341	-3.8761	0.00010615	1461	-0.19655	0.066866	-2.9394	0.0032881	1742	-0.045548	0.096577	-0.47162	0.6372
Tmx1	1165.8	3.7341e-05	1186.6	-0.21113	0.07816	-2.7013	0.0069071	978.18	-0.18686	0.066649	-2.8037	0.0050516	1153.5	-0.0040453	0.083369	-0.048522	0.9613
Tmed5	942.26	5.2765e-05	1007.9	-0.3345	0.094589	-3.5364	0.00040561	769.43	-0.10308	0.076263	-1.3517	0.17649	911.38	0.071685	0.085112	0.84223	0.39966
C030006K11Rik	314.97	6.845e-05	327.62	-0.38322	0.10156	-3.7734	0.00016104	254.5	-0.20776	0.10837	-1.9171	0.055221	303.25	-0.055364	0.10123	-0.54693	0.58442
Rgs14	2222.1	8.3285e-05	2243	-0.38356	0.083569	-4.5898	4.4375e-06	1757.1	-0.22733	0.079809	-2.8484	0.0043943	2195.8	-0.2057	0.087512	-2.3505	0.018748
Tmx3	1565.6	0.00010064	1584.7	-0.22412	0.075861	-2.9544	0.0031326	1297.1	-0.17965	0.063057	-2.849	0.0043856	1563	-0.05866	0.073961	-0.79312	0.42771
Zfp185	127.69	0.00011668	115.15	0.71685	0.19511	3.674	0.00023874	113.14	0.15377	0.18827	0.81676	0.41406	158.09	-0.13991	0.1994	-0.70164	0.4829
Chpt1	910.62	0.00017033	973.29	-0.35474	0.098963	-3.5845	0.0003377	731.68	-0.081287	0.06791	-1.197	0.23131	888.77	0.019286	0.084173	0.22912	0.81878
Ado	1369.4	0.00018418	1388.7	-0.098051	0.060937	-1.609	0.10761	1167.6	-0.12806	0.056787	-2.255	0.024133	1388.5	0.035582	0.064729	0.54971	0.58252
Eomes	13.342	0.00023908	17.799	1.1415	0.43134	2.6465	0.008134	12.149	2.38	0.55627	4.2786	1.8809e-05	20.184	0.81668	0.45241	1.8052	0.071043
Tmem33	3202.9	0.00026594	3313.1	-0.23214	0.065196	-3.5607	0.00036985	2638.5	-0.11316	0.05816	-1.9458	0.051683	3201.6	-0.0086459	0.077555	-0.11148	0.91123
Fbl	732.67	0.00027429	735.74	-0.1402	0.093451	-1.5003	0.13355	634.19	-0.23921	0.087095	-2.7465	0.006023	719.53	0.0525	0.092854	0.5654	0.5718
Pou3f3	1821.7	0.00028684	1862.9	-0.31284	0.063505	-4.9262	8.3823e-07	1468.2	-0.17004	0.082202	-2.0685	0.038589	1808.9	-0.10987	0.069816	-1.5737	0.11556
Selt	4971.9	0.00028912	5090	-0.18291	0.062762	-2.9143	0.0035649	4181.9	-0.14884	0.068857	-2.1616	0.030649	4956.6	0.022461	0.073079	0.30735	0.75857
Dcaf12l1	1681.9	0.00036339	1708.7	-0.30096	0.06841	-4.3994	1.0854e-05	1360.8	-0.1879	0.061421	-3.0593	0.0022187	1671.5	-0.11969	0.083655	-1.4308	0.15249
Pcsk5	1009.2	0.00040906	991.85	0.64701	0.15263	4.2389	2.2458e-05	932.78	0.22867	0.093852	2.4365	0.014832	1197.1	0.17307	0.13493	1.2827	0.1996
Fut9	2618	0.00044066	2575.6	-0.1495	0.083901	-1.7819	0.074762	2251.1	-0.28235	0.068849	-4.101	4.1131e-05	2585.6	-0.029111	0.081802	-0.35587	0.72194
Slc26a4	775.19	0.0005523	796.79	0.27887	0.078337	3.5598	0.00037107	670.99	0.23948	0.090102	2.6579	0.0078628	882.21	0.11288	0.081799	1.38	0.1676
Mki67	41.22	0.00055784	53.52	1.5041	0.27695	5.4309	5.6081e-08	44.946	1.487	0.34974	4.2519	2.1197e-05	58.316	1.3571	0.24353	5.5727	2.5085e-08
Dpf3	528.09	0.0006557	543.76	0.44617	0.10176	4.3846	1.1619e-05	475.39	0.28425	0.089381	3.1803	0.0014714	610.31	0.22365	0.11813	1.8933	0.058317
Ube2d3	6285.1	0.00066458	6398.9	-0.21858	0.068506	-3.1907	0.0014195	5159.2	-0.13387	0.054396	-2.4611	0.013852	6344.9	-0.0675	0.062037	-1.0881	0.27657
Crim1	3123.6	0.00066872	3190.5	-0.3589	0.11405	-3.1468	0.0016505	2537.2	-0.24056	0.097232	-2.4741	0.013359	3025.8	-0.091645	0.095282	-0.96183	0.33614
Lpin2	4136.9	0.00075486	4238.4	0.37591	0.057959	6.4857	8.8317e-11	3749.2	0.17873	0.074019	2.4146	0.015751	4638.3	0.23578	0.055363	4.2588	2.055e-05
Sh3bgrl	2805.6	0.00078918	2908.4	-0.39096	0.08007	-4.8827	1.0466e-06	2223.5	-0.16836	0.0452	-3.7249	0.00019541	2749	-0.11827	0.10572	-1.1187	0.26327
Slco2a1	340.43	0.00083371	333.5	0.14218	0.16632	0.8549	0.39261	268.11	0.24446	0.12792	1.911	0.056004	402.3	-0.25711	0.13111	-1.961	0.049876
Ubap2l	5112.4	0.0009913	5164.3	0.17073	0.059666	2.8615	0.0042161	4401.3	0.096409	0.046816	2.0593	0.039464	5634.1	0.049772	0.05231	0.95148	0.34136
Naa50	3029.3	0.00099958	3087.7	-0.11404	0.080685	-1.4134	0.15754	2586.9	-0.1338	0.044512	-3.0058	0.0026486	3049.1	0.05525	0.058338	0.94708	0.3436
Glrb	4470.8	0.0010861	4534.8	-0.14419	0.068789	-2.0962	0.036066	3771.9	-0.14323	0.054337	-2.636	0.0083886	4509.2	0.0028471	0.057569	0.049455	0.96056
Pum2	6633.9	0.0011316	6742.3	-0.077336	0.056916	-1.3588	0.17422	5621	-0.083515	0.043042	-1.9403	0.052343	6822.3	0.022557	0.048551	0.46461	0.64221
Vcpip1	3062.5	0.0011512	3055.5	-0.088442	0.05531	-1.599	0.10981	2604.5	-0.15555	0.054004	-2.8804	0.0039719	3126.4	-0.021537	0.051544	-0.41784	0.67606
Cabyr	42.879	0.0011585	39.98	0.91264	0.37549	2.4305	0.015077	36.713	0.52	0.29415	1.7678	0.077092	57.447	-0.1249	0.26086	-0.4788	0.63208
Zfp143	415.44	0.0011626	417.73	0.26463	0.094236	2.8081	0.0049829	356.32	0.18189	0.090219	2.0161	0.043793	473.13	0.030759	0.10064	0.30564	0.75988
Zxdb	232.08	0.0012204	235.85	-0.27929	0.11628	-2.4018	0.016317	193.56	-0.24484	0.1273	-1.9233	0.05444	225.05	-0.01822	0.12537	-0.14533	0.88445
Syncrip	3313.9	0.001228	3379.8	-0.10334	0.064412	-1.6043	0.10865	2802.6	-0.095247	0.048117	-1.9795	0.04776	3382.5	0.027046	0.048667	0.55572	0.5784
Zfp787	417.53	0.0012623	436.02	-0.17398	0.10745	-1.6192	0.1054	354.79	-0.11404	0.097776	-1.1664	0.24347	412.68	0.11832	0.097944	1.208	0.22704
Esrrg	400.26	0.0012643	412.15	-0.16998	0.10302	-1.6499	0.098956	345.07	-0.18944	0.11128	-1.7024	0.088674	390.44	0.11687	0.11803	0.99018	0.32209
Polr2a	4776.3	0.0012919	4718.7	0.21941	0.084338	2.6016	0.0092797	4086.9	0.095308	0.058567	1.6273	0.10366	5370.4	-0.027466	0.065868	-0.41698	0.6767
Igip	1212.1	0.0013066	1200.1	-0.10035	0.076511	-1.3116	0.18966	1044.3	-0.22622	0.061891	-3.6552	0.000257	1214.8	-0.0015464	0.080458	-0.01922	0.98467
Egfl6	81.688	0.0013374	98.315	-0.71393	0.23762	-3.0045	0.0026597	61.282	0.025204	0.21959	0.11478	0.90862	71.472	0.26372	0.20227	1.3038	0.19229
Lypla1	682.64	0.0013979	695.64	-0.12389	0.094709	-1.3081	0.19085	584.3	-0.14885	0.073948	-2.0129	0.044122	683.13	0.061497	0.076581	0.80304	0.42195
Cav2	493.6	0.0014168	521.47	-0.37156	0.10779	-3.4471	0.00056669	399.38	-0.15141	0.099547	-1.521	0.12826	476.08	0.0003951	0.12561	0.0031453	0.99749
Uros	625.09	0.0014204	617.75	0.23731	0.088066	2.6946	0.0070466	536.87	0.097325	0.081376	1.196	0.2317	703.81	-0.015469	0.078776	-0.19637	0.84432
Cenpf	54.591	0.0014211	62.11	0.82583	0.23129	3.5705	0.00035633	51.823	0.8323	0.21812	3.8159	0.00013571	69.217	0.63092	0.22614	2.7899	0.0052725
Mb21d1	65.75	0.001438	66.793	0.55271	0.21395	2.5833	0.0097849	57.687	0.41661	0.20033	2.0796	0.037564	79.958	0.11435	0.18922	0.60432	0.54563
Nlrc5	16.686	0.0014689	18.527	1.7969	0.43377	4.1425	3.4352e-05	18.22	0.91737	0.45911	1.9981	0.045703	23.144	0.874	0.35707	2.4477	0.014378
Tspan12	411.86	0.0014983	430.75	-0.44854	0.13157	-3.4092	0.00065147	331.57	-0.24149	0.11892	-2.0307	0.042282	388.2	-0.051337	0.13765	-0.37295	0.70918
Etf1	3090.5	0.0015454	3122.9	-0.12865	0.059716	-2.1543	0.031216	2589.8	-0.11913	0.044587	-2.6719	0.0075413	3157.7	-0.029102	0.054368	-0.53527	0.59246
Sdhaf3	183.45	0.0015465	185.02	-0.39622	0.13637	-2.9054	0.0036675	147.68	-0.28433	0.13236	-2.1481	0.031704	177.64	-0.16816	0.13468	-1.2486	0.2118
Gt(ROSA)26Sor	149.47	0.0016103	135.88	-0.19145	0.17923	-1.0681	0.28546	133.5	-0.62244	0.13416	-4.6396	3.4906e-06	139.45	-0.13297	0.15505	-0.85758	0.39113
Cdh9	2827.5	0.0016989	2814.9	0.16024	0.080329	1.9948	0.046061	2313.4	0.19542	0.10183	1.9191	0.054978	3254.1	-0.12566	0.10368	-1.212	0.22549
Fam103a1	1063.9	0.0017289	1091.7	-0.44042	0.085388	-5.1579	2.4974e-07	825.2	-0.19028	0.063434	-2.9997	0.0027022	1048	-0.21419	0.10872	-1.97	0.048835
Tfap2c	3.367	0.0017784	4.2339	2.5099	0.87481	2.869	0.0041173	3.6401	2.1996	0.96486	2.2797	0.022623	5.7107	1.0204	0.61655	1.655	0.097915
Grm1	4127.1	0.0018544	4205.1	0.30756	0.083678	3.6755	0.00023736	3608.9	0.20714	0.068686	3.0157	0.0025639	4687	0.11531	0.096308	1.1973	0.23118
Mir3101	8.0096	0.0018902	6.6445	2.785	0.74435	3.7415	0.0001829	8.8649	0.2782	0.48089	0.5785	0.56292	11.092	0.33443	0.5643	0.59265	0.55342
Hnrnpa0	4044.9	0.0019246	4083.2	-0.066402	0.06881	-0.96501	0.33454	3475.7	-0.13073	0.058275	-2.2433	0.02488	4115.4	0.045282	0.058813	0.76994	0.44134
Fam186b	32.323	0.0019786	35.169	0.56123	0.2667	2.1043	0.03535	27.277	0.79602	0.3483	2.2854	0.022288	41.282	0.19496	0.24523	0.79499	0.42662
Tmem229a	1786	0.002067	1914.6	-0.40229	0.11536	-3.4871	0.00048822	1427	-0.1097	0.081359	-1.3483	0.17757	1719.4	0.014284	0.12329	0.11586	0.90777
Arl5a	2599.7	0.002092	2651.4	-0.18637	0.071759	-2.5972	0.0093984	2147.9	-0.11338	0.054252	-2.0899	0.03663	2637.6	-0.043241	0.068378	-0.63237	0.52714
Nog	231.3	0.0021434	255.43	-0.75468	0.21114	-3.5743	0.00035116	173.27	-0.25105	0.16848	-1.49	0.13622	204.87	-0.074388	0.19292	-0.38559	0.6998
Rlim	2676.8	0.0022024	2675.4	-0.20454	0.055626	-3.677	0.00023596	2203.5	-0.17799	0.057036	-3.1206	0.0018048	2712	-0.11538	0.074909	-1.5403	0.12348
Vma21	1477.1	0.0022729	1528.8	-0.16242	0.085772	-1.8936	0.058274	1243.7	-0.10033	0.066537	-1.5079	0.13157	1481.9	0.058372	0.074222	0.78645	0.4316
Ppp2r4	4912	0.0023277	5052.8	-0.27016	0.071172	-3.7959	0.00014711	3950.6	-0.10229	0.044213	-2.3136	0.020688	4964.3	-0.095801	0.069176	-1.3849	0.16609
Fam49b	2798.8	0.002334	2852.3	-0.18575	0.060558	-3.0673	0.0021597	2296.5	-0.096447	0.062963	-1.5318	0.12557	2860.9	-0.064193	0.057629	-1.1139	0.26532
Ube2e1	2161.2	0.0023534	2217.7	-0.21269	0.074869	-2.8408	0.0044996	1772	-0.10204	0.052155	-1.9564	0.050416	2188.4	-0.047986	0.063088	-0.76061	0.44689
Panct2	126.96	0.0023557	123.99	0.26224	0.14466	1.8128	0.069869	105.98	0.17294	0.15252	1.1339	0.25686	147.85	-0.11783	0.13467	-0.87494	0.38161
Efcab5	147.8	0.0024549	141.87	0.6735	0.17512	3.846	0.00012007	137.14	0.16326	0.1462	1.1167	0.26413	174.59	0.13693	0.14492	0.9449	0.34471
Upk1b	53.161	0.0026216	44.185	0.74914	0.26496	2.8274	0.0046933	46.316	-0.010521	0.3067	-0.034303	0.97264	66.414	-0.36608	0.20637	-1.7739	0.076076
Ttc9	359.21	0.002817	360.83	-0.5047	0.12801	-3.9428	8.0541e-05	280.13	-0.33005	0.13269	-2.4873	0.01287	344.47	-0.27381	0.12748	-2.148	0.031716
Galk1	197.5	0.0028659	198.87	-0.34371	0.11696	-2.9387	0.0032957	160.52	-0.26377	0.12943	-2.0379	0.041561	192.58	-0.13076	0.12815	-1.0204	0.30756
Wdr19	799.38	0.0028915	798.42	0.26421	0.10421	2.5354	0.011232	690.93	0.13797	0.081447	1.694	0.090268	903.01	0.031827	0.094766	0.33585	0.73698
Col12a1	589.07	0.0029703	597.61	0.093352	0.19095	0.48888	0.62493	446.78	0.42769	0.15938	2.6834	0.0072878	708	-0.25375	0.16442	-1.5433	0.12275
1700123O20Rik	388.42	0.0030101	405.06	-0.31502	0.094666	-3.3277	0.00087576	316.38	-0.14589	0.096423	-1.513	0.13028	380.9	-0.023193	0.11729	-0.19774	0.84325
A830010M20Rik	4954	0.0030107	4948.5	0.14606	0.050376	2.8993	0.0037396	4255.3	0.046246	0.052874	0.87464	0.38177	5423.8	0.012547	0.047514	0.26407	0.79173
Pabpc1l	16.456	0.0030905	17.088	1.1329	0.47809	2.3696	0.017808	15.157	0.83444	0.38403	2.1728	0.029793	22.437	0.28739	0.34351	0.83662	0.4028
Thsd1	117.93	0.0031834	104.45	0.93981	0.26779	3.5095	0.00044891	110.95	0.081624	0.2025	0.40309	0.68689	144.65	-0.01821	0.17973	-0.10132	0.9193
Mybl2	26.64	0.0031907	24.402	1.7109	0.43451	3.9375	8.2332e-05	27.904	0.33478	0.30372	1.1023	0.27035	34.864	0.36332	0.35233	1.0312	0.30245
Mmp23	28.282	0.0033995	25.253	1.4764	0.40146	3.6776	0.00023547	28.609	0.22612	0.28112	0.80438	0.42118	36.257	0.22525	0.31588	0.71308	0.4758
Galnt6	187.14	0.0035933	187.95	-0.55487	0.21788	-2.5467	0.010876	154.78	-0.52355	0.20443	-2.561	0.010438	165.21	-0.10684	0.18881	-0.56588	0.57148
Arap1	441.05	0.0036845	466.59	-0.23342	0.10864	-2.1486	0.03167	364.21	-0.05452	0.085767	-0.63568	0.52499	439.1	0.069236	0.081276	0.85187	0.39429
Qk	8561.2	0.0038001	9035.9	-0.32292	0.10309	-3.1325	0.0017333	6875	-0.082519	0.05637	-1.4639	0.14323	8471.6	-0.020536	0.089743	-0.22884	0.819
Cog1	1745.9	0.0038386	1733.7	0.26607	0.072592	3.6653	0.00024705	1521	0.099728	0.050308	1.9824	0.047439	1958.6	0.037379	0.093151	0.40127	0.68822
4933421O10Rik	340.6	0.0038406	319.29	0.46563	0.12619	3.6898	0.0002244	301.03	0.057639	0.12564	0.45877	0.6464	396.98	-0.064423	0.14453	-0.44574	0.65579
Knstrn	45.993	0.003853	46.549	0.71066	0.30891	2.3006	0.021417	39.42	0.62774	0.2762	2.2728	0.023038	59.417	0.054963	0.32246	0.17045	0.86466
Calcrl	211.63	0.0038807	221.31	-0.099133	0.12622	-0.78542	0.43221	185.89	-0.1314	0.12677	-1.0366	0.29994	207.3	0.23479	0.12629	1.8592	0.063003
Car15	221.48	0.0038915	218.65	0.60471	0.15237	3.9687	7.2257e-05	203.57	0.2184	0.13104	1.6667	0.095578	260.61	0.17632	0.16282	1.0829	0.27884
Ubqln1	5780.1	0.0038943	5874.6	-0.13663	0.055829	-2.4472	0.014396	4830.5	-0.10422	0.05145	-2.0256	0.042807	5902.5	-0.019181	0.064983	-0.29518	0.76786
Tmem55a	1223.6	0.003945	1254.3	-0.13898	0.082472	-1.6851	0.091965	1032.8	-0.11038	0.074207	-1.4874	0.1369	1235	0.035883	0.087967	0.40791	0.68334
Gm9833	207.86	0.0039915	210.73	0.34165	0.12839	2.661	0.0077913	181	0.23447	0.12497	1.8763	0.060621	239.06	0.090323	0.12361	0.7307	0.46496
Prkar1a	21249	0.0040454	21627	-0.13178	0.044082	-2.9893	0.0027959	17590	-0.069224	0.032307	-2.1427	0.03214	21946	-0.042265	0.051469	-0.82117	0.41155
2610002M06Rik	1876.3	0.0040503	1889.4	-0.21717	0.058086	-3.7388	0.00018487	1528	-0.14002	0.056513	-2.4776	0.013228	1912.3	-0.12437	0.072291	-1.7204	0.085365
Wwp1	1208.6	0.0040529	1248.4	-0.13247	0.08536	-1.5519	0.12069	1024.1	-0.090063	0.066206	-1.3603	0.17372	1218.3	0.070377	0.061516	1.144	0.25261
Lepr	50.293	0.0041875	58.183	1.4658	0.29557	4.9592	7.0784e-07	55.889	0.80141	0.24513	3.2693	0.001078	64.725	1.1527	0.27878	4.1347	3.5538e-05
Pth1r	98.318	0.0042308	107.73	-0.18568	0.15726	-1.1808	0.23769	85.353	-0.050801	0.16908	-0.30045	0.76384	94.179	0.34748	0.16035	2.167	0.030234
Zfp758	320.89	0.0043778	330.89	-0.28069	0.12383	-2.2668	0.023404	265.7	-0.18658	0.12723	-1.4665	0.14252	313.57	-0.005441	0.1054	-0.051625	0.95883
Nucks1	5753.6	0.0043971	5702.2	-0.14417	0.072043	-2.0012	0.045367	4810.1	-0.18307	0.060867	-3.0076	0.0026328	5863.8	-0.091984	0.063384	-1.4512	0.14672
Wwc2	1298.4	0.0044213	1359.3	-0.2664	0.07709	-3.4557	0.00054891	1045.6	-0.049573	0.073548	-0.67403	0.50029	1310.7	-0.03648	0.071465	-0.51046	0.60973
Tvp23b	616.69	0.0044637	636.21	-0.29939	0.099414	-3.0116	0.0025989	500.33	-0.14682	0.097591	-1.5045	0.13246	611.41	-0.065646	0.09824	-0.66822	0.50399
Pank3	2165.4	0.0044645	2173.4	-0.11078	0.064142	-1.7271	0.084152	1835.4	-0.15187	0.070754	-2.1464	0.031839	2200.6	-0.01502	0.064473	-0.23296	0.81579
Snord64	45.237	0.0046504	43.994	-0.21458	0.28495	-0.75303	0.45143	43.167	-0.62573	0.29498	-2.1213	0.033901	38.249	0.33218	0.34961	0.95016	0.34203
4933409K07Rik	30.62	0.0047793	22.708	0.73559	0.38298	1.9207	0.05477	25.06	-0.17539	0.33336	-0.52613	0.59879	39.196	-0.71747	0.31758	-2.2592	0.02387
Kctd12b	111.2	0.0048813	116.95	-0.53137	0.17499	-3.0366	0.0023923	88.124	-0.27589	0.18354	-1.5031	0.1328	103	-0.084506	0.22095	-0.38247	0.70212
Npas3	525.04	0.0050306	557.4	-0.35966	0.11792	-3.05	0.0022881	418.65	-0.087431	0.098093	-0.8913	0.37277	515.39	-0.024866	0.097401	-0.25529	0.7985
Ascl2	6.2768	0.00506	5.8733	1.4918	0.6952	2.1459	0.031881	5.7011	0.7607	0.61789	1.2311	0.21828	9.0498	0.015332	0.5037	0.030439	0.97572
Armc1	2314.1	0.0050602	2333.3	-0.11737	0.071484	-1.6419	0.10062	1948.6	-0.12782	0.047573	-2.6869	0.0072116	2362.5	-0.020913	0.058637	-0.35664	0.72136
Svip	1387.7	0.0052243	1426.7	-0.3282	0.090169	-3.6399	0.0002728	1105.8	-0.13834	0.05679	-2.436	0.014852	1386.2	-0.1274	0.089707	-1.4202	0.15554
Bbs7	705.24	0.005238	699.4	0.11825	0.084143	1.4053	0.15992	590.76	0.069249	0.070646	0.98023	0.32697	782.92	-0.076031	0.07306	-1.0407	0.29804
1700024P16Rik	27.292	0.0052641	30.559	-1.398	0.42799	-3.2664	0.0010891	20.28	-0.91174	0.50509	-1.8051	0.071055	18.014	-0.11159	0.54079	-0.20634	0.83652
Aes	11084	0.0054798	11508	-0.29964	0.075693	-3.9587	7.536e-05	8805.8	-0.073421	0.041199	-1.7821	0.074736	11205	-0.10196	0.071123	-1.4336	0.15168
Phlpp1	3884.7	0.0054799	3984.4	-0.13036	0.072006	-1.8104	0.070233	3274.9	-0.097199	0.059519	-1.6331	0.10245	3938.2	0.03471	0.061493	0.56446	0.57244
Tmem65	1412.8	0.0055034	1466.3	-0.30174	0.076314	-3.954	7.6859e-05	1135.7	-0.11	0.09183	-1.1979	0.23096	1410.4	-0.071584	0.084185	-0.85032	0.39515
Ttbk2	3167.4	0.0055618	3206.8	-0.037434	0.06304	-0.59382	0.55263	2721.1	-0.093834	0.0494	-1.8995	0.057502	3256.2	0.053121	0.053849	0.98648	0.3239
Pvalb	383.8	0.0058509	421.26	-0.57794	0.20453	-2.8257	0.004718	302.68	-0.20251	0.15608	-1.2975	0.19445	347.41	0.055516	0.19472	0.2851	0.77556
Rpe	774.49	0.0059255	775.15	-0.22449	0.094303	-2.3805	0.01729	640.01	-0.20441	0.08156	-2.5063	0.012201	775.93	-0.10256	0.10067	-1.0187	0.30835
Samd8	4150.9	0.0060333	4222.5	-0.065377	0.053801	-1.2152	0.2243	3517.7	-0.070202	0.050342	-1.3945	0.16317	4286	0.025508	0.047116	0.5414	0.58823
Pou3f1	251.02	0.0060742	333.42	-1.4798	0.62418	-2.3708	0.017751	162.02	-0.27634	0.53155	-0.51988	0.60315	164.19	0.35428	0.30947	1.1448	0.25229
Ube2v2	1601.2	0.006091	1667.5	-0.20354	0.093078	-2.1868	0.02876	1330.7	-0.089069	0.071323	-1.2488	0.21173	1602.9	0.037295	0.081731	0.45631	0.64816
Cubn	26.365	0.0061227	26.52	1.173	0.43879	2.6732	0.0075131	24.986	0.61213	0.36235	1.6894	0.091152	35.004	0.28595	0.31766	0.90015	0.36804
Ptgdr2	2.1641	0.0061483	2.62	1.5522	1.1294	1.3744	0.16932	1.777	3.3453	1.4714	2.2736	0.022988	3.803	0.31098	0.8798	0.35347	0.72374
Kctd12	7173.2	0.0062771	7410	-0.17393	0.08013	-2.1706	0.029959	5942.2	-0.072939	0.053947	-1.352	0.17636	7283.9	0.0050938	0.067999	0.07491	0.94029
Rbm6	1962.9	0.006282	1940.4	0.27273	0.081203	3.3586	0.00078327	1703.6	0.10353	0.061417	1.6858	0.091843	2213.4	0.014421	0.10836	0.13309	0.89412
Zfp784	139.43	0.0062852	136.56	0.4042	0.17349	2.3298	0.019815	120.22	0.2213	0.15273	1.4489	0.14736	164.91	-0.016812	0.16979	-0.099022	0.92112
Gatad2a	1041.6	0.0063899	1080	-0.13764	0.067984	-2.0246	0.04291	880.27	-0.07902	0.069613	-1.1351	0.25632	1050.5	0.07281	0.084259	0.86412	0.38752
Bbs2	628.8	0.0065895	616.05	0.20974	0.11505	1.823	0.068305	531.76	0.093463	0.079909	1.1696	0.24216	711.91	-0.077611	0.08376	-0.92659	0.35414
Fbf1	2334.4	0.0066325	2316.1	0.20018	0.085887	2.3308	0.019766	2005.8	0.076238	0.058957	1.2931	0.19597	2598.4	-0.0039657	0.076432	-0.051886	0.95862
Esrra	1121.2	0.0067541	1167.8	-0.12405	0.093072	-1.3329	0.18257	949.73	-0.061073	0.061643	-0.99075	0.32181	1132.3	0.097392	0.062469	1.559	0.11899
Ptpn22	41.165	0.0068411	38.441	1.1557	0.30748	3.7586	0.00017087	38.143	0.43533	0.30748	1.4158	0.15683	54.566	0.06479	0.39051	0.16591	0.86823
Anxa9	35.797	0.0069058	33.285	0.87976	0.44488	1.9775	0.047984	30.261	0.51813	0.29553	1.7532	0.079565	47.917	-0.16203	0.3519	-0.46045	0.64519
Klhl4	200.32	0.0069358	202.06	-0.50857	0.16218	-3.1358	0.0017137	156.17	-0.31945	0.13859	-2.3049	0.02117	191.77	-0.26487	0.14625	-1.8111	0.070131
Tns1	820.12	0.0069597	856.25	-0.018257	0.092993	-0.19632	0.84436	724.67	-0.066594	0.098227	-0.67796	0.4978	823.3	0.23953	0.089836	2.6663	0.0076699
Slc25a34	159.56	0.0069709	172.8	-0.50565	0.18083	-2.7962	0.0051707	129.03	-0.23577	0.18639	-1.265	0.20588	144.79	0.086755	0.25508	0.34011	0.73378
Ube2g1	1461.9	0.0069875	1484.1	-0.043836	0.070474	-0.62203	0.53393	1265.8	-0.11243	0.064166	-1.7522	0.079737	1487.6	0.086397	0.07221	1.1965	0.23151
Cyp4f13	209.56	0.0069928	200.83	0.31341	0.12815	2.4457	0.014458	178.97	0.10153	0.1192	0.85178	0.39434	242.76	-0.10096	0.14678	-0.6878	0.49158
Arxes2	881.51	0.0070093	929.01	-0.25557	0.082815	-3.0861	0.0020283	717.51	-0.05154	0.076447	-0.67419	0.50019	883.53	0.01414	0.087453	0.16169	0.87155
Pced1b	285.58	0.0070475	286.17	0.29101	0.16656	1.7471	0.080613	241.89	0.23561	0.14339	1.6432	0.10035	331.55	-0.013138	0.14175	-0.092683	0.92616
Slc16a1	1027.5	0.0071223	1161.7	-0.37158	0.087437	-4.2497	2.1405e-05	806.12	0.12781	0.09238	1.3835	0.1665	1010.5	0.14018	0.092299	1.5187	0.12883
Xiap	2869	0.0072	2920.1	-0.20681	0.078903	-2.621	0.0087663	2348.4	-0.11484	0.057515	-1.9967	0.04586	2917.2	-0.074795	0.062719	-1.1925	0.23305
5730408K05Rik	5.6898	0.0072657	5.3547	1.7446	0.74787	2.3328	0.019659	4.913	1.1375	0.78488	1.4493	0.14726	8.8882	-0.056711	0.7126	-0.079583	0.93657
Zbtb6	705.07	0.0073182	698.64	-0.10821	0.088094	-1.2284	0.2193	601.07	-0.20182	0.073929	-2.7299	0.0063346	712.69	-0.030651	0.077765	-0.39414	0.69348
Cdk3-ps	38.323	0.0074799	34.041	1.0578	0.36603	2.89	0.0038521	35.12	0.23593	0.26889	0.87744	0.38025	49.314	-0.067867	0.34399	-0.19729	0.8436
Gadl1	30.633	0.0076425	32.616	-1.0354	0.29734	-3.4822	0.0004973	20.889	-0.42938	0.32735	-1.3117	0.18963	26.976	-0.49222	0.28319	-1.7381	0.08219
D630029K05Rik	4.0216	0.0076612	3.6766	1.5273	0.88151	1.7326	0.083161	3.2259	1.2847	0.90183	1.4245	0.1543	6.3554	-0.23226	0.74798	-0.31051	0.75617
Sprn	7771.5	0.0076632	7892.2	0.33245	0.090184	3.6864	0.00022747	6962.4	0.14802	0.085629	1.7287	0.083872	8687.1	0.17743	0.082501	2.1507	0.031501
Gm5087	59.337	0.0077007	57.27	0.96387	0.27842	3.462	0.00053624	54.714	0.41763	0.27348	1.5271	0.12674	76.02	0.12649	0.33672	0.37564	0.70719
Snrpe	512.4	0.0077023	537.56	-0.28313	0.11242	-2.5185	0.011786	414.25	-0.073339	0.090203	-0.81304	0.4162	512.25	-0.020013	0.086589	-0.23113	0.81722
Mrpl23	528.52	0.0077531	548.04	-0.42469	0.10382	-4.0905	4.3041e-05	407.06	-0.12721	0.083122	-1.5304	0.12592	526.47	-0.20051	0.091416	-2.1934	0.028278
Pnldc1	35.913	0.0078324	36.992	1.1004	0.33292	3.3054	0.0009483	35.68	0.49442	0.27558	1.7941	0.072794	45.187	0.49878	0.25275	1.9734	0.048448
Rab39b	1603.9	0.0078677	1652.2	-0.13099	0.073209	-1.7893	0.073566	1345.4	-0.071065	0.063652	-1.1165	0.26422	1634.7	0.034109	0.057509	0.59311	0.55311
Rab11a	2689.8	0.0080354	2761.2	-0.13052	0.074548	-1.7508	0.079981	2289.3	-0.12053	0.069119	-1.7438	0.081201	2699.8	0.066132	0.097534	0.67805	0.49774
Pam16	445.72	0.0081013	456.96	-0.22966	0.098005	-2.3434	0.019109	368.72	-0.14631	0.089948	-1.6266	0.10382	444.81	-0.026767	0.10323	-0.25931	0.7954
Top2a	30.485	0.0081051	39.641	1.1833	0.30608	3.866	0.00011062	31.493	1.4402	0.34402	4.1863	2.8353e-05	41.597	1.2416	0.362	3.4299	0.0006039
Dbn1	12553	0.0081834	12616	0.37119	0.067069	5.5344	3.1227e-08	11272	0.14431	0.056065	2.574	0.010052	14153	0.15438	0.1148	1.3448	0.17868
Prc1	22.103	0.0083644	26.531	0.87277	0.3501	2.4929	0.01267	20.699	1.1565	0.38557	2.9995	0.0027045	29.011	0.73198	0.37211	1.9671	0.049167
Nuak1	2079.3	0.0083678	2128	-0.20914	0.090857	-2.3019	0.021343	1729.7	-0.14692	0.0876	-1.6771	0.093514	2075.8	-0.012062	0.096136	-0.12547	0.90015
Gm960	43.16	0.0084335	39.272	0.7662	0.28941	2.6474	0.0081107	38.788	0.16084	0.24319	0.66138	0.50837	53.238	-0.070118	0.26222	-0.2674	0.78916
6430550D23Rik	19.13	0.00846	18.255	0.90369	0.37239	2.4267	0.015236	17.216	0.4311	0.37316	1.1553	0.24798	24.82	0.055028	0.33252	0.16549	0.86856
Rps12	4568.4	0.0086024	4752	-0.33326	0.11361	-2.9333	0.0033535	3644	-0.11553	0.051638	-2.2372	0.025271	4542.3	-0.086791	0.074727	-1.1614	0.24546
Magt1	467.26	0.0086359	534.15	-0.32669	0.12961	-2.5205	0.011717	377.72	0.12602	0.11948	1.0548	0.29154	453.91	0.27327	0.10928	2.5006	0.012398
Pgr	508.16	0.0087232	512.6	-0.11891	0.10162	-1.1702	0.24192	436.18	-0.18014	0.096324	-1.8701	0.061466	507.4	0.038894	0.10194	0.38153	0.70281
Faah	6272.5	0.0087911	6197	0.18477	0.072471	2.5495	0.010786	5353.3	0.070419	0.06118	1.151	0.24972	6993.9	-0.035057	0.085557	-0.40975	0.68199
Mzf1	277.15	0.008834	273.09	0.40174	0.14175	2.8341	0.0045949	243.99	0.16335	0.12343	1.3234	0.1857	320.26	0.050818	0.13805	0.36812	0.71279
Usp33	4960.7	0.0088492	4934.3	0.14803	0.046488	3.1842	0.0014516	4298.1	0.010313	0.042844	0.24071	0.80978	5387.3	0.025951	0.043693	0.59394	0.55255
BC048644	2.8764	0.0088558	2.28	3.2791	1.5483	2.1179	0.03418	2.8586	0.64649	1.114	0.58034	0.56169	4.4686	-0.068215	0.88019	-0.0775	0.93823
2810029C07Rik	278.17	0.0089523	271.4	0.52516	0.20786	2.5265	0.011519	243.36	0.26927	0.14775	1.8224	0.068392	334.98	0.0062951	0.20971	0.030019	0.97605
Efhd1	444.18	0.0089693	484.58	-0.56708	0.1144	-4.9568	7.1651e-07	336.25	-0.098406	0.1171	-0.84032	0.40073	421.8	-0.090055	0.17551	-0.5131	0.60788
Npas4	204.21	0.0089961	169.12	1.0306	0.57404	1.7954	0.072597	162.77	0.46516	0.28397	1.6381	0.10141	289.25	-0.51998	0.52003	-0.9999	0.31736
Ddx6	7387.9	0.0090109	7454.5	-0.074393	0.052286	-1.4228	0.15479	6225.9	-0.086004	0.044099	-1.9502	0.051149	7648.3	-0.014665	0.048864	-0.30011	0.76409
Galnt14	1093.2	0.00908	1116.6	0.38839	0.070922	5.4764	4.3416e-08	998.51	0.15761	0.085638	1.8404	0.065714	1221.2	0.25265	0.078662	3.2119	0.0013186
Gabbr2	11320	0.0091136	11642	0.22451	0.053979	4.1592	3.1935e-05	9982.6	0.13118	0.058253	2.252	0.024323	12418	0.16957	0.051633	3.2842	0.0010229
Slc35b3	257.08	0.0091898	249.21	0.17732	0.13616	1.3022	0.19284	211.86	0.099172	0.11123	0.89156	0.37263	294.5	-0.16998	0.11579	-1.468	0.14211
Zbtb33	1153.7	0.009242	1155	-0.12249	0.083449	-1.4679	0.14214	975.15	-0.1628	0.065495	-2.4856	0.012933	1171	-0.031701	0.068712	-0.46136	0.64454
Rad50	926.78	0.0093898	930.19	0.20681	0.10673	1.9377	0.052664	785.51	0.16131	0.10655	1.514	0.13004	1049.1	-0.0099569	0.1171	-0.085032	0.93224
Abhd17b	764.62	0.0094965	786.65	-0.13214	0.076213	-1.7338	0.082954	641.56	-0.075661	0.072411	-1.0449	0.29608	778.99	0.028106	0.068448	0.41062	0.68135
Fam210a	1557.5	0.009501	1573.2	-0.13374	0.058251	-2.296	0.021677	1308	-0.13238	0.068459	-1.9338	0.053141	1584.7	-0.024671	0.072295	-0.34126	0.73291
Galnt7	303.59	0.0095211	308.99	-0.11061	0.12075	-0.91607	0.35963	262.02	-0.16389	0.11979	-1.3681	0.17128	302.19	0.085422	0.11414	0.7484	0.45422
Rab21	2061.3	0.0095355	2143.9	-0.19987	0.093823	-2.1303	0.033145	1711.3	-0.085674	0.076495	-1.12	0.26272	2068.3	0.03098	0.093939	0.32979	0.74156
Park2	273.95	0.009566	267.08	0.48139	0.2063	2.3334	0.019627	238.85	0.23343	0.12417	1.8799	0.060118	326.6	-0.0037608	0.17321	-0.021711	0.98268
Ngfr	34.446	0.0095949	37.733	-0.91025	0.31623	-2.8785	0.0039958	24.787	-0.34001	0.34814	-0.97663	0.32875	30.026	-0.22653	0.30555	-0.74139	0.45846
Tubd1	202.07	0.0097007	198.43	0.51046	0.1712	2.9816	0.0028671	180.83	0.20284	0.14428	1.4059	0.15975	237.22	0.084888	0.1803	0.47081	0.63778
Dcaf12	1415.9	0.0097917	1422.4	-0.1618	0.071488	-2.2633	0.023615	1172.8	-0.1377	0.067425	-2.0423	0.041121	1446.8	-0.080891	0.072444	-1.1166	0.26416
Clcn1	50.125	0.0098998	51.824	1.3064	0.49214	2.6545	0.0079431	48.862	0.74279	0.26669	2.7852	0.0053492	67.632	0.42444	0.31944	1.3287	0.18395
Mesdc1	766.54	0.0099858	770.06	-0.2112	0.08135	-2.5962	0.0094269	632.99	-0.18105	0.083782	-2.1609	0.030699	771.5	-0.093879	0.090791	-1.034	0.30113
Cyp11a1	111.1	0.010046	114.86	1.1998	0.31331	3.8295	0.0001284	112	0.54095	0.23875	2.2657	0.023468	141.91	0.5328	0.34589	1.5404	0.12346
Nkap	475.87	0.010167	483.94	-0.13816	0.084183	-1.6412	0.10076	400.87	-0.12935	0.086132	-1.5017	0.13317	481.37	0.0085649	0.088377	0.096913	0.9228
Ccdc116	48.438	0.010184	46.394	0.79581	0.26224	3.0347	0.002408	44.766	0.25736	0.23636	1.0888	0.27623	59.355	0.12324	0.27005	0.45637	0.64813
Cd79a	3.8349	0.010222	3.9426	2.582	0.96866	2.6655	0.0076875	4.2818	0.91574	0.76652	1.1947	0.23221	5.6463	0.74448	0.66536	1.1189	0.26318
Gm20172	2.904	0.010263	3.0909	3.0876	1.2143	2.5428	0.010996	3.2283	1.3108	1.1085	1.1825	0.23699	4.652	0.73257	0.76991	0.9515	0.34135
Set	5789.6	0.010339	5892.5	-0.18914	0.062016	-3.0498	0.0022897	4730.4	-0.091646	0.043855	-2.0898	0.036639	5935.6	-0.081125	0.063371	-1.2802	0.20049
Zfp958	280.78	0.010372	282.35	-0.34565	0.12829	-2.6943	0.0070531	225.39	-0.23322	0.10973	-2.1254	0.033557	277.86	-0.18075	0.12084	-1.4957	0.13473
Gfy	5.2658	0.010416	4.9633	1.2011	0.71641	1.6766	0.09362	4.4594	0.85786	0.73063	1.1741	0.24034	7.6187	-0.16934	0.55654	-0.30427	0.76092
Dnajc11	2125.2	0.010521	2163.4	0.092134	0.059392	1.5513	0.12083	1790.3	0.10723	0.05831	1.8389	0.065933	2331.7	0.01119	0.062664	0.17858	0.85827
Fam35a	207.61	0.010542	199.15	0.30934	0.15341	2.0164	0.043755	177.89	0.096137	0.12999	0.73956	0.45956	239.62	-0.0941	0.14094	-0.66766	0.50435
Evi2a	186.65	0.010604	200.18	-0.67649	0.16031	-4.2198	2.4455e-05	139.34	-0.21967	0.15126	-1.4522	0.14643	173.08	-0.19787	0.20149	-0.98204	0.32608
Nrip2	862.16	0.010628	833.97	0.81249	0.14482	5.6103	2.0198e-08	853.13	0.10487	0.092657	1.1318	0.25773	996.13	0.34384	0.16934	2.0304	0.042316
Pole4	520.74	0.010728	555.34	-0.41073	0.10715	-3.8331	0.00012656	403.03	-0.044614	0.10719	-0.41623	0.67724	516.39	-0.095504	0.10133	-0.94249	0.34594
Kdm5d	815.95	0.010759	780.6	0.39914	0.13755	2.9018	0.0037102	725.12	0.050327	0.074067	0.67948	0.49684	931.17	-0.0017753	0.10633	-0.016695	0.98668
Ece2	1293.7	0.010762	1229.8	0.3298	0.11413	2.8898	0.0038549	1123.2	0.039082	0.093233	0.41919	0.67508	1478.6	-0.084651	0.13756	-0.61538	0.5383
Pex10	394.44	0.010798	394	-0.19704	0.092377	-2.133	0.032922	326.88	-0.18532	0.090801	-2.0409	0.041261	398.38	-0.099735	0.086912	-1.1475	0.25116
Mir125a	2.4622	0.010805	2.4475	1.5742	1.1858	1.3275	0.18435	1.8782	1.9268	1.2402	1.5537	0.12027	4.0582	-0.16614	0.74315	-0.22356	0.8231
Mrps36	499.56	0.010839	515.78	-0.20941	0.10629	-1.9701	0.048822	418.17	-0.13804	0.12284	-1.1238	0.26112	495.35	0.031941	0.11553	0.27648	0.78218
Tnpo2	6009.1	0.010839	6153.3	-0.028474	0.048058	-0.59249	0.55352	5161.1	-0.052296	0.051338	-1.0186	0.30837	6199	0.086307	0.045395	1.9012	0.057274
Noxred1	55.194	0.010951	53.911	0.81261	0.32399	2.5081	0.012138	49.533	0.43221	0.29954	1.4429	0.14904	69.899	0.087621	0.25723	0.34063	0.73338
Fundc2	1043.2	0.011085	1038	-0.31924	0.087056	-3.667	0.0002454	828.75	-0.20858	0.065305	-3.1939	0.0014038	1053	-0.23467	0.08804	-2.6655	0.0076876
Gm10640	5.1079	0.01116	5.5647	1.7464	0.76376	2.2866	0.022217	5.172	1.1612	0.69324	1.6751	0.093916	7.4971	0.60064	0.56986	1.054	0.29187
Dcun1d1	1357.4	0.011164	1396.4	-0.19675	0.096997	-2.0284	0.042517	1126.6	-0.11048	0.063946	-1.7277	0.084035	1365.6	-0.0050985	0.070727	-0.072087	0.94253
Mknk1	1056.7	0.011219	1047.7	0.33133	0.091004	3.6408	0.00027181	932.01	0.11982	0.077123	1.5536	0.12028	1195.5	0.068631	0.12436	0.55186	0.58104
Sall1	768.91	0.011283	824.97	-0.29396	0.087934	-3.343	0.00082891	617.81	-0.0051009	0.08371	-0.060935	0.95141	767.2	0.031209	0.10996	0.28382	0.77655
Mrps5	1106.8	0.011319	1132.1	0.13362	0.083104	1.6079	0.10786	938.41	0.14318	0.069458	2.0613	0.039271	1223.4	0.042759	0.073533	0.58149	0.56091
Itgb1bp2	11.994	0.011346	9.2845	2.1132	0.87759	2.408	0.016041	11.429	0.23128	0.50225	0.46048	0.64517	17	-0.19796	0.51394	-0.38519	0.7001
Draxin	26.273	0.011362	28.409	0.82966	0.33318	2.4901	0.012771	24.759	0.64977	0.33966	1.913	0.055753	33.008	0.44542	0.29481	1.5109	0.13082
Nudt4	1977.3	0.011453	2067.3	-0.24743	0.070035	-3.533	0.00041085	1609.7	-0.06431	0.068499	-0.93885	0.34781	1988.1	-0.011471	0.089139	-0.12868	0.89761
Casp6	72.624	0.011512	68.323	0.3138	0.20675	1.5178	0.12906	59.95	0.13701	0.23357	0.58658	0.55749	86.15	-0.24582	0.17563	-1.3996	0.16162
Tnfrsf23	19.443	0.011578	18.382	1.1848	0.37903	3.1259	0.0017727	19.377	0.27666	0.33818	0.81807	0.41332	24.354	0.31355	0.32659	0.96008	0.33702
Chaf1a	165	0.011579	154.23	0.48304	0.18694	2.5839	0.0097683	147.88	0.030779	0.17309	0.17782	0.85887	190.71	-0.038678	0.16294	-0.23738	0.81236
1110019D14Rik	36.319	0.011644	33.828	0.5778	0.31137	1.8557	0.0635	31.609	0.2098	0.2815	0.7453	0.45609	44.476	-0.12395	0.22488	-0.55117	0.58152
Pole	84.683	0.011691	87.942	1.0115	0.22518	4.4919	7.0602e-06	86.813	0.34811	0.16871	2.0633	0.039086	101.04	0.64572	0.17954	3.5965	0.00032249
Dram2	472.97	0.011712	486.01	-0.16865	0.08525	-1.9783	0.04789	393.74	-0.097618	0.083006	-1.176	0.23958	479.21	0.0012182	0.082547	0.014757	0.98823
Mir703	38.858	0.01176	37.186	-0.66521	0.31207	-2.1316	0.03304	31.853	-0.75011	0.29811	-2.5162	0.011863	33.45	-0.29333	0.37507	-0.78205	0.43418
Serpina3c	7.8296	0.011825	8.2874	-0.67069	0.56402	-1.1891	0.23439	6.9168	-0.68012	0.58021	-1.1722	0.24112	5.9231	0.38891	0.64572	0.6023	0.54698
Rps27	31.887	0.011842	29.854	-0.59904	0.29738	-2.0144	0.043972	25.738	-0.68971	0.29507	-2.3374	0.019417	28.918	-0.39189	0.29768	-1.3165	0.18802
4933432I09Rik	71.63	0.01188	61.463	1.5848	0.36229	4.3743	1.2181e-05	76.593	-0.018036	0.22039	-0.081838	0.93478	87.423	0.30477	0.32333	0.94258	0.3459
Rap2c	824.72	0.012012	827.74	-0.17812	0.090905	-1.9594	0.050071	687.88	-0.1741	0.072643	-2.3967	0.016545	832.49	-0.064977	0.088884	-0.73103	0.46476
Mir6392	3.5201	0.012055	3.3684	0.60047	1.0155	0.59132	0.55431	2.0941	2.0659	1.3127	1.5738	0.11553	5.5696	-0.6888	0.80647	-0.85409	0.39305
Fgf16	13.513	0.012145	14.498	-1.0198	0.52661	-1.9365	0.052806	10.597	-0.72745	0.52081	-1.3968	0.16248	10.221	-0.048905	0.55693	-0.087812	0.93003
Col4a3bp	2518.2	0.01216	2576.6	-0.046328	0.062635	-0.73966	0.45951	2152.7	-0.058285	0.056385	-1.0337	0.30127	2594.2	0.068983	0.053376	1.2924	0.19622
Mir3070a	4.5632	0.012237	3.2539	2.1512	1.0386	2.0713	0.038335	4.3059	0.034184	0.71443	0.047848	0.96184	6.3219	-0.3516	0.63893	-0.55031	0.58211
Ier3ip1	1184.5	0.012442	1209.2	-0.15675	0.071524	-2.1916	0.028406	980.39	-0.083924	0.061653	-1.3612	0.17344	1212.8	-0.034541	0.063936	-0.54025	0.58902
Mtpn	9817.8	0.012479	10100	-0.18435	0.073583	-2.5053	0.012233	8097.7	-0.082539	0.063186	-1.3063	0.19145	9980.3	-0.021027	0.077154	-0.27253	0.78521
1810034E14Rik	2.9832	0.012512	1.9414	-1.832	1.2902	-1.4199	0.15562	2.8512	-2.8307	1.1914	-2.3761	0.017499	1.6205	-1.3363	1.3552	-0.98607	0.3241
Tm9sf3	5982	0.012527	6151.3	-0.12273	0.064872	-1.8919	0.058509	4989.6	-0.051871	0.048159	-1.0771	0.28145	6148.7	0.010518	0.055495	0.18953	0.84968
A330015K06Rik	7.0463	0.012583	8.089	-1.0618	0.64549	-1.6449	0.099982	5.6174	-0.62523	0.66898	-0.9346	0.35	4.9338	0.35355	0.68281	0.51779	0.60461
Sp8	23.777	0.012781	23.166	-1.0514	0.37344	-2.8155	0.0048701	17.726	-0.88825	0.39041	-2.2752	0.022895	19.623	-0.61382	0.43523	-1.4103	0.15844
Grm7	2370.7	0.012795	2402.4	0.2831	0.072399	3.9103	9.219e-05	2113.9	0.11006	0.077766	1.4153	0.15698	2619.5	0.15964	0.078266	2.0397	0.041383
Mbnl1	2844.6	0.012999	2864.2	-0.082707	0.070605	-1.1714	0.24144	2428.6	-0.13607	0.059405	-2.2905	0.021992	2897.1	0.016664	0.082347	0.20236	0.83963
Mrps7	1055.9	0.01311	1081.3	-0.18807	0.078107	-2.4078	0.016048	866.13	-0.083511	0.063916	-1.3066	0.19136	1078.7	-0.052853	0.064917	-0.81416	0.41555
Spag5	372.52	0.013119	318.29	0.29824	0.26026	1.146	0.25181	283.74	0.079696	0.21201	0.3759	0.70699	467.46	-0.6255	0.27353	-2.2867	0.022211
Lgals12	8.0047	0.013124	7.069	1.3926	0.71145	1.9574	0.050298	7.0539	0.60293	0.61958	0.97313	0.33049	11.407	-0.1501	0.51075	-0.29388	0.76885
Prrg1	103.07	0.013181	106.16	-0.20873	0.19129	-1.0912	0.27518	90.711	-0.2727	0.18859	-1.446	0.14818	96.897	0.17997	0.19163	0.93916	0.34765
Rnf32	492.29	0.013212	486.89	0.28682	0.1314	2.1827	0.029057	416.62	0.19388	0.12625	1.5357	0.12462	570.44	-0.049635	0.15038	-0.33006	0.74136
Pdia2	2.8041	0.013213	2.2146	2.3741	1.2948	1.8337	0.066706	2.3813	0.87868	1.0159	0.86492	0.38708	4.468	-0.35751	0.83679	-0.42724	0.6692
Tmem263	940.14	0.013339	955.82	-0.080914	0.07972	-1.015	0.31012	803.74	-0.11076	0.074241	-1.4918	0.13574	956.68	0.048255	0.075506	0.63909	0.52276
Serpini1	3865.7	0.013456	4104.6	-0.37814	0.11825	-3.1979	0.0013844	3073.1	-0.097518	0.097127	-1.004	0.31537	3780.7	-0.031596	0.10738	-0.29425	0.76857
D17H6S56E-5	57.191	0.013552	60.272	0.85262	0.20515	4.156	3.2388e-05	56.083	0.45022	0.22736	1.9802	0.04768	68.93	0.54418	0.20883	2.6058	0.0091656
Scel	77.567	0.013572	82.254	0.65563	0.1977	3.3162	0.0009124	72.331	0.44759	0.192	2.3313	0.019739	92.698	0.41043	0.21688	1.8924	0.058431
Rpusd3	298.88	0.013659	274.19	0.33807	0.13156	2.5697	0.01018	255.78	-0.015579	0.15811	-0.098533	0.92151	345.53	-0.20551	0.13714	-1.4985	0.134
Snf8	1371.2	0.013785	1421.2	-0.28478	0.084402	-3.3741	0.00074054	1099.1	-0.087644	0.08638	-1.0146	0.31028	1382	-0.08336	0.084109	-0.99109	0.32164
Rora	1198.2	0.013873	1240.7	-0.29653	0.097474	-3.0422	0.0023489	955.69	-0.086417	0.070715	-1.222	0.22169	1208.5	-0.099785	0.076147	-1.3104	0.19005
Snhg14	291.74	0.013899	284.15	0.001263	0.15069	0.0083811	0.99331	267.05	-0.33519	0.13083	-2.562	0.010408	282.82	0.15118	0.14386	1.0509	0.29331
Pafah1b2	5668.6	0.013928	5773.8	-0.081537	0.057353	-1.4217	0.15512	4786.4	-0.071492	0.054159	-1.32	0.18683	5842.1	0.018077	0.053923	0.33525	0.73744
Isoc2a	485.46	0.013964	513.25	-0.42612	0.11973	-3.5591	0.00037206	374.55	-0.077668	0.086985	-0.89289	0.37192	480.89	-0.13546	0.10206	-1.3272	0.18443
Nudt3	9222.5	0.013985	9313	-0.28487	0.089944	-3.1672	0.0015394	7429	-0.17299	0.080759	-2.1421	0.032189	9272.1	-0.14811	0.077696	-1.9063	0.056611
Slc25a27	1080.4	0.013986	1040.9	0.43031	0.16003	2.6889	0.007169	960.04	0.099801	0.084232	1.1848	0.23608	1245.8	0.014925	0.12206	0.12227	0.90268
Nrxn1	16139	0.013987	16453	-0.23221	0.047047	-4.9358	7.9807e-07	13077	-0.10842	0.043785	-2.4761	0.013282	16425	-0.10062	0.087381	-1.1514	0.24955
Pan2	697.09	0.014159	657.33	0.57628	0.17565	3.2808	0.0010353	628.12	0.11878	0.11071	1.0729	0.2833	824.17	0.0006718	0.19987	0.0033612	0.99732
2510009E07Rik	1916.4	0.01425	2001.1	-0.090931	0.072197	-1.2595	0.20785	1627.2	-0.025683	0.070878	-0.36235	0.71709	1956	0.11025	0.075591	1.4585	0.1447
Aplnr	6.9611	0.014344	8.3456	2.8688	0.75885	3.7805	0.00015654	8.6856	1.2156	0.70796	1.7171	0.085961	10.435	1.4973	0.63136	2.3715	0.017716
Tnfaip6	90.778	0.014344	92.768	-0.55689	0.22521	-2.4728	0.013407	73.395	-0.42122	0.23468	-1.7949	0.072672	82.113	-0.12574	0.27785	-0.45256	0.65087
Glrx3	52.31	0.01438	50.211	-0.35718	0.22582	-1.5817	0.11372	44.457	-0.5075	0.21814	-2.3265	0.019994	48.71	-0.16837	0.22942	-0.73389	0.46301
Snord45b	4.0106	0.014381	2.8765	3.5264	1.3459	2.62	0.0087923	4.3352	0.054296	0.86588	0.062707	0.95	5.5255	0.030519	0.73538	0.041501	0.9669
Syna	420.51	0.014385	379.02	0.19661	0.18	1.0923	0.27472	334.42	0.017949	0.17969	0.099889	0.92043	498.36	-0.43724	0.16156	-2.7063	0.006803
Mypop	1294.6	0.014503	1308.5	-0.25094	0.065989	-3.8028	0.00014309	1042.8	-0.1345	0.066495	-2.0227	0.0431	1317.8	-0.14452	0.077524	-1.8641	0.062303
Olfr539	8.9307	0.014653	7.1602	2.3961	0.74994	3.1951	0.001398	9.759	0.051135	0.47172	0.1084	0.91368	11.665	0.25797	0.59568	0.43307	0.66496
Lrrc4b	6213.1	0.014782	6307	-0.12403	0.055452	-2.2368	0.025301	5177.3	-0.087942	0.05817	-1.5118	0.13058	6391.2	-0.030573	0.056666	-0.53953	0.58952
Ccdc57	277.24	0.014863	253.33	0.58396	0.21624	2.7005	0.0069233	246.13	0.07026	0.15067	0.4663	0.641	331.07	-0.11056	0.2142	-0.51615	0.60575
Smndc1	833.35	0.014883	847.5	-0.08123	0.077539	-1.0476	0.29482	711.23	-0.10725	0.074297	-1.4435	0.14887	849.37	0.045417	0.064997	0.69875	0.48471
Sptssa	375.51	0.014924	395.34	-0.28405	0.12527	-2.2676	0.023353	306.5	-0.093155	0.093356	-0.99784	0.31836	371.55	0.015182	0.10764	0.14104	0.88784
Fam227b	2.0031	0.014929	1.7442	-3.2336	1.4598	-2.215	0.026758	1.3789	-3.1876	1.5521	-2.0538	0.039998	0.97747	-2.2859	1.8175	-1.2577	0.20848
Rbm28	1588.6	0.014942	1493.3	0.49823	0.12584	3.9594	7.5151e-05	1454.6	-0.00099718	0.086527	-0.011524	0.99081	1808	0.038427	0.13429	0.28615	0.77476
Mks1	101.23	0.014983	95.962	0.69121	0.20359	3.3951	0.00068592	94.382	0.11641	0.17184	0.67744	0.49813	119.25	0.11412	0.20244	0.56374	0.57293
2900092D14Rik	363.56	0.015028	373.65	-0.24769	0.096767	-2.5597	0.010478	296.07	-0.1193	0.094718	-1.2596	0.20782	365.36	-0.055213	0.10319	-0.53505	0.59262
Casq1	5.5188	0.015046	6.2866	-0.43234	0.65656	-0.6585	0.51022	5.3219	-0.51493	0.63881	-0.80608	0.42019	3.9984	1.2405	0.80292	1.545	0.12235
Sh2d4b	11.418	0.015083	11.308	1.8218	0.58027	3.1395	0.0016922	12.378	0.55426	0.4915	1.1277	0.25945	15.25	0.63838	0.50481	1.2646	0.20601
Oacyl	50.353	0.015084	46.363	0.99775	0.39748	2.5102	0.012067	44.781	0.41611	0.37905	1.0978	0.27231	66.548	-0.072229	0.39636	-0.18223	0.8554
Gabra3	565.54	0.015167	600.66	-0.595	0.18967	-3.137	0.0017071	442.13	-0.2893	0.14203	-2.0369	0.041659	516.17	-0.087466	0.22506	-0.38863	0.69755
Raly	1189	0.015243	1230.4	-0.26193	0.11337	-2.3104	0.020868	968.81	-0.11161	0.095261	-1.1716	0.24136	1189.2	-0.041052	0.10165	-0.40385	0.68633
Sox21	402.19	0.015319	440.12	-0.71504	0.20895	-3.4221	0.00062142	294.52	-0.16976	0.15537	-1.0927	0.27454	371.64	-0.17756	0.19356	-0.91733	0.35897
9530052E02Rik	28.264	0.015332	27.593	0.99534	0.3878	2.5666	0.010269	26.307	0.43215	0.31744	1.3614	0.1734	36.195	0.1846	0.34015	0.5427	0.58734
Ramp3	82.952	0.015335	79.352	-0.75442	0.2307	-3.2701	0.0010749	62.171	-0.60432	0.25747	-2.3472	0.018916	76.896	-0.54861	0.20895	-2.6256	0.0086496
Tox	150	0.015394	157.01	-0.56147	0.17426	-3.222	0.0012732	113.44	-0.20123	0.16286	-1.2356	0.2166	144.28	-0.22735	0.1603	-1.4182	0.15613
Tatdn1	228.47	0.015486	232.48	0.27158	0.13398	2.027	0.04266	196.03	0.21676	0.13257	1.6351	0.10204	260.71	0.062933	0.11993	0.52474	0.59977
Ush1c	11.266	0.015594	14.405	2.8624	0.72428	3.952	7.7487e-05	14.725	1.3496	0.62151	2.1716	0.029889	16.817	1.9368	0.61716	3.1382	0.0017001
Map3k7cl	2.979	0.015625	3.0014	1.921	0.95833	2.0045	0.045017	2.8123	1.2983	0.94309	1.3766	0.16863	4.6619	0.26165	0.75171	0.34807	0.72779
Mocos	115.76	0.015645	118.63	0.94776	0.23032	4.1149	3.8732e-05	114.54	0.3783	0.16295	2.3215	0.020257	140.55	0.48238	0.24257	1.9886	0.046743
Hs3st2	49.621	0.015711	54.795	-0.58683	0.33896	-1.7313	0.0834	43.151	-0.45539	0.34708	-1.312	0.1895	39.496	0.44454	0.48175	0.92277	0.35613
Arrb2	1604	0.015767	1596.8	0.25514	0.098262	2.5965	0.0094169	1391.3	0.11093	0.065364	1.6971	0.089675	1800.8	0.032026	0.10693	0.2995	0.76456
Zdhhc2	556.93	0.015791	625.14	-0.20692	0.15968	-1.2959	0.19502	479.69	0.020754	0.1607	0.12914	0.89724	532.2	0.41024	0.12302	3.3348	0.00085372
Zswim4	961.22	0.0158	944.91	0.29809	0.071445	4.1723	3.0149e-05	850.36	0.057749	0.078868	0.73223	0.46403	1072.7	0.055136	0.095778	0.57567	0.56484
Cdca8	24.88	0.015816	27.883	0.48875	0.33301	1.4677	0.14219	20.828	0.8827	0.40042	2.2044	0.027496	31.434	0.25765	0.31128	0.82771	0.40783
Dus4l	179.52	0.015868	171.11	0.19053	0.13109	1.4534	0.14611	148.5	0.061492	0.12631	0.48683	0.62638	206.17	-0.19945	0.14656	-1.3609	0.17356
2700099C18Rik	6.185	0.016016	4.8312	1.534	0.76128	2.0151	0.043899	5.6679	0.1822	0.65611	0.2777	0.78124	8.5243	-0.33948	0.5524	-0.61455	0.53885
Gm12216	122.65	0.016032	114.51	0.60614	0.23625	2.5657	0.010297	105.72	0.24666	0.24272	1.0162	0.30952	151.95	-0.13133	0.30322	-0.43312	0.66493
Ncstn	1790.4	0.016113	1778.1	0.098101	0.074976	1.3084	0.19072	1506.3	0.043156	0.056645	0.76187	0.44614	1968	-0.061565	0.056605	-1.0876	0.27676
Dgka	571.83	0.016141	545.13	0.42077	0.14814	2.8404	0.0045055	508.73	0.058115	0.094912	0.6123	0.54034	655.85	-0.0069364	0.14328	-0.048412	0.96139
Nov	183.76	0.016149	213.81	-1.6364	0.77343	-2.1158	0.034359	121.78	-0.85695	0.26353	-3.2518	0.0011469	121.79	-0.31464	0.32639	-0.96399	0.33505
Ctns	462.79	0.016201	452.67	0.33716	0.14029	2.4032	0.016251	405.39	0.10238	0.085711	1.1945	0.23228	526.62	0.01685	0.11215	0.15024	0.88058
5930412G12Rik	13.668	0.016218	16.082	-1.6545	0.47592	-3.4765	0.00050801	8.2782	-0.62541	0.64388	-0.97131	0.33139	9.9203	-0.55427	0.48066	-1.1531	0.24886
Gabrg1	561.49	0.016259	607.8	-0.46805	0.11725	-3.9919	6.5559e-05	434.95	-0.071599	0.10882	-0.65795	0.51057	542.8	-0.047772	0.15246	-0.31335	0.75401
Scpep1	345.9	0.016381	351.04	0.12107	0.11056	1.0951	0.27348	286.15	0.17666	0.097969	1.8032	0.071351	389.08	-0.053919	0.11624	-0.46386	0.64275
Fam206a	741.08	0.016552	743.85	0.03211	0.07783	0.41257	0.67992	599.73	0.12004	0.086268	1.3915	0.16407	826.55	-0.13296	0.090627	-1.4671	0.14236
Slc25a5	4949.5	0.016593	5059.6	-0.13386	0.087481	-1.5302	0.12596	4180.3	-0.11476	0.071923	-1.5956	0.11058	5003.5	0.030124	0.082674	0.36437	0.71558
Wrb	1542.8	0.016676	1584.5	-0.21061	0.065605	-3.2103	0.0013259	1256.2	-0.076757	0.05277	-1.4546	0.14579	1574.6	-0.065625	0.077813	-0.84337	0.39902
5830416I19Rik	1.6423	0.016867	1.4272	4.1163	1.8757	2.1945	0.028197	1.9139	0.75477	1.2474	0.60507	0.54513	2.5729	0.53577	1.0643	0.50338	0.6147
Slc18a2	114.35	0.016933	134.46	0.88805	0.27453	3.2348	0.0012173	112.51	0.86778	0.26743	3.2449	0.0011748	143.42	0.81774	0.26714	3.0611	0.0022055
Lppos	81.241	0.016954	86.642	-0.62478	0.20202	-3.0927	0.0019833	60.685	-0.18307	0.20079	-0.91177	0.36189	76.847	-0.20698	0.1883	-1.0992	0.27168
Ugcg	2264.3	0.016979	2294.2	-0.087753	0.067298	-1.3039	0.19225	1913.5	-0.094606	0.056907	-1.6625	0.096419	2326.6	0.0047373	0.061135	0.077489	0.93823
Lrrc29	36.459	0.016993	34.444	0.90473	0.35546	2.5452	0.010921	33.477	0.30823	0.29562	1.0426	0.29711	45.99	0.069006	0.29764	0.23185	0.81666
Arhgap5	4464	0.017195	4710.3	-0.37098	0.11959	-3.1021	0.0019218	3507.3	-0.073703	0.048671	-1.5143	0.12995	4434.3	-0.085286	0.084725	-1.0066	0.31412
Tatdn2	1074.1	0.017302	1091.7	-0.1976	0.074452	-2.6541	0.0079521	883.05	-0.11919	0.073741	-1.6163	0.10603	1091.5	-0.069006	0.090545	-0.76212	0.44599
Ypel4	1594.8	0.017303	1546.1	0.42037	0.13291	3.1629	0.001562	1395.5	0.15701	0.12784	1.2281	0.2194	1862.9	-0.013581	0.19718	-0.068879	0.94509
Fgf18	39.547	0.017423	45.208	-1.1552	0.32058	-3.6034	0.00031406	25.834	-0.24987	0.35578	-0.70233	0.48247	33.657	-0.37121	0.28335	-1.3101	0.19018
Ppap2c	73.127	0.017448	78.605	-0.60959	0.23587	-2.5844	0.0097556	56.217	-0.23389	0.26235	-0.89149	0.37266	67.343	-0.08926	0.24861	-0.35903	0.71957
Lancl3	138.71	0.01755	141.75	-0.24155	0.14545	-1.6606	0.096785	117.29	-0.23468	0.14559	-1.6119	0.10698	134.12	0.024319	0.17432	0.1395	0.88905
Tbrg3	12.24	0.017558	11.317	1.6303	0.6278	2.5969	0.0094081	12.521	0.36555	0.42509	0.85994	0.38982	16.079	0.33938	0.42006	0.80793	0.41913
Picalm	4914.8	0.017571	4973.2	-0.059671	0.053169	-1.1223	0.26173	4171	-0.083385	0.052205	-1.5973	0.11021	5077.5	0.01381	0.052081	0.26516	0.79089
Ikbkb	1176.6	0.017619	1138.2	0.39932	0.12813	3.1165	0.0018304	1053	0.062752	0.075917	0.82658	0.40847	1335.5	0.045396	0.12103	0.37507	0.70761
Msi2	3317.4	0.017744	3393.2	-0.07781	0.064508	-1.2062	0.22774	2811.3	-0.067181	0.052643	-1.2762	0.2019	3408.8	0.041833	0.05626	0.74357	0.45714
Sar1b	1243.6	0.017826	1293.8	-0.29752	0.10166	-2.9267	0.0034263	989.76	-0.070157	0.065147	-1.0769	0.28152	1256.3	-0.092393	0.069351	-1.3322	0.18278
Iqcc	435.4	0.017829	438.99	0.21415	0.091492	2.3407	0.01925	376.88	0.11412	0.080719	1.4138	0.15741	483.65	0.063139	0.087365	0.7227	0.46987
Gigyf2	3200.6	0.017832	3235.1	0.1962	0.05302	3.7005	0.00021516	2804	0.071633	0.046747	1.5323	0.12544	3495.8	0.10314	0.063637	1.6208	0.10506
Hmbs	510.11	0.017868	507.32	0.21536	0.12651	1.7024	0.088689	431.11	0.14554	0.13256	1.0979	0.27224	579.53	-0.04082	0.13006	-0.31385	0.75363
Sass6	178.61	0.017939	163.4	0.41611	0.14401	2.8895	0.0038588	155.25	-0.0025535	0.19249	-0.013265	0.98942	207.83	-0.16693	0.14828	-1.1257	0.26028
St6galnac6	3461.5	0.017988	3626.5	-0.37348	0.087083	-4.2888	1.7964e-05	2693.1	-0.068397	0.051684	-1.3234	0.18571	3472.6	-0.13498	0.099015	-1.3632	0.17281
Pptc7	1920.7	0.017991	1944	-0.10541	0.072732	-1.4492	0.14727	1628.1	-0.12198	0.063419	-1.9234	0.054435	1955.4	0.0097474	0.071374	0.13657	0.89137
Pla2g4c	4.4653	0.018139	3.5451	1.6897	0.96369	1.7534	0.079537	3.9502	0.35189	0.72399	0.48604	0.62694	6.3813	-0.31989	0.61179	-0.52288	0.60105
Actn3	36.218	0.01822	39.841	0.36329	0.34714	1.0465	0.29532	39.313	-0.16691	0.2906	-0.57435	0.56573	32.596	1.3321	0.303	4.3963	1.101e-05
Smim10l1	4114.5	0.018421	4157.1	-0.2179	0.069478	-3.1362	0.0017113	3325.8	-0.11122	0.060423	-1.8407	0.065663	4222.5	-0.13378	0.059452	-2.2502	0.024433
Endou	22.049	0.018521	24.894	-0.48419	0.36952	-1.3103	0.19008	18.905	-0.22364	0.3813	-0.58652	0.55753	18.794	0.46044	0.32977	1.3962	0.16264
Mal2	3061.7	0.018706	3166.7	-0.2308	0.076848	-3.0034	0.0026699	2482.7	-0.069178	0.08297	-0.83377	0.40441	3111	-0.053285	0.077275	-0.68954	0.49048
Ofd1	317.43	0.018746	300.1	0.34562	0.13511	2.558	0.010529	277.87	0.0034121	0.12111	0.028175	0.97752	360.84	-0.073548	0.1045	-0.70382	0.48154
Ptges3	3144.3	0.018755	3186	-0.22209	0.085492	-2.5978	0.0093823	2573.1	-0.14129	0.064824	-2.1797	0.029282	3182	-0.091532	0.088748	-1.0314	0.30237
Ttc4	1369.2	0.018811	1342.9	0.34081	0.11435	2.9805	0.0028779	1202	0.10867	0.088089	1.2336	0.21736	1558.2	0.025953	0.13658	0.19003	0.84929
Asah2	224.52	0.018839	220.86	-0.42631	0.16014	-2.6621	0.0077659	181.86	-0.39195	0.15738	-2.4905	0.012757	214.29	-0.2305	0.18952	-1.2162	0.22389
Trp73	141.74	0.018847	144.17	0.41055	0.20894	1.9649	0.04942	123.52	0.31332	0.14219	2.2035	0.027558	166.89	0.085225	0.16174	0.52694	0.59824
Arhgap21	11074	0.018914	10906	0.34789	0.099055	3.5121	0.00044462	9927.6	0.067421	0.065163	1.0347	0.30083	12386	0.096122	0.10047	0.95675	0.33869
Mypn	12.193	0.019026	11.194	-0.68072	0.47527	-1.4323	0.15206	10.776	-0.99509	0.50439	-1.9729	0.048512	9.5493	-0.21798	0.52244	-0.41724	0.6765
Tspan2	1124.4	0.019095	1171.8	-0.29525	0.1475	-2.0018	0.045311	942.44	-0.20437	0.14581	-1.4016	0.16103	1076.6	0.06856	0.14512	0.47245	0.63661
Fam168b	10205	0.019328	10339	-0.1275	0.057353	-2.2231	0.02621	8426.6	-0.070543	0.038484	-1.833	0.0668	10584	-0.062507	0.038422	-1.6268	0.10377
G0s2	131.29	0.019416	139.75	-0.4303	0.17619	-2.4423	0.014594	103.35	-0.11562	0.15374	-0.75204	0.45203	127.3	-0.059131	0.14536	-0.40678	0.68417
Ccng1	1883.3	0.019477	1943.5	-0.25944	0.096875	-2.6781	0.007405	1517.3	-0.085593	0.052098	-1.6429	0.1004	1907	-0.081654	0.069072	-1.1822	0.23714
Trim29	6.4678	0.019569	8.1299	-0.86474	0.59551	-1.4521	0.14647	5.3564	-0.2547	0.71976	-0.35387	0.72343	4.546	0.96119	0.70419	1.365	0.17226
5430405H02Rik	156.3	0.01968	153.23	0.2647	0.17645	1.5001	0.13358	130.54	0.17368	0.13782	1.2602	0.20759	181.7	-0.10065	0.15478	-0.65027	0.51552
Rhoq	833.56	0.019698	910.13	-0.15607	0.10442	-1.4946	0.13501	710.17	0.028215	0.12692	0.2223	0.82408	825.5	0.26774	0.086863	3.0823	0.0020541
Impdh1	1126.2	0.019708	1142.5	0.15664	0.068797	2.2769	0.022794	969.41	0.09456	0.067041	1.4105	0.1584	1235.5	0.061248	0.061486	0.99614	0.31918
Megf10	902.79	0.019822	930.66	-0.20998	0.088977	-2.3599	0.018281	746.52	-0.1073	0.095385	-1.1249	0.26062	907	-0.0097458	0.089095	-0.10939	0.9129
Tert	49.353	0.019855	46.05	0.58668	0.3076	1.9073	0.056486	42.769	0.19235	0.2304	0.83487	0.40379	60.207	-0.10648	0.2475	-0.43024	0.66702
Cox7c	2514.2	0.01986	2642.3	-0.31311	0.10997	-2.8472	0.0044105	2025.7	-0.092002	0.070703	-1.3012	0.19318	2490.9	-0.025283	0.11227	-0.22519	0.82183
Tectb	2.3927	0.019897	2.9438	-0.42245	0.95195	-0.44377	0.65721	2.4371	-0.39975	1.0189	-0.39233	0.69481	1.5419	2.5536	1.5528	1.6445	0.10007
Tmsb4x	16576	0.019907	17658	-0.31382	0.096296	-3.2589	0.0011184	13172	-0.016521	0.061977	-0.26656	0.78981	16614	-0.020456	0.082871	-0.24684	0.80503
Fundc1	1029.8	0.020028	1068.1	-0.28957	0.095999	-3.0164	0.0025583	826.62	-0.093749	0.065451	-1.4324	0.15204	1035.4	-0.07944	0.093064	-0.8536	0.39332
Micu3	2799.1	0.020056	2939	-0.1495	0.057432	-2.6032	0.0092365	2324.1	-0.0072531	0.07358	-0.098574	0.92148	2859.8	0.060949	0.058016	1.0506	0.29346
Zfp583	205.06	0.020137	192.84	0.22662	0.14596	1.5526	0.12053	171.35	0.021583	0.15365	0.14047	0.88829	234.98	-0.21032	0.12231	-1.7196	0.08551
Metrn	961.9	0.020157	1042.8	-0.34354	0.15416	-2.2284	0.025852	782.58	-0.063735	0.10748	-0.59301	0.55317	928.86	0.10578	0.13528	0.78197	0.43424
Gatm	1626.2	0.020164	1677.9	-0.48579	0.13371	-3.6331	0.00028008	1243.4	-0.18653	0.11533	-1.6174	0.1058	1594.9	-0.23699	0.15075	-1.5721	0.11594
Tmem138	228.95	0.020328	224.96	0.23332	0.12222	1.909	0.05626	196.1	0.087626	0.11738	0.74649	0.45537	257.89	-0.032768	0.1173	-0.27936	0.77997
Ccdc80	111.57	0.020436	139	-0.7905	0.33238	-2.3783	0.017391	82.62	0.083386	0.28102	0.29673	0.76667	94.203	0.40084	0.25218	1.5895	0.11195
Grm3	1456	0.020496	1534	-0.50434	0.15137	-3.3318	0.00086289	1114.5	-0.15248	0.076228	-2.0003	0.045464	1411.3	-0.1696	0.12829	-1.322	0.18616
3110062M04Rik	122.19	0.020602	117.47	0.65658	0.16004	4.1027	4.0838e-05	114.44	0.12236	0.17209	0.71102	0.47707	142.52	0.16763	0.19629	0.85399	0.39311
Clic4	1283.2	0.020639	1342.7	-0.34415	0.091851	-3.7468	0.00017911	1029	-0.1242	0.10765	-1.1538	0.24858	1263	-0.054763	0.13456	-0.40697	0.68403
Rplp2	5036.8	0.020682	5255.8	-0.23622	0.093858	-2.5167	0.011845	4087.8	-0.051952	0.058926	-0.88165	0.37797	5100.8	-0.025014	0.06295	-0.39737	0.69109
Sat2	303.42	0.020727	296.31	0.30205	0.1228	2.4598	0.013903	262.75	0.10641	0.14533	0.73219	0.46405	346.18	-0.019854	0.13112	-0.15142	0.87964
Mesp2	16.826	0.020734	16.73	-0.3537	0.47515	-0.74439	0.45664	15.843	-0.66828	0.37873	-1.7645	0.077646	13.642	0.41522	0.49692	0.83559	0.40339
Acadsb	1713	0.020745	1765.4	-0.2137	0.069268	-3.0851	0.0020346	1390.9	-0.065332	0.071161	-0.91809	0.35857	1749.6	-0.061858	0.076055	-0.81333	0.41603
AW822252	47.866	0.020754	45.806	0.71698	0.28956	2.4761	0.013282	43.714	0.22666	0.2372	0.95558	0.33929	57.905	0.084514	0.24016	0.35191	0.7249
Plekhn1	184.17	0.020871	150.06	1.0646	0.28416	3.7466	0.00017926	177.18	-0.1445	0.17209	-0.83968	0.40109	222.82	-0.13172	0.2902	-0.4539	0.6499
Smim15	1021.1	0.020926	1047	-0.47099	0.10234	-4.6023	4.1793e-06	776.79	-0.17213	0.08688	-1.9812	0.047563	1013.4	-0.26932	0.12611	-2.1356	0.032711
Lamp2	2018	0.020981	2088.6	-0.21148	0.094322	-2.2421	0.024955	1663.1	-0.089633	0.070053	-1.2795	0.20072	2032.5	-0.0067026	0.086358	-0.077614	0.93814
Antxr2	122.45	0.021023	128.46	0.36034	0.18593	1.938	0.052623	105.54	0.3916	0.19265	2.0327	0.042081	143.53	0.15394	0.19673	0.78248	0.43393
Rps13	2843.7	0.021056	2922.9	-0.22589	0.091208	-2.4766	0.013265	2314.3	-0.091454	0.070297	-1.301	0.19327	2886.7	-0.06345	0.061883	-1.0253	0.30521
Chml	127.17	0.02109	129.83	-0.21806	0.15139	-1.4403	0.14977	108.86	-0.23442	0.17754	-1.3204	0.1867	122.63	0.060313	0.16198	0.37235	0.70964
Thrap3	4232.1	0.021117	4247	0.054618	0.062366	0.87576	0.38116	3542.5	0.045913	0.042373	1.0835	0.27857	4611	-0.047546	0.048055	-0.9894	0.32247
Fibcd1	1134.5	0.0212	1223.5	-0.74438	0.53995	-1.3786	0.16802	946.4	-0.5726	0.1918	-2.9855	0.0028314	893.56	0.20866	0.25415	0.82102	0.41164
Fam213b	1419.3	0.021244	1516.4	-0.49941	0.10879	-4.5908	4.4147e-06	1063.8	-0.049101	0.071896	-0.68295	0.49464	1403.3	-0.17942	0.11545	-1.5541	0.12017
Car2	3843.4	0.021294	4189.6	-0.49891	0.11148	-4.4753	7.6298e-06	2892.8	-0.0045703	0.079078	-0.057795	0.95391	3769.4	-0.10125	0.12933	-0.78289	0.43369
Sh3glb1	2194.4	0.021361	2319.3	-0.21623	0.074177	-2.9151	0.0035559	1788	-0.0050948	0.066611	-0.076486	0.93903	2227.5	0.025837	0.091209	0.28327	0.77697
Tmem88b	626.65	0.021376	626.22	-0.40695	0.18187	-2.2376	0.025247	510.78	-0.35552	0.14846	-2.3947	0.016635	595.81	-0.15554	0.16466	-0.94463	0.34485
Fxyd5	114.42	0.021504	112.44	0.58712	0.32732	1.7937	0.07286	100.66	0.32729	0.21061	1.554	0.12019	139.74	0.0315	0.2016	0.15625	0.87584
Gucy1a2	2088	0.021519	2059.2	0.02323	0.1095	0.21214	0.832	1877.5	-0.23231	0.092202	-2.5195	0.011751	2087.2	0.12095	0.086889	1.392	0.16392
Gm715	74.523	0.021571	80.755	-0.20203	0.2215	-0.91209	0.36172	65.387	-0.11207	0.2364	-0.47407	0.63545	70.404	0.35017	0.21491	1.6294	0.10323
2610005L07Rik	419.8	0.021576	370.03	0.56093	0.17337	3.2354	0.0012146	383.87	-0.13152	0.10825	-1.215	0.22436	481.64	-0.11749	0.15547	-0.75567	0.44985
Cenph	9.0493	0.021664	9.3633	1.2484	0.55014	2.2692	0.023254	8.3309	0.93472	0.60881	1.5353	0.1247	12.776	0.27194	0.54994	0.4945	0.62095
Adra1a	160.8	0.021706	164.49	-0.31039	0.16697	-1.859	0.063026	131.38	-0.19838	0.13166	-1.5067	0.13188	157.86	-0.076211	0.12705	-0.59986	0.5486
Ptp4a2	4275.8	0.021717	4427.5	-0.18747	0.072631	-2.5811	0.0098485	3516	-0.058472	0.058413	-1.001	0.31682	4353.9	-0.010798	0.070675	-0.15278	0.87857
Ubac2	1066.3	0.02193	1085.3	-0.11147	0.063826	-1.7465	0.080726	891.26	-0.073949	0.05878	-1.2581	0.20837	1098.9	-0.015492	0.06132	-0.25265	0.80054
Csk	783.73	0.021933	804.64	-0.09674	0.07587	-1.2751	0.20228	666.25	-0.083238	0.068123	-1.2219	0.22175	797.72	0.06089	0.087886	0.69283	0.48842
Plekhb1	5169.2	0.021934	5664.8	-0.5986	0.13391	-4.4702	7.8164e-06	3826.7	-0.058692	0.073227	-0.8015	0.42284	4947.8	-0.13239	0.1673	-0.79132	0.42875
Gstm2	30.476	0.021936	35.118	0.77843	0.27649	2.8154	0.0048713	28.965	0.81297	0.28758	2.8269	0.0047004	38.004	0.65306	0.31857	2.0499	0.040371
E030013I19Rik	122.88	0.021971	123.56	0.1193	0.17277	0.69052	0.48987	97.107	0.28698	0.2038	1.4081	0.15909	143.98	-0.17603	0.18586	-0.9471	0.34359
2900052N01Rik	1470.4	0.022155	1635.6	-0.68999	0.16397	-4.2081	2.5757e-05	1049.3	-0.021764	0.081273	-0.26778	0.78887	1400.3	-0.18467	0.1432	-1.2895	0.19721
Pygm	793.13	0.022167	860.42	-0.38154	0.12421	-3.0718	0.0021275	628.77	-0.031598	0.10468	-0.30186	0.76276	774.76	0.028527	0.13067	0.21831	0.82718
Drap1	3414.6	0.022196	3635.9	-0.42967	0.11262	-3.8152	0.00013605	2627.8	-0.054594	0.048826	-1.1181	0.26352	3381.2	-0.11536	0.10947	-1.0539	0.29195
Gcfc2	327.23	0.022269	293.37	0.40949	0.16198	2.5281	0.011469	281.39	-0.037366	0.10393	-0.35952	0.7192	383.18	-0.24572	0.19505	-1.2598	0.20775
Ttyh2	595.8	0.022287	621.21	-0.33648	0.15653	-2.1496	0.031584	487.47	-0.18004	0.12574	-1.4319	0.15217	576.14	-0.0065622	0.13622	-0.048174	0.96158
Cstf3	950.4	0.022508	925.33	0.19478	0.1044	1.8658	0.062075	813.23	0.026494	0.07319	0.36198	0.71736	1058.7	-0.064689	0.086148	-0.7509	0.45271
Trmt13	224.66	0.022559	212.44	0.48467	0.17721	2.7351	0.0062361	200.1	0.077467	0.13442	0.57629	0.56442	261.45	-0.018727	0.16065	-0.11657	0.9072
Hccs	562.41	0.022625	579.18	-0.07319	0.091248	-0.80211	0.42249	484.23	-0.086658	0.093672	-0.92511	0.35491	569.89	0.1082	0.084997	1.273	0.203
Epha7	9751.6	0.022642	9657.5	0.48463	0.10514	4.6094	4.039e-06	9109.5	0.08281	0.088868	0.93183	0.35142	10923	0.23383	0.1238	1.8888	0.058921
Vps33b	633.55	0.022644	613.23	0.29734	0.10066	2.9539	0.003138	553.81	0.040109	0.080905	0.49576	0.62006	713.21	-0.018747	0.11621	-0.16132	0.87184
Hemk1	247.48	0.022678	235.5	0.50633	0.21424	2.3633	0.018111	220.2	0.11707	0.11028	1.0616	0.28841	290.49	-0.0062733	0.16056	-0.03907	0.96883
C5ar1	13.032	0.022753	13.061	0.7062	0.4468	1.5806	0.11397	11.03	0.62276	0.44373	1.4034	0.16048	17.006	-0.0076183	0.39171	-0.019449	0.98448
Polb	1359.9	0.022811	1370.5	0.11833	0.067947	1.7414	0.081607	1149.5	0.095449	0.065099	1.4662	0.14259	1500.1	-0.0063648	0.076866	-0.082804	0.93401
Pvrl1	3064.7	0.02288	3082.3	0.22921	0.084061	2.7267	0.006397	2686.5	0.086202	0.061173	1.4092	0.15879	3380.2	0.08795	0.065662	1.3394	0.18043
Pfdn2	1848.1	0.023023	1923.4	-0.28078	0.098272	-2.8572	0.0042745	1482.8	-0.073384	0.055083	-1.3323	0.18278	1863.4	-0.068033	0.086721	-0.78451	0.43274
Bet1	337.66	0.02311	347.25	-0.32682	0.12391	-2.6375	0.0083509	269.89	-0.14473	0.11026	-1.3125	0.18933	336.64	-0.12114	0.11546	-1.0492	0.29408
Col20a1	237.37	0.023167	205.44	1.0639	0.25213	4.2197	2.4462e-05	234.68	-0.050039	0.14028	-0.35672	0.7213	283.71	0.074719	0.27771	0.26905	0.78789
Idnk	308.23	0.023174	322.18	-0.24111	0.13093	-1.8415	0.065552	257.22	-0.12286	0.14175	-0.86674	0.38609	303.16	0.057546	0.13338	0.43144	0.66615
6820431F20Rik	247.37	0.023205	238.79	0.32748	0.1276	2.5664	0.010275	213.97	0.08916	0.11208	0.79547	0.42634	283.69	-0.049768	0.16298	-0.30536	0.76009
Parp6	3658.2	0.023223	3691	0.096342	0.060557	1.5909	0.11163	3103.5	0.064529	0.050539	1.2768	0.20167	3990.5	0.0049076	0.059709	0.082192	0.93449
Pik3r3	1689.6	0.023225	1718	0.15114	0.081625	1.8517	0.064072	1439.9	0.12759	0.081906	1.5578	0.11929	1869.5	0.03832	0.081187	0.47199	0.63693
Ncapd2	725.84	0.023229	730.59	0.38713	0.10002	3.8707	0.0001085	651.09	0.16293	0.081158	2.0076	0.04469	822.8	0.15766	0.14039	1.123	0.26144
Prmt1	1874.4	0.023264	1905.6	-0.17048	0.078277	-2.1779	0.02941	1545.5	-0.10116	0.063616	-1.5902	0.1118	1917.4	-0.058217	0.056839	-1.0242	0.30572
Adi1	669.32	0.023293	775.03	-0.40406	0.1403	-2.8801	0.0039761	524.97	0.1654	0.14164	1.1678	0.2429	648.02	0.23019	0.12129	1.8978	0.057718
Zfat	260.95	0.023325	250.2	0.29476	0.14007	2.1044	0.03534	224.19	0.057683	0.11191	0.51543	0.60625	298	-0.086567	0.13485	-0.64196	0.5209
A230077H06Rik	336.74	0.023343	309.5	0.61282	0.25028	2.4485	0.014345	299.24	0.10817	0.12649	0.8552	0.39244	405.42	-0.094598	0.21926	-0.43144	0.66615
Zfp280c	515.94	0.023357	492.17	0.53127	0.22601	2.3506	0.018743	458.19	0.15533	0.10624	1.4621	0.14372	611.8	-0.0099143	0.16934	-0.058546	0.95331
Cacybp	2111.5	0.023376	2236.5	-0.33109	0.098877	-3.3484	0.00081266	1672.9	-0.043275	0.067981	-0.63657	0.5244	2111	-0.049113	0.11012	-0.446	0.6556
Gpr34	327.24	0.023473	362.52	-0.66828	0.20654	-3.2355	0.0012141	238.35	-0.063012	0.14533	-0.43358	0.66459	308.79	-0.14289	0.11734	-1.2177	0.22335
Fam63b	2281.1	0.023722	2361.1	-0.18825	0.078848	-2.3875	0.016963	1886	-0.075067	0.074899	-1.0023	0.31622	2309.3	0.0035279	0.087565	0.040289	0.96786
Plin3	380.57	0.023724	438.99	-0.38469	0.16269	-2.3646	0.018052	301.48	0.15323	0.12205	1.2555	0.20931	368.22	0.24293	0.13187	1.8422	0.065439
Rarres1	33.439	0.02386	38.444	-0.4109	0.28496	-1.4419	0.14932	28.072	-0.047053	0.30109	-0.15627	0.87582	30.285	0.41423	0.27953	1.4819	0.13837
Dnph1	79.553	0.023899	81.635	-0.18947	0.1902	-0.99612	0.31919	68.422	-0.20954	0.19191	-1.0918	0.27491	77.126	0.11148	0.19393	0.57485	0.5654
Pou3f2	325.41	0.023929	341.21	-0.51052	0.12426	-4.1083	3.985e-05	248.72	-0.17542	0.147	-1.1933	0.23274	314.81	-0.1951	0.14982	-1.3022	0.19285
Fam174a	1062.3	0.023991	1070.7	-0.31243	0.096079	-3.2518	0.0011469	841.95	-0.16061	0.079575	-2.0183	0.043555	1075.5	-0.20104	0.081074	-2.4797	0.013149
Rnf152	129.34	0.024025	132.33	0.12111	0.16713	0.72468	0.46865	104.98	0.27158	0.14609	1.859	0.063027	148.66	-0.065688	0.13864	-0.4738	0.63564
Pcbp4	2842.9	0.024276	2934.2	-0.25566	0.081426	-3.1398	0.0016906	2270.6	-0.057892	0.054327	-1.0656	0.28659	2907.3	-0.10413	0.057333	-1.8163	0.069331
Rnf7	1434.5	0.024327	1497.4	-0.1926	0.09419	-2.0448	0.040878	1181.7	-0.045426	0.06178	-0.73528	0.46217	1455.1	0.017816	0.076034	0.23432	0.81474
Fndc4	1910.1	0.024414	1924.9	-0.10406	0.072407	-1.4371	0.15069	1613.7	-0.12507	0.059042	-2.1183	0.034148	1952.4	-0.013228	0.07467	-0.17716	0.85939
Asxl3	472.3	0.024441	450.91	0.43324	0.17522	2.4726	0.013412	413.59	0.11653	0.13768	0.84638	0.39734	551.75	-0.046831	0.18304	-0.25585	0.79807
Mthfsd	682.56	0.024499	653.78	0.25816	0.10152	2.543	0.010992	592.1	-0.0021648	0.074004	-0.029252	0.97666	764.24	-0.067747	0.1124	-0.6027	0.54671
Hdac5	4502.9	0.024561	4615.5	-0.065992	0.07581	-0.8705	0.38403	3867	-0.085515	0.069282	-1.2343	0.21709	4584.5	0.088716	0.080829	1.0976	0.27239
Ntn5	694.78	0.024582	646.71	0.39934	0.22075	1.809	0.070451	575.96	0.177	0.31476	0.56232	0.5739	842.56	-0.24687	0.19437	-1.2701	0.20405
Efcab6	34.062	0.024612	39.931	-0.48282	0.51419	-0.93899	0.34773	30.234	-0.24604	0.4098	-0.60038	0.54825	27.289	0.79283	0.3753	2.1125	0.034641
Scmh1	1244.6	0.02463	1201.9	0.20143	0.077062	2.6139	0.0089526	1076.1	-0.019307	0.063496	-0.30406	0.76108	1374.8	-0.05791	0.083794	-0.6911	0.4895
Slc27a3	398.78	0.024779	398.65	0.92969	0.11267	8.2514	1.5651e-16	408.98	0.18475	0.15545	1.1885	0.23465	461.86	0.54578	0.17458	3.1263	0.0017705
Rpl38	2539.2	0.024906	2633.5	-0.40051	0.11308	-3.5419	0.00039719	1964.5	-0.11242	0.058808	-1.9117	0.055913	2539.2	-0.18345	0.085036	-2.1573	0.030984
Mrps14	639.27	0.025012	649.25	-0.22895	0.10637	-2.1524	0.031368	525.85	-0.15214	0.07522	-2.0226	0.043112	642.5	-0.072422	0.095102	-0.76151	0.44635
Kifc5b	74.024	0.02502	71.388	0.6465	0.29287	2.2074	0.027284	66.003	0.26358	0.24485	1.0765	0.2817	90.111	0.031451	0.26172	0.12017	0.90435
Ppp1r16a	1603.4	0.02521	1659	-0.13228	0.063583	-2.0805	0.03748	1328	-0.023669	0.054619	-0.43334	0.66477	1654.1	0.010174	0.058888	0.17276	0.86284
Gadd45gip1	812.72	0.025259	849.62	-0.35646	0.086344	-4.1283	3.6539e-05	629.29	-0.043223	0.084678	-0.51044	0.60974	824.43	-0.15233	0.081268	-1.8745	0.060867
Krt12	46.052	0.025348	34.224	1.0568	0.61281	1.7245	0.084622	38.026	0.030946	0.33475	0.092445	0.92634	62.365	-0.66818	0.40058	-1.668	0.095309
Fam214a	1637.4	0.02544	1611.4	0.38764	0.12943	2.995	0.0027445	1440.3	0.15699	0.097573	1.609	0.10762	1887.9	0.039281	0.18313	0.21449	0.83016
Sox10	679.47	0.025555	724.39	-0.30607	0.10875	-2.8143	0.0048884	551.44	-0.064841	0.11229	-0.57745	0.56363	668.61	0.041582	0.14041	0.29615	0.76712
Trmt11	198.21	0.025582	193.38	0.31656	0.13378	2.3662	0.01797	172.26	0.098756	0.11453	0.86225	0.38855	225.79	-0.0073104	0.14583	-0.050128	0.96002
9530077C05Rik	206.12	0.025588	210.85	0.324	0.12635	2.5643	0.010339	180.57	0.22632	0.13682	1.6542	0.098092	234.6	0.13646	0.13918	0.98046	0.32686
Zgrf1	188.92	0.025797	171.31	0.70032	0.26943	2.5993	0.0093418	174.72	0.015215	0.13003	0.11701	0.90685	223.31	-0.012964	0.16819	-0.077081	0.93856
L3mbtl1	202.36	0.025877	191.49	0.58246	0.253	2.3022	0.021323	180.85	0.15775	0.14333	1.1006	0.27105	241.33	-0.0083098	0.19142	-0.043411	0.96537
Armcx6	127.41	0.025904	124.29	0.13507	0.15713	0.85961	0.39	103.8	0.12477	0.15904	0.78454	0.43272	146.13	-0.18777	0.14371	-1.3066	0.19134
Unc13d	63.589	0.025937	67.021	0.89326	0.21652	4.1256	3.6983e-05	62.425	0.46491	0.20715	2.2443	0.024812	77.177	0.54074	0.27377	1.9752	0.04825
Eef1b2	3041.3	0.025966	3093.6	-0.26501	0.099871	-2.6535	0.0079665	2448.4	-0.12994	0.050108	-2.5932	0.0095087	3080.4	-0.12778	0.071162	-1.7957	0.072548
Rtel1	435.68	0.025977	403.65	0.78773	0.23597	3.3383	0.00084291	410.88	0.097103	0.093169	1.0422	0.29731	519.7	0.088567	0.22619	0.39155	0.69539
Sdhaf2	962.72	0.026022	1001.2	-0.14465	0.075253	-1.9222	0.054575	798.07	-0.024027	0.064966	-0.36983	0.71151	987.72	0.025215	0.063631	0.39626	0.69191
Zfp335	1223.2	0.02615	1207.2	0.40198	0.119	3.3779	0.00073046	1104.1	0.10019	0.06839	1.465	0.14293	1381.2	0.12282	0.1217	1.0092	0.31286
Htra4	284.23	0.026198	297.38	1.0843	0.27787	3.9021	9.536e-05	290.43	0.45965	0.23996	1.9155	0.055426	349.87	0.62006	0.43224	1.4345	0.15142
Chrm5	20.678	0.026236	20.613	-1.3817	0.54208	-2.5489	0.010806	14.491	-1.0349	0.46238	-2.2383	0.025201	15.921	-0.76966	0.49531	-1.5539	0.12021
Pgm1	179.05	0.026238	178.16	0.14984	0.13556	1.1053	0.26902	148.77	0.12908	0.12593	1.025	0.30538	202.29	-0.083066	0.11547	-0.71938	0.47191
1700029J07Rik	102.65	0.026336	98.675	0.41811	0.2993	1.397	0.16242	85.88	0.25781	0.17575	1.4669	0.1424	124.29	-0.13742	0.17755	-0.77398	0.43894
Cd59a	144	0.026448	179.22	-0.43501	0.20236	-2.1497	0.031582	117.14	0.24695	0.28191	0.87601	0.38103	130.77	0.67183	0.20366	3.2988	0.00097103
Cnp	3593.3	0.026462	3857.1	-0.41688	0.12702	-3.2819	0.001031	2847.4	-0.10014	0.11817	-0.84741	0.39677	3467.3	-0.0051679	0.15025	-0.034396	0.97256
Hcrtr1	80.66	0.026493	85.618	1.2314	0.24557	5.0144	5.3188e-07	86.749	0.44685	0.23723	1.8837	0.05961	98.691	0.83341	0.24519	3.399	0.00067638
Zfp667	804.1	0.02655	803.17	0.20979	0.092652	2.2642	0.023561	693.19	0.097234	0.099909	0.97322	0.33044	895.57	0.022562	0.068403	0.32985	0.74152
Recql5	884.78	0.026577	838.61	0.6553	0.16905	3.8764	0.00010602	830.36	0.077225	0.07315	1.0557	0.2911	1028.5	0.13019	0.19336	0.67329	0.50076
Gm20300	890.09	0.026582	893.14	-0.2165	0.11149	-1.9418	0.05216	733.4	-0.18237	0.069558	-2.6219	0.0087445	896.45	-0.10306	0.081308	-1.2675	0.20496
Syne1	29064	0.026617	28308	0.73514	0.13412	5.4812	4.2252e-08	28747	0.067649	0.10776	0.62776	0.53016	32918	0.36547	0.15782	2.3158	0.020571
Cwc22	687.55	0.026619	677.72	0.12513	0.11394	1.0982	0.2721	571.51	0.081385	0.10748	0.75719	0.44894	770.75	-0.11121	0.12106	-0.9186	0.3583
Slc52a3	26.234	0.026723	26.626	1.117	0.3284	3.4014	0.00067046	26.635	0.38303	0.28294	1.3537	0.17583	32.302	0.53056	0.31927	1.6618	0.096553
Zfp386	523.69	0.026824	524.97	0.30538	0.099169	3.0794	0.0020743	461.33	0.1348	0.094456	1.4271	0.15354	589.5	0.096848	0.1324	0.73147	0.46449
Rplp1	16609	0.026906	17413	-0.35379	0.12779	-2.7686	0.0056294	13098	-0.084018	0.047485	-1.7693	0.076837	16559	-0.094195	0.076355	-1.2336	0.21733
5730409E04Rik	2952	0.026999	3045.3	-0.26159	0.080253	-3.2596	0.0011158	2360.4	-0.068601	0.062371	-1.0999	0.27138	3009.1	-0.10296	0.068543	-1.5021	0.13307
Car12	2204.6	0.027105	2149.7	0.33597	0.12348	2.721	0.0065092	1956.2	0.05704	0.084631	0.67398	0.50032	2478.9	0.040667	0.089236	0.45572	0.64859
Tyrp1	13.605	0.027151	15.127	1.1581	0.47248	2.451	0.014245	13.354	0.88844	0.50238	1.7685	0.076985	18.218	0.60769	0.47124	1.2895	0.19721
Mllt3	1171.6	0.027301	1164.7	-0.17896	0.091393	-1.9581	0.050217	987.41	-0.23032	0.12765	-1.8043	0.071187	1169.6	-0.060966	0.075084	-0.81198	0.41681
Itga10	77.48	0.027339	61.596	1.342	0.45421	2.9547	0.0031297	75.934	-0.10085	0.34297	-0.29405	0.76872	96.594	-0.11931	0.32315	-0.36919	0.71198
Nutf2	226.79	0.027401	231.89	-0.24738	0.13087	-1.8903	0.058724	185.54	-0.14129	0.12647	-1.1172	0.26392	227.56	-0.065145	0.12031	-0.54148	0.58818
D430042O09Rik	980.53	0.027529	979.76	0.26206	0.10204	2.5682	0.010222	850.55	0.12558	0.083939	1.496	0.13465	1103.2	0.043241	0.11485	0.37649	0.70656
Sox8	832.98	0.027676	843.68	-0.35978	0.099775	-3.6059	0.00031104	653.54	-0.17141	0.090262	-1.899	0.057561	836.36	-0.21336	0.11193	-1.9062	0.056628
Slc25a42	1437.1	0.027769	1465.2	0.78436	0.11287	6.9494	3.6672e-12	1458.2	0.16579	0.092853	1.7855	0.074187	1622.3	0.57799	0.12678	4.5591	5.137e-06
Glis3	1122.5	0.027785	1073.3	0.57498	0.21835	2.6333	0.008456	993.95	0.2133	0.14583	1.4626	0.14357	1352.3	-0.014696	0.24599	-0.059744	0.95236
Fzd4	203.7	0.027794	208.58	-0.35145	0.13375	-2.6278	0.0085943	162.97	-0.18118	0.13082	-1.385	0.16607	201.33	-0.13203	0.14044	-0.94008	0.34717
Mpv17l	2103.3	0.027812	2147.1	-0.25605	0.079655	-3.2145	0.0013068	1679.9	-0.088075	0.050428	-1.7465	0.080716	2153.8	-0.13821	0.0671	-2.0597	0.039429
Angel2	1702.3	0.027864	1690.4	0.21556	0.083108	2.5938	0.0094932	1475.4	0.067311	0.063791	1.0552	0.29134	1888.3	0.023209	0.096842	0.23966	0.81059
Mov10	382.02	0.027931	351.13	0.86536	0.31188	2.7747	0.0055253	361.84	0.11766	0.1251	0.94052	0.34695	462.08	0.082643	0.19127	0.43208	0.66568
Insm2	12.683	0.02797	14.686	0.99643	0.50173	1.986	0.047033	12.075	1.1039	0.54966	2.0084	0.044601	16.981	0.65095	0.4389	1.4831	0.13804
Ccpg1	4897.8	0.028081	4901.3	0.026758	0.062591	0.4275	0.66901	4002.9	0.07967	0.084168	0.94656	0.34386	5406.9	-0.11988	0.051859	-2.3116	0.020799
Erbb2ip	2473.5	0.028116	2623.5	-0.1112	0.090293	-1.2316	0.2181	2087.5	0.0159	0.075243	0.21132	0.83264	2519.6	0.14226	0.068347	2.0814	0.037394
Sidt1	2296.9	0.028232	2261.2	0.28065	0.10408	2.6964	0.00701	2020.2	0.059866	0.049688	1.2048	0.22827	2562.8	0.041196	0.092107	0.44726	0.65469
Gm684	18.309	0.028242	18.895	-0.48738	0.37188	-1.3106	0.19	15.518	-0.4579	0.40266	-1.1372	0.25546	16.093	0.070955	0.37924	0.1871	0.85158
Gsn	876.95	0.028247	933.89	-0.22472	0.097334	-2.3087	0.020958	741.48	-0.094168	0.16253	-0.57938	0.56233	853.48	0.16377	0.10444	1.5681	0.11686
Cops2	3200	0.028255	3295.3	-0.22728	0.10264	-2.2144	0.026803	2608.7	-0.090844	0.048824	-1.8607	0.062793	3240.9	-0.053497	0.067816	-0.78886	0.4302
Sod1	5667	0.028358	5946	-0.2777	0.088088	-3.1525	0.0016189	4515.2	-0.028166	0.0478	-0.58924	0.5557	5753.5	-0.061177	0.074106	-0.82554	0.40907
Slc17a9	10.55	0.028431	9.0552	0.9862	0.59634	1.6538	0.098177	8.8118	0.33813	0.58339	0.57959	0.56219	14.266	-0.33971	0.47652	-0.7129	0.47591
Zfp672	854.17	0.028433	843.1	0.3298	0.094652	3.4843	0.00049338	761.56	0.069424	0.065158	1.0655	0.28666	954.4	0.08919	0.10906	0.81777	0.41349
Tril	1926.7	0.028471	2052.4	-0.29237	0.10063	-2.9052	0.0036698	1552.7	-0.033173	0.067499	-0.49146	0.6231	1920.4	0.018572	0.11698	0.15876	0.87385
4930447N08Rik	7.0985	0.028587	8.2531	-0.23572	0.6317	-0.37315	0.70904	7.0165	-0.3199	0.62258	-0.51383	0.60737	5.5171	1.2826	0.73946	1.7345	0.082834
Rab10	5579.1	0.028594	5754.8	-0.16086	0.07123	-2.2583	0.02393	4597.5	-0.048128	0.045856	-1.0495	0.29393	5724.7	-0.01601	0.065539	-0.24428	0.80701
Pirt	15.417	0.0286	18.938	-0.91568	0.53181	-1.7218	0.085102	12.582	-0.3909	0.64119	-0.60964	0.5421	10.776	0.80081	0.83383	0.9604	0.33685
Lgi1	7314.9	0.028776	7397.5	0.23513	0.08606	2.7321	0.0062927	6428.4	0.10104	0.065417	1.5445	0.12246	8070.9	0.11163	0.073241	1.5241	0.12749
Ndufa7	1140.7	0.028825	1187	-0.17299	0.082993	-2.0844	0.037126	941.93	-0.03953	0.065052	-0.60767	0.54341	1163	0.014866	0.079345	0.18736	0.85138
Sbsn	249.02	0.028845	228.56	0.59923	0.25729	2.329	0.019861	221.07	0.096685	0.18714	0.51665	0.6054	298.91	-0.099975	0.24911	-0.40133	0.68818
Mbd3	2708	0.028858	2803.8	-0.28267	0.084227	-3.356	0.0007908	2144.3	-0.052909	0.051834	-1.0207	0.30738	2765	-0.1193	0.062648	-1.9044	0.056862
Scd3	63.478	0.028877	66.517	-0.45914	0.21437	-2.1418	0.032207	52.188	-0.30447	0.23561	-1.2923	0.19627	58.158	0.0097806	0.30291	0.032288	0.97424
Slc23a1	8.1291	0.028969	9.9755	0.94579	0.5677	1.666	0.095711	7.1656	1.5874	0.69772	2.2751	0.022898	11.447	0.61432	0.49536	1.2401	0.21492
Tdrd3	655.87	0.029089	636.57	0.072978	0.084595	0.86267	0.38832	545.28	-0.012356	0.081368	-0.15186	0.8793	722.87	-0.15923	0.088085	-1.8076	0.070661
5330413P13Rik	119.75	0.029103	120.62	0.60348	0.25104	2.4039	0.01622	109.25	0.3074	0.25619	1.1999	0.23017	142.65	0.2011	0.25208	0.79777	0.425
1700066M21Rik	650.33	0.029184	675.48	-0.081199	0.085958	-0.94463	0.34485	556.79	-0.052174	0.07969	-0.65471	0.51265	660.62	0.1165	0.094084	1.2382	0.21563
Gm14393	10.225	0.029197	11.431	1.5167	0.51446	2.9481	0.0031973	11.046	0.80795	0.52102	1.5507	0.12097	13.647	0.89452	0.44169	2.0252	0.042847
Inafm2	1736.9	0.029222	1768.7	-0.078147	0.074501	-1.0489	0.29421	1475.3	-0.08493	0.061651	-1.3776	0.16833	1781.6	0.034106	0.07312	0.46645	0.6409
Elovl2	557.61	0.029399	567.78	-0.24331	0.12102	-2.0105	0.044383	460.5	-0.17177	0.10004	-1.7169	0.08599	555.03	-0.053784	0.12322	-0.43651	0.66247
Mir5098	2.5565	0.029423	1.3899	3.2252	1.5466	2.0854	0.037035	2.5589	-0.55901	0.92641	-0.60342	0.54623	3.4063	-0.59821	0.85074	-0.70316	0.48195
D930028M14Rik	1.747	0.029434	2.406	1.3123	1.1242	1.1674	0.24307	1.5559	3.115	1.4767	2.1093	0.034915	2.7994	0.80278	0.89589	0.89606	0.37022
Glce	989.86	0.02946	1014.8	0.43379	0.13817	3.1394	0.0016927	901.1	0.22213	0.1179	1.8841	0.059553	1126.1	0.24796	0.13737	1.8051	0.071062
Mapkbp1	2395.2	0.029464	2378.4	0.35273	0.10349	3.4084	0.00065354	2139.1	0.10605	0.068498	1.5483	0.12156	2694.6	0.10748	0.12572	0.85487	0.39263
Rps5	3633.9	0.02947	3739.6	-0.29746	0.12186	-2.441	0.014645	2908.7	-0.11664	0.057504	-2.0284	0.042524	3653.6	-0.10916	0.072379	-1.5082	0.1315
Cc2d1b	615.01	0.029487	580.01	0.52265	0.1483	3.5242	0.00042475	568.44	-0.0022005	0.0796	-0.027644	0.97795	698.35	0.076698	0.1347	0.56941	0.56908
Hapln1	831.93	0.029493	886.09	-0.30689	0.12222	-2.5109	0.012043	669.04	-0.042521	0.078614	-0.54088	0.58859	826.37	0.010285	0.11652	0.088264	0.92967
Sh3bp1	581.39	0.029674	586.33	0.53117	0.12715	4.1775	2.9467e-05	542.3	0.18067	0.097141	1.8599	0.062898	662.68	0.27689	0.15746	1.7584	0.078676
Met	48.567	0.029746	53.095	-0.22214	0.22165	-1.0022	0.31624	42.057	-0.10202	0.22987	-0.44382	0.65718	45.745	0.33209	0.23796	1.3955	0.16285
Gdf11	541.61	0.029759	579.7	-0.25378	0.091904	-2.7614	0.0057558	434.75	0.037885	0.080442	0.47096	0.63767	550.27	0.021706	0.080311	0.27027	0.78695
Bcl2l2	4360.9	0.029765	4552.6	-0.25906	0.080762	-3.2077	0.0013382	3496.1	-0.03949	0.049795	-0.79304	0.42776	4433.7	-0.059317	0.079905	-0.74235	0.45787
Ybx2	119.83	0.029768	108.87	0.95896	0.39342	2.4375	0.014789	110.57	0.2231	0.16489	1.3531	0.17603	151.35	-0.013321	0.32663	-0.040782	0.96747
Lig1	173.92	0.029779	180.73	0.24585	0.14213	1.7298	0.083667	149.69	0.25711	0.14331	1.794	0.072813	196.75	0.11921	0.14278	0.83491	0.40377
Ttk	11.387	0.029782	13.715	0.75206	0.6034	1.2464	0.21263	9.9565	1.3787	0.59811	2.305	0.021165	15.411	0.49545	0.50633	0.97852	0.32782
Smim20	385.81	0.029868	401.06	-0.32903	0.095468	-3.4465	0.0005679	303.21	-0.069355	0.099778	-0.69509	0.487	390.37	-0.12909	0.092594	-1.3942	0.16326
Hist1h4c	5.2877	0.029875	6.0111	-0.95202	0.66113	-1.44	0.14987	4.4228	-0.63032	0.76098	-0.8283	0.4075	3.7292	0.57405	0.83659	0.68618	0.4926
Zfp112	314.18	0.02998	299.56	0.28097	0.14945	1.88	0.060107	269.34	0.039439	0.10344	0.38128	0.703	357.82	-0.10695	0.13806	-0.77465	0.43855
Itgb4	154	0.030192	162.51	-0.22022	0.20958	-1.0508	0.29336	134.06	-0.19983	0.20003	-0.99897	0.31781	145.13	0.22615	0.17328	1.3052	0.19183
Calm1	90252	0.030265	93286	-0.19307	0.088034	-2.1931	0.028301	73810	-0.054715	0.035712	-1.5321	0.1255	92212	-0.031205	0.056938	-0.54805	0.58366
Crybb3	24.97	0.030328	27.311	0.53997	0.39644	1.362	0.17319	21.319	0.76177	0.38861	1.9602	0.049968	31.274	0.23095	0.36179	0.63835	0.52324
Myo1a	25.297	0.030362	22.666	1.4804	0.60199	2.4592	0.013925	25.067	0.2853	0.35538	0.80279	0.42209	33.11	0.17211	0.3441	0.50016	0.61696
Dagla	8373.9	0.030523	8293.2	0.30282	0.07057	4.291	1.7788e-05	7499.4	0.046298	0.063658	0.72729	0.46705	9247.7	0.10962	0.085878	1.2765	0.20178
St3gal2	4263.4	0.030697	4413.4	-0.1585	0.079201	-2.0013	0.045363	3539.6	-0.055841	0.0659	-0.84737	0.39679	4345.3	0.016776	0.074871	0.22407	0.8227
Rho	17.188	0.030731	14.947	1.5575	0.52264	2.9801	0.0028819	17.648	0.12747	0.49909	0.2554	0.79841	21.795	0.20334	0.38261	0.53144	0.59511
Galntl6	325.59	0.030767	337.14	-0.39517	0.19826	-1.9932	0.046242	266.19	-0.25906	0.13343	-1.9416	0.052191	307.92	-0.034446	0.18064	-0.19069	0.84877
Cep78	402.09	0.03081	395.42	0.35266	0.13057	2.701	0.0069138	354.71	0.11198	0.10263	1.0911	0.27525	456.75	0.051244	0.13165	0.38926	0.69709
Osbpl8	2633.7	0.03106	2611.3	-0.043136	0.070643	-0.61063	0.54145	2256.6	-0.15111	0.060878	-2.4821	0.01306	2709.9	-0.015853	0.06194	-0.25595	0.79799
Xk	925.48	0.031095	934.74	-0.073989	0.072038	-1.0271	0.30438	785.04	-0.099286	0.06609	-1.5023	0.13302	952.08	0.008371	0.070746	0.11833	0.90581
Gm17660	1.7612	0.031243	1.827	4.4755	1.5676	2.8551	0.0043021	2.4724	0.6875	0.97506	0.70509	0.48075	2.5411	1.6259	1.0756	1.5116	0.13065
Aoc2	200.12	0.031267	184.85	0.67511	0.23482	2.875	0.0040397	184.34	0.068465	0.17799	0.38465	0.7005	236.75	0.018954	0.19846	0.095503	0.92392
Gpr161	151.74	0.031291	165.6	-0.64892	0.2723	-2.3831	0.017167	121.31	-0.33207	0.35104	-0.94595	0.34417	131.03	0.085033	0.21563	0.39435	0.69333
Cnbp	5527.1	0.031318	5512.6	-0.22151	0.072333	-3.0624	0.0021957	4462.9	-0.14838	0.054189	-2.7383	0.0061765	5676.6	-0.17516	0.055957	-3.1303	0.001746
Ssc4d	22.152	0.03132	21.439	-0.22562	0.34934	-0.64585	0.51838	20.276	-0.54103	0.34429	-1.5714	0.11608	19.862	0.12806	0.33825	0.37861	0.70498
Zc2hc1a	1214.6	0.031405	1253.2	-0.13218	0.073828	-1.7904	0.073392	1011.9	-0.047457	0.065751	-0.72176	0.47044	1246	0.015861	0.076562	0.20716	0.83589
Cacna1c	8206.6	0.031408	7853.5	0.31662	0.12143	2.6075	0.0091194	7264	-0.0073041	0.050586	-0.14439	0.88519	9177.9	-0.015825	0.087031	-0.18183	0.85571
Pacs2	2855.2	0.031471	2914.1	-0.11116	0.078053	-1.4241	0.15442	2407.9	-0.092728	0.072189	-1.2845	0.19896	2913.8	0.020197	0.063276	0.31919	0.74958
Ift122	1389.5	0.031676	1377.3	0.26744	0.090511	2.9548	0.0031286	1211.2	0.094622	0.098663	0.95904	0.33754	1558.5	0.034192	0.11018	0.31034	0.7563
Alg13	210.92	0.031889	199.13	0.37525	0.1354	2.7714	0.0055813	185.89	0.010319	0.13522	0.076313	0.93917	240.35	-0.053264	0.14956	-0.35615	0.72173
Igfbp4	910.29	0.031895	978.7	-0.50078	0.19133	-2.6174	0.0088611	716.02	-0.16775	0.10337	-1.6228	0.10464	855.35	-0.023207	0.20352	-0.11403	0.90921
Timm44	1132.5	0.031923	1098.8	0.18956	0.09483	1.999	0.045613	968.67	0.012662	0.074457	0.17006	0.86496	1259.9	-0.075121	0.096454	-0.77883	0.43608
Tnni1	20.235	0.032008	18.901	-0.42896	0.4213	-1.0182	0.30859	18.326	-0.7886	0.44086	-1.7888	0.07365	17.05	-0.0064719	0.47607	-0.013594	0.98915
Hdgfrp3	3524.3	0.03201	3608.2	-0.17992	0.075463	-2.3842	0.017118	2892.4	-0.077924	0.065582	-1.1882	0.23476	3608.3	-0.05074	0.055852	-0.90847	0.36363
Mrps28	219.35	0.032109	231.14	-0.35902	0.16488	-2.1775	0.029447	175.57	-0.11784	0.12541	-0.93961	0.34742	215.21	-0.043547	0.11468	-0.37971	0.70416
Pkd2l1	11.544	0.03218	11.394	-1.0321	0.67241	-1.5349	0.1248	9.2515	-0.9711	0.51457	-1.8872	0.059132	8.7911	-0.30278	0.56851	-0.53258	0.59432
Mapkapk3	49.855	0.032188	51.541	-0.34035	0.25076	-1.3573	0.17468	41.883	-0.27178	0.23859	-1.1391	0.25466	47.046	0.040666	0.24984	0.16277	0.8707
Sox9	1321.8	0.032219	1411.7	-0.44114	0.10412	-4.2367	2.2683e-05	1007.1	-0.032591	0.084338	-0.38643	0.69918	1315.4	-0.1343	0.11084	-1.2117	0.22562
Ntm	1754.3	0.032241	1890	-0.49329	0.093448	-5.2787	1.3008e-07	1311.4	-0.010114	0.054766	-0.18468	0.85348	1740.2	-0.15871	0.12727	-1.2471	0.21238
Ppp1r10	2011.2	0.032271	2074	0.30221	0.088476	3.4158	0.00063604	1784.8	0.19333	0.099997	1.9333	0.053195	2249.7	0.19332	0.10769	1.7952	0.072614
Gspt1	4489.2	0.032273	4480.4	-0.037876	0.061727	-0.61361	0.53947	3841.1	-0.12231	0.049258	-2.4831	0.013026	4635.8	-0.0018462	0.054973	-0.033583	0.97321
Htr2c	422.59	0.032282	444.97	-0.63239	0.25269	-2.5026	0.012328	360.14	-0.56748	0.37436	-1.5158	0.12956	343.33	0.18575	0.50286	0.36938	0.71185
Tmem119	646.93	0.032309	710.49	-0.318	0.16007	-1.9866	0.046967	523.83	0.0141	0.12563	0.11224	0.91063	633.13	0.13549	0.1234	1.098	0.2722
Limd1	300.46	0.032459	314.4	-0.30695	0.11864	-2.5873	0.0096743	239.78	-0.071167	0.11123	-0.63982	0.52229	301.27	-0.068988	0.10669	-0.64665	0.51786
Ripk2	216.92	0.032476	202.67	0.20999	0.18041	1.164	0.24443	176.38	0.064411	0.13359	0.48217	0.62969	253.34	-0.2927	0.18538	-1.5789	0.11435
Nebl	1980.1	0.032496	2034.3	0.045688	0.083565	0.54673	0.58456	1759	-0.064196	0.067361	-0.95302	0.34058	2024.6	0.20255	0.053103	3.8143	0.00013657
Egfr	386.76	0.032569	405.97	-0.15739	0.1099	-1.4322	0.15208	325.03	-0.054422	0.092486	-0.58843	0.55625	388.81	0.091355	0.10289	0.88789	0.3746
Srrt	3283.8	0.032592	3249.8	0.23439	0.12094	1.9381	0.052614	2815.2	0.1084	0.080691	1.3434	0.17916	3702.9	-0.017411	0.11801	-0.14754	0.88271
Cdh18	181.14	0.032598	179.37	-0.38612	0.1417	-2.725	0.0064308	143.89	-0.28838	0.1551	-1.8594	0.062977	178.6	-0.25329	0.1642	-1.5426	0.12293
Mcm7	298.88	0.03263	297.67	0.23051	0.1139	2.0239	0.042985	257.75	0.11493	0.098648	1.165	0.24402	335.59	0.022059	0.11482	0.19211	0.84765
Fgf12	2706.9	0.032654	2740.6	-0.25472	0.076563	-3.3269	0.00087818	2201.3	-0.15989	0.068593	-2.3311	0.01975	2725	-0.11294	0.11718	-0.96378	0.33516
Tmem63c	1781.1	0.032686	1767.2	0.18087	0.12358	1.4636	0.14331	1516	0.086105	0.065708	1.3104	0.19006	1988.5	-0.031332	0.069777	-0.44902	0.65342
Tmem47	4706.3	0.032871	5100.5	-0.30491	0.139	-2.1935	0.028272	3781.5	0.011061	0.066939	0.16525	0.86875	4672.2	0.06713	0.092881	0.72276	0.46983
Zbtb7b	423.79	0.032882	461.91	-0.35941	0.13023	-2.7599	0.0057824	338.48	-0.0059753	0.11035	-0.054148	0.95682	414.69	0.063379	0.13692	0.4629	0.64343
Ncoa6	3691.5	0.032926	3670.9	0.26675	0.081768	3.2623	0.0011052	3277.8	0.049362	0.055745	0.8855	0.37589	4065.7	0.096283	0.075182	1.2807	0.20031
Actr10	3303.9	0.032949	3272.7	-0.20308	0.07127	-2.8495	0.0043793	2683.2	-0.16387	0.056248	-2.9133	0.0035762	3397.8	-0.17871	0.064621	-2.7655	0.005683
Phyhd1	395.14	0.033148	387.74	0.76861	0.20262	3.7934	0.00014862	385.37	0.1554	0.14043	1.1066	0.26847	458.96	0.3365	0.16558	2.0322	0.042132
Nfe2l3	34.304	0.033352	34.585	-0.54072	0.305	-1.7729	0.076247	28.217	-0.50305	0.28241	-1.7813	0.074866	30.534	-0.11602	0.34812	-0.33326	0.73894
Limk2	2933.3	0.033387	2868.7	0.22552	0.096628	2.3339	0.019599	2533.3	0.043013	0.072561	0.59279	0.55332	3272.4	-0.028269	0.090432	-0.3126	0.75459
Mob4	1991.2	0.033628	2066.9	-0.2178	0.095827	-2.2728	0.023037	1633.8	-0.078468	0.058326	-1.3453	0.17852	2009.2	-0.01074	0.092627	-0.11595	0.90769
Tmem147	1106.3	0.033634	1130.5	-0.099529	0.067347	-1.4779	0.13944	929.33	-0.064621	0.061007	-1.0593	0.28949	1138.9	0.010451	0.066025	0.1583	0.87422
Cav3	10.597	0.033688	10.918	-0.9514	0.55578	-1.7118	0.086926	8.5238	-0.81187	0.57948	-1.401	0.16121	8.1602	-0.14872	0.58892	-0.25252	0.80064
Cnppd1	711.71	0.0337	701.24	0.33548	0.082149	4.0838	4.4301e-05	639.69	0.050302	0.070304	0.71549	0.47431	790.7	0.10958	0.10896	1.0057	0.31457
Fam19a5	3350.2	0.033738	3496.8	-0.20708	0.078686	-2.6318	0.0084946	2734.6	-0.035912	0.056511	-0.63549	0.52511	3410.2	-0.0080358	0.078598	-0.10224	0.91857
Lsm10	178.17	0.033783	180.31	-0.16709	0.12786	-1.3068	0.19127	150.32	-0.17598	0.13194	-1.3338	0.18225	178.25	-0.0068629	0.11654	-0.05889	0.95304
Rimbp2	6840.1	0.03379	7092.2	0.86418	0.14029	6.1597	7.2877e-10	7031.2	0.24056	0.13763	1.7479	0.080489	7833.7	0.66013	0.15468	4.2677	1.9749e-05
Kctd15	245.02	0.033913	255.51	-0.15955	0.15215	-1.0486	0.29434	209.43	-0.12354	0.10951	-1.1281	0.25928	241.42	0.12283	0.12178	1.0086	0.31314
Nhp2l1	1885.1	0.033972	1980.3	-0.23525	0.091802	-2.5626	0.01039	1524.4	-0.021047	0.057688	-0.36484	0.71523	1916.3	-0.015816	0.074184	-0.2132	0.83117
Ndufa2	1646.2	0.033994	1757.5	-0.3151	0.11689	-2.6956	0.007026	1316	-0.027959	0.087353	-0.32007	0.74892	1639.9	0.0018143	0.10195	0.017796	0.9858
Syt7	19844	0.034012	19873	0.33336	0.10352	3.2203	0.0012807	17678	0.12294	0.072832	1.688	0.091419	22275	0.12228	0.1183	1.0336	0.30131
Akt1	4726.4	0.034103	4896.3	-0.26081	0.08879	-2.9374	0.0033094	3779.2	-0.056359	0.058585	-0.96201	0.33604	4818.1	-0.090063	0.058192	-1.5477	0.1217
Cadm4	3610.5	0.034138	3892.2	-0.35222	0.098454	-3.5776	0.00034683	2861.3	-0.016252	0.085887	-0.18923	0.84991	3571.2	0.0090135	0.12874	0.070014	0.94418
Ube2w	2387.9	0.034161	2442	-0.11812	0.083939	-1.4072	0.15936	2007.4	-0.084021	0.064318	-1.3063	0.19144	2440	0.01633	0.077332	0.21117	0.83275
Scyl3	925.85	0.034232	914.17	0.23502	0.10639	2.2092	0.027162	804.33	0.063423	0.073144	0.8671	0.38589	1031	0.015741	0.09621	0.16361	0.87004
Jade3	519	0.03428	498.12	0.26938	0.13733	1.9615	0.049819	447.24	0.033667	0.10112	0.33294	0.73918	586.83	-0.079127	0.11105	-0.71252	0.47614
Car10	2499.7	0.034285	2483.6	0.091202	0.073469	1.2414	0.21447	2075.5	0.07688	0.073498	1.046	0.29555	2777.8	-0.097674	0.10164	-0.96094	0.33658
Gm11201	14.461	0.034407	15.871	0.14643	0.41226	0.35519	0.72245	14.895	-0.19869	0.40604	-0.48933	0.62461	12.796	1.1033	0.42261	2.6107	0.0090363
4930579G24Rik	30.451	0.034469	31.695	-0.67996	0.29895	-2.2745	0.022936	23.177	-0.36863	0.3123	-1.1804	0.23785	27.806	-0.22231	0.3265	-0.6809	0.49593
Zfp384	1258.1	0.034495	1227.2	0.36941	0.10998	3.359	0.00078236	1121.5	0.071382	0.08397	0.8501	0.39527	1422.1	0.055635	0.13171	0.4224	0.67273
Hdac7	1033	0.034508	928.35	0.80165	0.2431	3.2975	0.00097532	980.37	0.00086622	0.094085	0.0092068	0.99265	1221.6	0.03428	0.22648	0.15136	0.87969
Kcnab3	479.7	0.034546	505.05	-0.09694	0.12866	-0.75344	0.45119	416.06	-0.069052	0.10849	-0.63648	0.52446	477.18	0.20147	0.089969	2.2393	0.025138
Pdia5	111.65	0.034578	102.94	0.61199	0.22606	2.7073	0.0067842	98.75	0.13388	0.22315	0.59998	0.54852	134.94	-0.094616	0.30049	-0.31487	0.75286
Onecut3	1.1958	0.03475	1.5445	4.2344	1.9302	2.1938	0.028253	1.5116	2.3227	1.7424	1.3331	0.1825	2.2544	1.4501	1.3227	1.0963	0.27295
Sez6l	18864	0.034864	18711	0.38818	0.074024	5.244	1.5716e-07	17389	0.042539	0.062555	0.68003	0.49648	20786	0.20067	0.089383	2.245	0.024768
Yipf5	1437.7	0.034923	1463.9	-0.067184	0.064933	-1.0347	0.30082	1222.9	-0.077907	0.063876	-1.2197	0.22259	1478.1	0.038746	0.069596	0.55673	0.57772
Spx	39.321	0.03505	34.42	0.62944	0.39316	1.601	0.10938	34.006	0.052387	0.28895	0.1813	0.85613	48.186	-0.26431	0.27959	-0.94535	0.34448
Med17	834.5	0.035237	839.18	0.12548	0.080086	1.5668	0.11717	709.93	0.07267	0.0699	1.0396	0.29851	916.05	0.0049908	0.075221	0.066349	0.9471
Mir677	3.3708	0.035259	2.4712	4.1177	1.3956	2.9504	0.0031736	4.2669	-0.23004	0.7314	-0.31452	0.75313	4.0947	0.65722	0.9506	0.69138	0.48933
Adamts18	30.533	0.035294	32.833	0.81838	0.35207	2.3245	0.020098	29.139	0.58416	0.32367	1.8048	0.071107	37.824	0.49549	0.30808	1.6083	0.10777
Bmpr2	7446.5	0.035563	7484.9	0.059436	0.057261	1.038	0.29928	6582.6	-0.10027	0.058766	-1.7062	0.087975	7686.3	0.11885	0.053373	2.2268	0.025961
Nsun7	578.13	0.035779	479.78	0.70541	0.25972	2.716	0.0066073	526.01	-0.17409	0.15958	-1.0909	0.2753	685.01	-0.26067	0.194	-1.3437	0.17906
Egr3	4507.4	0.035807	4602.9	0.40535	0.07207	5.6244	1.8617e-08	4161.8	0.14032	0.096616	1.4524	0.14639	5005.1	0.28448	0.086616	3.2843	0.0010223
Ppa2	807.33	0.03582	839.65	-0.36705	0.087951	-4.1734	3.0012e-05	631.29	-0.09472	0.076921	-1.2314	0.21817	809.36	-0.146	0.12127	-1.2039	0.22863
Rps29	6852.5	0.035958	7110.8	-0.33395	0.10643	-3.1377	0.0017028	5401.2	-0.089544	0.051902	-1.7253	0.084482	6895	-0.12702	0.089223	-1.4237	0.15454
Ids	13894	0.035975	14419	-0.16495	0.071662	-2.3018	0.021348	11534	-0.056329	0.064605	-0.87191	0.38326	14123	0.024572	0.090716	0.27087	0.78649
Tex35	3.1687	0.036068	3.5335	3.2949	1.0992	2.9976	0.0027214	4.0298	0.98614	0.7926	1.2442	0.21343	4.6582	1.4785	0.74885	1.9743	0.048346
C2cd5	2259.2	0.036095	2172.5	0.45066	0.1693	2.6619	0.0077699	2025.4	0.086474	0.073602	1.1749	0.24004	2598.5	0.03371	0.14604	0.23083	0.81745
Gnai1	3929.9	0.036126	4002.1	-0.3265	0.11134	-2.9326	0.0033619	3156.7	-0.18577	0.089053	-2.0861	0.036972	3898.5	-0.13262	0.14453	-0.91762	0.35882
Angpt2	32.834	0.036138	35.905	1.7538	0.39012	4.4955	6.9393e-06	38.893	0.55247	0.34134	1.6185	0.10555	41.449	1.2229	0.31889	3.8349	0.00012564
Tmem215	187.27	0.036332	199.59	-0.86552	0.28916	-2.9932	0.0027606	136.73	-0.40153	0.30831	-1.3023	0.1928	164.75	-0.29522	0.32906	-0.89717	0.36963
Cep89	444.07	0.036355	426.91	0.34195	0.12221	2.7982	0.005139	391.26	0.036616	0.091093	0.40196	0.68771	502.26	-0.01216	0.13958	-0.087121	0.93058
Rps17	4677.2	0.036365	4924	-0.34296	0.12234	-2.8032	0.0050593	3676.6	-0.051296	0.056467	-0.90843	0.36365	4694.8	-0.089872	0.074246	-1.2105	0.2261
1810010D01Rik	4.2074	0.03638	2.4789	2.5239	1.5657	1.612	0.10697	3.7912	-0.22856	0.915	-0.2498	0.80274	5.9397	-0.74894	0.84462	-0.88672	0.37523
Kif5b	7593.8	0.036422	7753.9	-0.25869	0.086199	-3.0011	0.00269	6110.3	-0.11195	0.064489	-1.736	0.082563	7707.8	-0.1166	0.092985	-1.254	0.20986
Col6a6	15.384	0.036429	15.496	0.91339	0.44749	2.0411	0.041237	14.066	0.61066	0.48882	1.2493	0.21157	19.979	0.20943	0.39221	0.53397	0.59336
Rbm19	393.23	0.03651	408.79	-0.05321	0.11608	-0.45838	0.64668	341.4	-0.065584	0.10648	-0.61594	0.53793	397.31	0.16438	0.11184	1.4698	0.14162
Olfr45	2.7167	0.036518	3.2417	3.6784	1.5229	2.4154	0.015717	3.0929	1.9501	1.2228	1.5948	0.11076	4.718	1.0307	1.1843	0.87032	0.38412
Phtf1	1012	0.036543	881.41	0.46826	0.20324	2.304	0.021222	893.86	-0.1391	0.15633	-0.88979	0.37358	1171.1	-0.24659	0.099459	-2.4793	0.013163
Asb15	2.0179	0.036617	1.2842	-2.7484	1.6019	-1.7158	0.086206	1.6131	-3.4037	1.4233	-2.3915	0.016781	1.1957	-2.5467	1.8436	-1.3814	0.16717
Fmnl1	5408.4	0.036627	5454	0.32273	0.095245	3.3885	0.00070288	4855.9	0.11083	0.10435	1.0621	0.28818	6007.4	0.16542	0.093535	1.7685	0.076979
Medag	261.53	0.036638	251.02	0.37884	0.22041	1.7188	0.085652	220.19	0.215	0.17742	1.2118	0.22559	313.04	-0.14349	0.23026	-0.62315	0.53319
Cpa4	2.2391	0.036665	2.6693	1.8943	1.0135	1.869	0.061622	2.2797	1.6865	1.0798	1.5619	0.11832	3.4451	0.67903	0.85299	0.79606	0.426
Eif4e	2783.7	0.036676	2835	-0.11804	0.061507	-1.9192	0.054957	2322.1	-0.074522	0.053635	-1.3894	0.16471	2867.5	-0.01911	0.063731	-0.29986	0.76428
Cdh20	398.58	0.036695	422.43	-0.26863	0.11487	-2.3387	0.019354	324.17	-0.046869	0.12241	-0.38288	0.70181	397.52	0.027778	0.10952	0.25364	0.79977
Pigb	313.13	0.036714	303.55	0.51498	0.16275	3.1642	0.0015551	287	0.09579	0.11664	0.82122	0.41152	358.93	0.12194	0.17309	0.7045	0.48112
Prrt1	4720.1	0.036724	4748.9	0.10567	0.070268	1.5038	0.13262	3957.1	0.099644	0.058216	1.7116	0.086966	5221.3	-0.035356	0.089195	-0.3964	0.69181
Galnt16	7639.3	0.036827	7774.9	-0.30309	0.063577	-4.7673	1.8672e-06	5960.3	-0.082868	0.05303	-1.5627	0.11813	7865.4	-0.21072	0.068347	-3.0831	0.0020488
Cd74	26.475	0.03684	34.457	0.36127	0.4069	0.88786	0.37462	21.922	1.4973	0.43629	3.4319	0.00059934	33.304	0.65982	0.36772	1.7944	0.072753
Ap4e1	698.85	0.03686	654.46	0.46723	0.18372	2.5431	0.010987	622.51	0.038257	0.09272	0.4126	0.6799	809.32	-0.048301	0.17365	-0.27815	0.78089
Ddx28	349.66	0.036866	355	0.16994	0.10227	1.6618	0.096554	297.71	0.14065	0.099149	1.4186	0.15602	389.46	0.033711	0.10055	0.33527	0.73742
Fanca	30.517	0.036888	30.078	0.68601	0.33817	2.0286	0.042501	27.28	0.35862	0.29042	1.2348	0.2169	37.529	0.10367	0.31653	0.32753	0.74327
Mroh8	33.819	0.036905	31.75	0.75884	0.34461	2.202	0.027662	30.716	0.21447	0.26911	0.79697	0.42547	41.351	0.024817	0.30397	0.081642	0.93493
Gm14015	6.0943	0.036934	6.0138	-1.9425	0.78309	-2.4806	0.013115	3.6808	-1.377	0.92075	-1.4955	0.13478	4.5612	-1.3752	0.83137	-1.6542	0.098089
Grm8	172.64	0.03699	166.48	0.27813	0.18994	1.4643	0.14312	146.55	0.10473	0.20468	0.51167	0.60888	199.08	-0.11305	0.17385	-0.65029	0.51551
Smarca4	6470.7	0.037094	6465.3	0.089788	0.057554	1.5601	0.11874	5502.3	0.021885	0.041451	0.52799	0.59751	7022.4	-0.015594	0.046253	-0.33715	0.736
Stam	1868.6	0.037112	1888.5	-0.10013	0.066151	-1.5136	0.13013	1571.7	-0.10176	0.065528	-1.553	0.12043	1920.9	-0.017734	0.075441	-0.23507	0.81415
Mpdu1	682.82	0.037128	700.79	-0.14909	0.087568	-1.7026	0.08865	568.29	-0.074704	0.077426	-0.96485	0.33462	697.43	-0.0048548	0.079142	-0.061344	0.95109
Ppt2	832.02	0.037367	825.44	0.33719	0.12059	2.796	0.0051734	739.32	0.10307	0.067978	1.5163	0.12945	935.44	0.0921	0.11871	0.77581	0.43786
Upk3a	7.4571	0.037438	4.5418	2.0688	1.2209	1.6945	0.090165	6.7577	-0.2943	0.76746	-0.38347	0.70137	10.172	-0.73246	0.66985	-1.0935	0.27419
Rfk	1829.6	0.037442	1949.1	-0.26317	0.092881	-2.8335	0.0046048	1475	-0.0030329	0.068012	-0.044593	0.96443	1843.5	0.019299	0.096103	0.20081	0.84085
Cc2d2a	1189.7	0.037538	1109.5	0.27282	0.13548	2.0137	0.044045	1018.3	-0.026142	0.093959	-0.27823	0.78083	1352.8	-0.17216	0.12809	-1.344	0.17893
Gm1123	1.7521	0.037568	1.2961	2.3574	1.6106	1.4637	0.14327	1.4723	0.73144	1.3292	0.55028	0.58213	2.79	-0.4845	0.99865	-0.48516	0.62756
Mybpc3	16.515	0.037815	17.486	1.2161	0.44872	2.7101	0.0067261	16.893	0.62452	0.44735	1.3961	0.16269	21.234	0.60737	0.40995	1.4816	0.13845
Ldhal6b	13.248	0.037834	12.245	1.2248	0.51491	2.3787	0.017373	12.809	0.27248	0.44917	0.60662	0.5441	16.969	0.17793	0.40491	0.43943	0.66035
Rgl2	853.21	0.037975	800.77	0.71325	0.25632	2.7826	0.005392	791.84	0.12753	0.097504	1.308	0.19088	1017	0.071484	0.22463	0.31823	0.75031
Arhgap17	665.41	0.038078	639.26	0.56902	0.17625	3.2286	0.0012441	616.52	0.085962	0.087829	0.97875	0.32771	766.19	0.12832	0.15955	0.80428	0.42123
Brd7	1432.2	0.038099	1461	0.13504	0.080449	1.6785	0.093243	1225.7	0.10916	0.061399	1.7778	0.075434	1569.8	0.061709	0.067206	0.91821	0.35851
Fabp7	789.25	0.038112	878.3	-0.35383	0.20164	-1.7548	0.0793	649.27	-0.036234	0.14052	-0.25787	0.79651	746.82	0.23448	0.19024	1.2326	0.21773
Tmem125	64.501	0.038141	67.963	-0.35173	0.24928	-1.411	0.15825	54.796	-0.2672	0.22937	-1.1649	0.24404	59.473	0.14468	0.25674	0.56354	0.57307
Mid1ip1	2434.3	0.038172	2572.5	-0.43055	0.11935	-3.6075	0.00030913	1879.7	-0.085869	0.079178	-1.0845	0.27814	2404.8	-0.13108	0.13422	-0.97661	0.32876
4933406C10Rik	57.815	0.038184	52.418	0.66089	0.28077	2.3538	0.01858	51.565	0.088438	0.20746	0.42629	0.6699	69.765	-0.10428	0.29203	-0.35709	0.72103
Pdlim5	1083.5	0.038188	1145	-0.23636	0.090645	-2.6075	0.0091194	880.86	-0.017747	0.075783	-0.23419	0.81484	1094.7	0.016667	0.091459	0.18223	0.8554
Fyco1	3227	0.0383	3006.9	0.39231	0.18814	2.0852	0.03705	2779.1	0.061035	0.14041	0.43471	0.66377	3777.2	-0.1542	0.18539	-0.83177	0.40554
Trat1	7.3937	0.03835	6.5228	1.8528	0.77666	2.3856	0.017051	7.281	0.55403	0.67052	0.82627	0.40865	10.494	0.11321	0.6558	0.17263	0.86294
Best3	171.96	0.038372	177.62	0.95136	0.255	3.7308	0.0001909	173.57	0.34391	0.19292	1.7826	0.074645	205.5	0.56941	0.225	2.5307	0.011383
Tbc1d24	3497.7	0.038414	3534.4	0.28678	0.08697	3.2974	0.00097572	3120	0.10227	0.062331	1.6407	0.10086	3865.4	0.1532	0.078593	1.9493	0.051264
Slc26a8	207.75	0.038543	195.4	0.33706	0.19284	1.7478	0.080491	179	0.03044	0.13292	0.22901	0.81886	239.08	-0.12622	0.14515	-0.86956	0.38454
Notum	33.004	0.03859	30.915	0.73398	0.40667	1.8048	0.071099	29.935	0.18943	0.30705	0.61692	0.53729	40.193	0.01069	0.27878	0.038346	0.96941
Gba	780.52	0.038621	764.05	0.31447	0.10878	2.8909	0.0038411	698.34	0.025319	0.085916	0.2947	0.76822	864.52	0.075129	0.086349	0.87006	0.38427
Shc2	1695.5	0.038717	1638.3	0.39843	0.11966	3.3296	0.00086962	1532.4	0.030255	0.061683	0.49049	0.62379	1905.3	0.070972	0.12149	0.58418	0.5591
Scn9a	185.26	0.038723	167.56	0.67372	0.31205	2.159	0.030851	154.62	0.30314	0.31378	0.96608	0.334	238.38	-0.27613	0.28257	-0.97722	0.32846
Col18a1	98.994	0.038846	111.27	0.92233	0.21399	4.3101	1.6318e-05	101.94	0.54966	0.24027	2.2876	0.022158	117.75	0.87756	0.19785	4.4355	9.1867e-06
Fam45a	776.46	0.038854	794.59	-0.20572	0.099491	-2.0677	0.038668	637.58	-0.10884	0.08576	-1.2691	0.2044	787.29	-0.051861	0.083356	-0.62216	0.53384
Uqcrc1	5200.9	0.038926	5364.5	-0.14109	0.074618	-1.8908	0.058654	4325.3	-0.053736	0.05478	-0.98095	0.32662	5325.6	0.010864	0.07202	0.15085	0.8801
Parp16	132.18	0.038976	134.36	0.22538	0.16603	1.3575	0.17462	112.58	0.20544	0.14515	1.4153	0.15697	149.87	0.034009	0.12888	0.26388	0.79188
Tmem86b	118.69	0.039124	106.64	1.0399	0.33843	3.0728	0.0021204	117.51	0.033687	0.1495	0.22533	0.82172	142.19	0.16708	0.23948	0.69767	0.48539
Nxph4	23.047	0.039187	26.915	1.0249	0.37299	2.7479	0.0059986	23.254	0.86482	0.3761	2.2995	0.021478	29.264	0.87663	0.372	2.3566	0.018445
Ebf3	50.185	0.03919	52.76	0.47986	0.23096	2.0777	0.037738	44.806	0.41169	0.23528	1.7498	0.080151	59.315	0.23061	0.26108	0.88328	0.37708
Lin37	549.36	0.039211	571.47	0.069463	0.081087	0.85665	0.39164	456.53	0.19062	0.08412	2.266	0.023452	606.55	0.036342	0.08887	0.40894	0.68258
Dmtf1	1890.6	0.039212	1885.9	0.25503	0.080895	3.1527	0.0016178	1657.6	0.08406	0.065684	1.2798	0.20063	2100.7	0.068164	0.10209	0.6677	0.50432
Znf512b	2808	0.03923	2651.5	0.51603	0.18012	2.8649	0.0041717	2549.8	0.050852	0.066791	0.76136	0.44644	3242.3	0.024315	0.16795	0.14478	0.88489
2900076A07Rik	166.74	0.039338	153.16	0.58015	0.2482	2.3374	0.019416	148.68	0.068069	0.14051	0.48443	0.62808	198.1	-0.08416	0.23737	-0.35455	0.72293
Terc	3.6226	0.039371	3.9622	1.0568	0.86578	1.2206	0.22223	3.0258	1.4808	0.9601	1.5424	0.12298	5.3553	0.19157	0.7429	0.25787	0.79651
Bola2	497.79	0.039514	521.41	-0.34986	0.11734	-2.9816	0.0028679	394.48	-0.093063	0.091005	-1.0226	0.30649	495.29	-0.08838	0.13133	-0.67297	0.50096
Lrmp	23.448	0.039575	25.93	-0.83394	0.43566	-1.9142	0.055596	18.166	-0.41441	0.42493	-0.97524	0.32944	19.276	-0.00038965	0.43542	-0.00089489	0.99929
Mcmdc2	67.406	0.039602	60.066	0.90574	0.34985	2.5889	0.0096277	63.672	0.054375	0.27295	0.19921	0.8421	81.71	0.015867	0.24265	0.065391	0.94786
Egln2	2248.1	0.039655	2331.2	-0.20726	0.071542	-2.897	0.0037674	1823.4	-0.035498	0.058648	-0.60526	0.545	2303.9	-0.046373	0.073784	-0.6285	0.52968
Crk	4869.7	0.039709	4972	-0.069767	0.058698	-1.1886	0.23461	4113.2	-0.053897	0.043009	-1.2531	0.21015	5037.7	0.025849	0.056175	0.46016	0.6454
Cggbp1	2355.9	0.039724	2413.7	-0.17448	0.084347	-2.0686	0.038586	1934	-0.070667	0.054661	-1.2928	0.19607	2416	-0.047208	0.051028	-0.92514	0.35489
Ehbp1	1970.7	0.03975	1973.8	0.11236	0.064891	1.7314	0.083372	1669.7	0.059913	0.072544	0.82588	0.40887	2162.3	-0.018345	0.069469	-0.26407	0.79173
Pura	1200.4	0.039824	1216.6	0.0051023	0.10827	0.047127	0.96241	1059.3	-0.12289	0.074033	-1.6599	0.096925	1217.6	0.14185	0.071073	1.9958	0.045953
Nlrp12	4.3683	0.039835	4.8344	1.209	0.73059	1.6548	0.097974	4.0397	1.1021	0.78007	1.4128	0.15773	6.1469	0.36671	0.60307	0.60808	0.54313
Trf	3141	0.039916	3203.5	-0.33739	0.15398	-2.1911	0.028442	2601.5	-0.27436	0.16326	-1.6805	0.092857	3004.9	-0.038137	0.17082	-0.22326	0.82334
Snx8	220.77	0.040164	238.81	-0.37881	0.10869	-3.4853	0.00049166	172.43	0.0070964	0.12012	0.059079	0.95289	219.38	-0.031416	0.13704	-0.22924	0.81868
Vit	87.557	0.040229	90.292	-0.9552	0.34201	-2.7929	0.0052236	70.526	-0.80806	0.38616	-2.0926	0.036389	67.032	-0.12309	0.45223	-0.27218	0.78548
4732471J01Rik	223.63	0.040279	223.38	0.52201	0.18001	2.8999	0.0037331	204.75	0.20084	0.11562	1.737	0.082381	258.57	0.19871	0.16728	1.1879	0.23487
Zcwpw1	180.7	0.040298	173.85	0.36226	0.1852	1.9561	0.050459	158.57	0.070455	0.14947	0.47138	0.63737	206.57	-0.021576	0.15453	-0.13962	0.88896
Glcci1	2049.7	0.040327	2037.7	0.43165	0.10053	4.2938	1.7563e-05	1887	0.091165	0.083011	1.0982	0.2721	2293.5	0.20106	0.12686	1.585	0.11297
Slc26a10	634.58	0.040356	574.2	1.4198	0.38343	3.7028	0.00021326	673	0.092462	0.11537	0.8014	0.4229	773.72	0.38315	0.3839	0.99804	0.31826
Kazn	765.25	0.040466	779.74	-0.14707	0.078276	-1.8789	0.060261	641.42	-0.1177	0.091374	-1.2881	0.19771	775.58	-0.0049159	0.088752	-0.055389	0.95583
Stx7	3053.2	0.040476	3167.1	-0.18106	0.073644	-2.4585	0.013951	2499.6	-0.033881	0.043582	-0.7774	0.43692	3130	-0.01846	0.072662	-0.25406	0.79945
Pde8a	220.92	0.04049	226.86	-0.38401	0.1433	-2.6797	0.0073678	178.04	-0.22752	0.17563	-1.2954	0.19518	213.7	-0.10679	0.1542	-0.69253	0.4886
Yipf4	1457.1	0.040499	1491.7	-0.12369	0.075816	-1.6314	0.1028	1214.7	-0.062918	0.066276	-0.94933	0.34245	1498.8	-0.0045111	0.061741	-0.073066	0.94175
Gpr89	743.07	0.04051	761.61	-0.048366	0.093794	-0.51567	0.60609	640.01	-0.079175	0.077756	-1.0182	0.30856	758.52	0.097408	0.074352	1.3101	0.19016
Atg101	835.44	0.040529	855.78	-0.24092	0.086239	-2.7936	0.005212	673.05	-0.085452	0.07692	-1.1109	0.2666	852.95	-0.10478	0.07967	-1.3152	0.18845
Gabrg3	96.007	0.040728	96.655	-0.25224	0.1748	-1.443	0.14901	81.934	-0.29444	0.20861	-1.4114	0.15812	91.773	0.0023986	0.1927	0.012447	0.99007
Sms	4363.1	0.04075	4534.1	-0.24645	0.087148	-2.828	0.0046841	3534.3	-0.068581	0.082786	-0.82841	0.40744	4411.4	-0.043422	0.09423	-0.46081	0.64494
Irak2	648.02	0.040856	689.54	-0.22062	0.0969	-2.2768	0.0228	529.04	0.0074171	0.092591	0.080106	0.93615	655.64	0.052511	0.099143	0.52965	0.59636
Epb4.1l4b	311.79	0.040921	317.53	0.17848	0.15344	1.1632	0.24476	261.81	0.20637	0.13609	1.5164	0.12941	353.16	0.00069378	0.15055	0.0046084	0.99632
Crlf1	1394.8	0.04093	1267.4	0.36759	0.11194	3.2837	0.0010245	1209.6	-0.054073	0.15343	-0.35243	0.72451	1605.8	-0.19736	0.16175	-1.2202	0.2224
AW146154	162.4	0.040948	157.35	0.24017	0.16071	1.4944	0.13506	137.76	0.080847	0.16181	0.49965	0.61732	184.89	-0.094671	0.15708	-0.60271	0.5467
Necab3	629.53	0.040968	627.09	0.48037	0.13732	3.4981	0.00046858	582.85	0.12683	0.079869	1.588	0.11229	712.14	0.22182	0.12862	1.7247	0.084583
Tmem179b	52.566	0.041142	52.256	-0.29954	0.24782	-1.2087	0.22677	44.515	-0.37644	0.23014	-1.6357	0.10191	49.744	-0.049048	0.21641	-0.22664	0.8207
Ube2cbp	32.488	0.041153	30.519	-0.77186	0.30046	-2.5689	0.010201	23.847	-0.64236	0.32793	-1.9588	0.050131	30.519	-0.68204	0.29706	-2.296	0.021676
Lrig1	981.94	0.041161	1103.3	-0.23136	0.118	-1.9607	0.049918	830.03	0.049669	0.18172	0.27333	0.7846	948.11	0.35275	0.14683	2.4024	0.016289
Rfng	1472.7	0.041171	1479.5	0.23311	0.087414	2.6667	0.0076595	1288.4	0.091419	0.060733	1.5053	0.13226	1629	0.082063	0.0855	0.9598	0.33716
Gata3	1.5838	0.041189	1.7048	3.5361	1.7408	2.0313	0.042225	1.8688	1.2536	1.3411	0.93471	0.34994	2.5265	0.881	1.0979	0.80241	0.42231
Ryr2	18892	0.041208	17737	0.39201	0.13152	2.9807	0.0028762	16917	-0.029235	0.07335	-0.39856	0.69022	21324	-0.031067	0.11882	-0.26146	0.79373
Ebag9	630.25	0.041352	652.39	-0.27652	0.093278	-2.9645	0.0030316	503.8	-0.074375	0.096244	-0.77278	0.43965	639.64	-0.09628	0.075304	-1.2786	0.20105
Akap9	3558.4	0.041454	3593	0.19498	0.07905	2.4666	0.013641	3097.8	0.085231	0.065622	1.2988	0.19401	3909.2	0.081124	0.075674	1.072	0.28372
Mir25	1.5343	0.041461	2.1174	1.9146	1.299	1.4739	0.1405	1.5256	3.0919	1.62	1.9086	0.056317	2.6129	0.99776	1.1358	0.87847	0.37969
Aip	2057.7	0.041514	2113.6	-0.22813	0.080102	-2.8479	0.0044005	1658.5	-0.067333	0.050336	-1.3377	0.181	2107.7	-0.093818	0.07256	-1.293	0.19602
Mir344b	2.2975	0.041729	2.3525	2.2303	1.1376	1.9606	0.04993	2.382	1.2109	1.1262	1.0753	0.28226	3.5242	0.45926	0.77587	0.59193	0.5539
Gm7854	12.235	0.041737	11.157	0.62554	0.51526	1.214	0.22474	10.009	0.33525	0.51726	0.64814	0.51689	15.862	-0.30152	0.42291	-0.71297	0.47586
Fzd6	154.75	0.042003	153.31	0.30391	0.20169	1.5068	0.13187	132.75	0.17064	0.17348	0.98358	0.32532	178.1	-0.013968	0.17893	-0.078063	0.93778
Btbd2	2386.6	0.04217	2492.2	-0.21347	0.060167	-3.548	0.0003882	1913.4	0.010886	0.051827	0.21004	0.83364	2466.8	-0.05678	0.054644	-1.0391	0.29876
Tmed4	2031	0.042203	2059.2	-0.08763	0.065655	-1.3347	0.18197	1708.4	-0.081014	0.063792	-1.27	0.2041	2095.8	-0.0072137	0.062323	-0.11575	0.90785
Kcnc3	12671	0.042284	12506	0.32145	0.089009	3.6114	0.00030457	11268	0.073561	0.06213	1.184	0.23641	14172	0.078345	0.12549	0.62434	0.5324
Pisd-ps2	1520.9	0.042345	1409.5	0.68052	0.19201	3.5443	0.00039373	1419.1	0.04869	0.076973	0.63256	0.52702	1783.4	0.056797	0.23669	0.23997	0.81035
Cnnm1	6508.7	0.042378	6520.9	0.2284	0.092858	2.4597	0.013905	5655	0.10047	0.082171	1.2227	0.22143	7240.6	0.052774	0.11493	0.45918	0.64611
Gas8	614.51	0.04238	613.1	0.16711	0.10919	1.5304	0.12591	524.52	0.078544	0.075197	1.0445	0.29625	680.98	-0.0060784	0.074404	-0.081695	0.93489
Lbh	969.21	0.042576	1044.7	-0.14753	0.096775	-1.5244	0.1274	820.78	0.016065	0.11564	0.13893	0.88951	970.1	0.20423	0.099179	2.0592	0.039479
Spcs3	2003.9	0.042596	2019.1	-0.11463	0.065848	-1.7408	0.081714	1668	-0.095914	0.066001	-1.4532	0.14616	2071.2	-0.055967	0.063402	-0.88274	0.37738
Mettl20	89.095	0.042613	88.386	0.16835	0.19197	0.87694	0.38052	72.791	0.19	0.18326	1.0368	0.29984	102.59	-0.12683	0.1828	-0.69378	0.48782
Myeov2	1525.2	0.042646	1592.7	-0.349	0.13639	-2.5588	0.010504	1213.6	-0.11326	0.10677	-1.0607	0.28883	1511.1	-0.082652	0.12771	-0.64721	0.5175
Cd247	7.793	0.042707	6.769	0.75377	0.62798	1.2003	0.23002	6.2302	0.37247	0.60375	0.61692	0.53729	10.423	-0.44054	0.51585	-0.85401	0.3931
Vmn2r29	160.45	0.042789	159.72	0.38101	0.15416	2.4715	0.013454	141.81	0.16141	0.13039	1.2378	0.21578	183.71	0.092106	0.16304	0.56494	0.57212
Eif5a	8076.3	0.042803	8259.3	-0.17426	0.078849	-2.21	0.027104	6623.6	-0.073002	0.052043	-1.4027	0.16069	8291.2	-0.055468	0.069677	-0.79607	0.42599
Ssx2ip	2955.6	0.042961	3011.4	-0.25619	0.055787	-4.5922	4.3859e-06	2341.6	-0.071909	0.04916	-1.4627	0.14354	3049.6	-0.16509	0.072385	-2.2807	0.022564
Clpp	1056.7	0.042972	1068.3	-0.22962	0.07715	-2.9763	0.0029173	851.72	-0.11619	0.070328	-1.6521	0.098508	1082.9	-0.14209	0.075742	-1.876	0.060651
Ddx3y	1715	0.042972	1722.3	-0.13132	0.06012	-2.1842	0.028945	1421.7	-0.10953	0.068922	-1.5891	0.11204	1770	-0.077903	0.056977	-1.3673	0.17154
Kcnk2	1223.6	0.042975	1271.4	-0.33218	0.089977	-3.6918	0.00022266	962.86	-0.077304	0.093503	-0.82675	0.40838	1234.6	-0.12855	0.095053	-1.3524	0.17624
Col6a4	139.96	0.043002	126.59	1.1792	0.58464	2.0169	0.043705	125.44	0.47493	0.49314	0.96307	0.33551	190.31	-0.097615	0.5282	-0.18481	0.85338
Npw	12.269	0.043133	14.425	1.8813	0.54495	3.4523	0.0005558	14.207	1.0357	0.51194	2.023	0.043069	17.004	1.1941	0.62552	1.909	0.056256
Tanc1	9875.6	0.043163	9875.5	0.4893	0.085437	5.7271	1.0218e-08	9309.9	0.088288	0.077114	1.1449	0.25225	10987	0.28984	0.1106	2.6206	0.0087783
Slc25a18	1424.9	0.043206	1515.7	-0.41657	0.12817	-3.2501	0.0011535	1099.6	-0.050729	0.072386	-0.70082	0.48342	1414.7	-0.11203	0.11505	-0.9737	0.33021
Podxl	798.02	0.043209	788.86	0.28651	0.12846	2.2304	0.025721	694.34	0.11054	0.1046	1.0568	0.29062	901.41	0.021504	0.14137	0.15211	0.8791
Arr3	37.844	0.043311	30.066	1.6259	0.48655	3.3416	0.00083303	40.809	-0.23446	0.29116	-0.80527	0.42066	44.785	0.18323	0.37724	0.48571	0.62717
Ppib	3136.6	0.043371	3239.4	0.10235	0.060037	1.7047	0.088243	2675.9	0.12257	0.054988	2.229	0.025814	3412.3	0.087078	0.0529	1.6461	0.099744
Il15	14.422	0.043407	15.055	-1.0338	0.52784	-1.9586	0.050164	10.661	-0.65646	0.54334	-1.2082	0.22697	11.883	-0.38237	0.50913	-0.75102	0.45264
Rnf128	1132.8	0.043492	1197.6	-0.095546	0.072693	-1.3144	0.18872	959.21	0.013767	0.084581	0.16276	0.87071	1156.9	0.14146	0.072187	1.9596	0.050046
Cmtm4	4003.8	0.043507	4091.7	-0.28792	0.10475	-2.7486	0.0059858	3204	-0.12617	0.090822	-1.3892	0.16478	4041.4	-0.12987	0.10708	-1.2128	0.2252
Maea	2121	0.043508	2153.7	-0.092221	0.072316	-1.2753	0.20222	1784.2	-0.08036	0.068924	-1.1659	0.24364	2186.5	-0.0025345	0.069706	-0.03636	0.971
Wdr27	15.672	0.043683	15.204	1.1027	0.54785	2.0128	0.044135	14.566	0.49239	0.40312	1.2214	0.22192	20.495	0.18082	0.4183	0.43228	0.66554
Polr3gl	829.43	0.043759	812.95	0.26037	0.11211	2.3224	0.020213	723.95	0.047002	0.075289	0.62429	0.53244	925.33	0.0097226	0.094768	0.10259	0.91829
Pbx1	5493.3	0.043764	5587.1	-0.26346	0.066125	-3.9842	6.7706e-05	4412.3	-0.1229	0.051171	-2.4018	0.016314	5577.9	-0.13351	0.10719	-1.2455	0.21294
Laptm5	1217.3	0.043772	1315.7	-0.38224	0.12255	-3.1191	0.0018137	948.34	0.0083759	0.083175	0.1007	0.91979	1210.1	-0.033057	0.10843	-0.30486	0.76047
AF357359	580.67	0.04397	603.15	-0.13169	0.14643	-0.89935	0.36847	512.06	-0.19056	0.16905	-1.1272	0.25965	559.15	0.22911	0.16602	1.38	0.16758
Ccdc6	2466.3	0.04398	2504.1	-0.13609	0.084553	-1.6095	0.1075	2064.2	-0.11113	0.078036	-1.4241	0.15443	2514.8	-0.017423	0.078754	-0.22123	0.82491
Luzp2	4877	0.043989	5217.7	-0.39913	0.16085	-2.4814	0.013088	3875.9	-0.098108	0.099666	-0.98437	0.32493	4728	-0.0076178	0.16583	-0.045938	0.96336
Rasl11b	745.33	0.044023	789.88	-0.40327	0.16402	-2.4587	0.013944	591.89	-0.12682	0.15015	-0.84462	0.39832	722.55	-0.0434	0.10471	-0.41449	0.67852
Sgpp1	1189	0.044037	1214.1	-0.22998	0.083569	-2.7519	0.0059245	968.91	-0.11572	0.10606	-1.0911	0.27525	1204.3	-0.079165	0.066541	-1.1897	0.23415
Med28	1514.5	0.044124	1535.1	-0.20161	0.08215	-2.4542	0.014121	1233.2	-0.10605	0.061001	-1.7384	0.082134	1552.2	-0.1048	0.065774	-1.5934	0.11108
Usp4	2996.1	0.044173	3013.8	0.1352	0.064628	2.092	0.036435	2574.4	0.054582	0.048864	1.117	0.26399	3267.7	0.033691	0.060894	0.55327	0.58008
Col1a1	89.642	0.044205	91.561	0.8244	0.27918	2.9529	0.0031482	88.06	0.3052	0.24387	1.2514	0.21077	106.04	0.45268	0.24725	1.8309	0.06712
Slc16a3	32.384	0.044307	34.276	-0.15098	0.26971	-0.55977	0.57564	29.205	-0.20522	0.30879	-0.66459	0.50631	30.214	0.37194	0.27782	1.3388	0.18064
Rab34	399.37	0.044315	368.45	0.64811	0.1461	4.436	9.1639e-06	376.07	-0.019946	0.090715	-0.21987	0.82597	459.02	0.077321	0.21066	0.36704	0.71359
Rps4l	565.64	0.044318	582.53	-0.089231	0.11344	-0.78662	0.43151	491.57	-0.12921	0.11851	-1.0903	0.2756	563.93	0.13929	0.14505	0.96025	0.33693
Paqr5	38.268	0.044359	36.146	0.73995	0.35122	2.1068	0.035135	34.956	0.23376	0.31872	0.73344	0.46329	46.769	0.045678	0.29237	0.15623	0.87585
Ntan1	696.43	0.044386	724.49	-0.32621	0.09576	-3.4065	0.00065795	544.02	-0.048283	0.072686	-0.66428	0.50651	709.14	-0.14537	0.077223	-1.8825	0.059768
Gm10416	10.403	0.044498	10.458	-0.50145	0.52092	-0.96261	0.33574	9.1656	-0.63328	0.51618	-1.2268	0.21988	8.561	0.14679	0.51612	0.2844	0.7761
Scrg1	740.03	0.044536	845.3	-0.42928	0.18753	-2.2891	0.022072	584.48	0.074004	0.15369	0.48152	0.63015	705.65	0.19977	0.13497	1.48	0.13886
Ccdc148	446.92	0.044636	468.09	-0.39156	0.14617	-2.6788	0.0073895	351.52	-0.11836	0.1119	-1.0578	0.29015	440.65	-0.11111	0.1253	-0.88679	0.37519
Pcdha8	13.738	0.044719	10.889	-0.11807	0.52278	-0.22585	0.82132	13.963	-1.1582	0.42719	-2.7112	0.0067032	11.016	-0.019687	0.48583	-0.040523	0.96768
Rbm3os	14.411	0.044732	13.528	0.44265	0.49263	0.89855	0.36889	11.332	0.45233	0.47387	0.95454	0.33981	18.701	-0.32582	0.40163	-0.81125	0.41722
Cldn11	1052.3	0.044753	1093.2	-0.36593	0.18384	-1.9905	0.046541	867.53	-0.24164	0.1813	-1.3329	0.18258	998.09	0.0064333	0.15563	0.041336	0.96703
Mtrf1	225.81	0.044757	224.98	-0.49626	0.11932	-4.159	3.1967e-05	167.74	-0.21977	0.12878	-1.7066	0.087904	228.17	-0.41713	0.11563	-3.6076	0.00030909
Dennd1a	2397	0.044828	2375	0.14364	0.076651	1.874	0.060933	2044.2	0.039063	0.06038	0.64695	0.51766	2638.7	-0.028828	0.076363	-0.37752	0.70579
4933439C10Rik	338.27	0.044832	295.91	0.58566	0.25315	2.3135	0.020696	300.74	-0.057006	0.10571	-0.53929	0.58969	401	-0.20853	0.23329	-0.89385	0.3714
Klc3	89.023	0.044844	101.61	-0.68388	0.22985	-2.9754	0.0029264	64.045	0.049721	0.20546	0.242	0.80878	83.93	-0.065942	0.19444	-0.33914	0.73451
4833422C13Rik	376.49	0.0451	336.66	0.57503	0.18102	3.1767	0.0014897	353.14	-0.14935	0.17018	-0.87755	0.38019	423.92	-0.01458	0.15438	-0.094438	0.92476
D10Wsu102e	887.27	0.045147	910.86	-0.17072	0.088909	-1.9201	0.05484	731.67	-0.074613	0.0779	-0.95781	0.33816	906.44	-0.028814	0.07742	-0.37218	0.70976
Dynll2	18162	0.045273	18678	-0.18177	0.066616	-2.7286	0.0063608	14891	-0.064429	0.048878	-1.3182	0.18745	18591	-0.039304	0.087916	-0.44707	0.65483
Tfcp2	781.41	0.045276	789.73	0.20206	0.093798	2.1542	0.031221	678.12	0.10068	0.074478	1.3518	0.17645	862.41	0.075613	0.085424	0.88514	0.37608
Tomm5	711.7	0.045288	726.36	-0.23769	0.10834	-2.1941	0.028232	579.18	-0.1217	0.081361	-1.4958	0.13471	720.34	-0.089157	0.086081	-1.0357	0.30032
Cd163l1	53.566	0.045288	54.327	1.1031	0.30445	3.6231	0.00029105	54.975	0.3295	0.27659	1.1913	0.23355	64.99	0.5808	0.25878	2.2444	0.024806
Rbm18	1341.6	0.045315	1328.1	-0.072366	0.06749	-1.0722	0.28361	1141.7	-0.16575	0.075416	-2.1978	0.027965	1375.9	-0.043854	0.066332	-0.66113	0.50853
Prr18	573.86	0.04532	614.77	-0.63643	0.18323	-3.4734	0.00051396	428.88	-0.18914	0.15368	-1.2307	0.21842	539.35	-0.18901	0.23804	-0.79401	0.42719
Atp5g3	6288.6	0.045321	6563.4	-0.12979	0.069755	-1.8606	0.062795	5242.3	-0.015216	0.064031	-0.23764	0.81216	6446.8	0.054129	0.073168	0.73979	0.45943
Atl3	1186.9	0.045322	1162.2	-0.093388	0.071866	-1.2995	0.19378	1005	-0.20065	0.077354	-2.594	0.0094869	1214.8	-0.089552	0.069313	-1.292	0.19636
Lrrc59	2308.8	0.045372	2367.5	-0.16619	0.076792	-2.1641	0.030455	1900	-0.065791	0.063116	-1.0424	0.29724	2368.9	-0.038407	0.081104	-0.47355	0.63582
Sptan1	49648	0.045669	49840	0.13819	0.059557	2.3202	0.020329	42960	0.032114	0.041383	0.77602	0.43774	53838	0.047271	0.051251	0.92235	0.35635
Iqch	9.901	0.045721	8.8171	0.93082	0.56528	1.6467	0.099627	8.9567	0.16306	0.47247	0.34512	0.73001	12.458	-0.1185	0.4008	-0.29566	0.76749
Zbtb25	297.6	0.045761	299.28	0.41443	0.11955	3.4665	0.00052733	270.77	0.13781	0.1078	1.2783	0.20114	335.13	0.20173	0.12339	1.6348	0.10208
Dcp2	2892.3	0.045873	2945.1	-0.10283	0.07844	-1.3109	0.18988	2430.7	-0.08152	0.065741	-1.24	0.21496	2972.1	0.0044963	0.073069	0.061535	0.95093
Fmo1	122.73	0.045888	124.34	0.40081	0.18983	2.1114	0.034735	108.13	0.25582	0.1819	1.4064	0.1596	142.52	0.10681	0.21288	0.50174	0.61585
Iigp1	51.102	0.045989	51.532	0.62023	0.24191	2.5639	0.01035	47.644	0.25295	0.21926	1.1536	0.24865	59.824	0.2818	0.21165	1.3315	0.18304
Ptpn11	6642.8	0.046036	6983.2	-0.13788	0.089668	-1.5376	0.12414	5518.9	0.0066801	0.042023	0.15896	0.8737	6810.2	0.0663	0.047429	1.3979	0.16215
Meis2	238.86	0.046037	263.44	-1.2927	0.53288	-2.4259	0.015269	166.21	-0.69107	0.51774	-1.3348	0.18194	182.09	-0.35294	0.59851	-0.5897	0.55539
Fbln5	93.104	0.046226	105.5	0.70002	0.21768	3.2158	0.0013008	89.781	0.6189	0.21864	2.8306	0.0046458	110.88	0.67071	0.25998	2.5799	0.0098833
Lrrc58	4396.2	0.046236	4569.7	-0.18586	0.086349	-2.1524	0.031366	3604.4	-0.037643	0.065116	-0.57809	0.5632	4490.4	-0.0073172	0.075268	-0.097217	0.92255
Dok5	555.58	0.046262	557.94	0.33297	0.10782	3.0883	0.0020131	499.61	0.099106	0.10068	0.98436	0.32494	617.73	0.15823	0.10749	1.472	0.14102
Fam168a	10057	0.04635	10305	-0.014451	0.045169	-0.31993	0.74902	8596.9	-0.022746	0.047604	-0.47782	0.63277	10479	0.072939	0.045622	1.5988	0.10987
Pigz	63.262	0.046449	56.903	-0.29785	0.22166	-1.3437	0.17903	53.943	-0.60802	0.22448	-2.7086	0.0067567	60.411	-0.33584	0.22399	-1.4993	0.13378
Agbl4	152.53	0.04648	170.69	-0.28818	0.15108	-1.9075	0.056459	124.95	0.067102	0.17668	0.3798	0.70409	148.8	0.22736	0.15749	1.4436	0.14885
Glrx5	983.25	0.046519	1025.7	-0.12704	0.088823	-1.4302	0.15265	827.58	-0.041563	0.067504	-0.61571	0.53809	999.79	0.078496	0.090363	0.86867	0.38503
Tap1	98.701	0.046664	98.672	-0.26113	0.16811	-1.5533	0.12035	82.107	-0.25461	0.18061	-1.4097	0.15863	96.946	-0.08253	0.17041	-0.48429	0.62818
Fbll1	951.92	0.046718	977.27	-0.087639	0.10158	-0.86279	0.38825	814.38	-0.092754	0.08823	-1.0513	0.29313	965.23	0.081225	0.10857	0.74815	0.45437
Sod2	4593.5	0.046732	4669	-0.15335	0.066688	-2.2995	0.021476	3795.2	-0.089108	0.058227	-1.5304	0.12593	4717.3	-0.052686	0.081051	-0.65004	0.51567
Cytip	3.0595	0.04677	3.5578	1.9124	0.89836	2.1287	0.033276	3.322	1.3046	0.88492	1.4742	0.14042	4.5037	0.94298	0.72456	1.3014	0.19311
Zfc3h1	2064	0.046853	1970.7	0.43106	0.18178	2.3714	0.017722	1847	0.055615	0.067863	0.81952	0.41249	2362.4	0.010808	0.12509	0.086405	0.93114
BC022687	277.87	0.046948	284.96	-0.0146	0.10592	-0.13784	0.89037	243.78	-0.096108	0.10445	-0.92017	0.35748	281.39	0.16089	0.10524	1.5288	0.12632
Gm2087	5.2251	0.046961	6.1565	1.1541	0.69339	1.6644	0.096037	4.9511	1.274	0.72256	1.7632	0.077875	7.2802	0.62836	0.5682	1.1059	0.26878
Pex13	785.66	0.04697	799.54	-0.18594	0.097662	-1.9039	0.056926	650.84	-0.1263	0.073321	-1.7226	0.084968	795.53	-0.04533	0.098588	-0.45979	0.64567
Mir9-1	14.95	0.047015	15.369	1.2062	0.60197	2.0037	0.045097	14.402	0.68277	0.43567	1.5672	0.11707	19.749	0.40418	0.44059	0.91737	0.35895
Tubgcp2	1572.6	0.047027	1478.3	0.21288	0.090876	2.3425	0.019154	1350.9	-0.066842	0.082884	-0.80646	0.41998	1751.8	-0.1461	0.11221	-1.3021	0.1929
Lppr3	1105.9	0.047032	1092	0.079884	0.12489	0.63962	0.52242	910.79	0.068863	0.087761	0.78467	0.43265	1232.5	-0.13492	0.08708	-1.5494	0.1213
Txnrd3	127.14	0.047052	140.9	-0.199	0.15893	-1.2522	0.21051	110.3	-0.023244	0.22939	-0.10133	0.91929	121.41	0.37711	0.17906	2.1061	0.035198
Piwil2	35.337	0.047116	30.95	1.0319	0.38066	2.7107	0.0067133	34.067	0.036588	0.26752	0.13677	0.89122	42.983	0.044854	0.34575	0.12973	0.89678
Tusc1	152.25	0.047117	171.62	-0.14231	0.14185	-1.0033	0.31574	131.29	0.092603	0.19527	0.47424	0.63533	149.04	0.43668	0.15943	2.7391	0.0061615
Gpam	1723.5	0.047174	1817.1	-0.10457	0.10938	-0.95607	0.33904	1461	-0.0069527	0.057602	-0.1207	0.90393	1752.5	0.13529	0.062574	2.1621	0.030609
Tmbim1	520.73	0.04721	547.53	-0.3489	0.1207	-2.8905	0.0038462	413.64	-0.088886	0.098866	-0.89906	0.36862	516.33	-0.069025	0.14157	-0.48758	0.62585
Rnf121	592.19	0.047224	605.8	-0.14207	0.10169	-1.3971	0.16239	494.01	-0.088801	0.09437	-0.94098	0.34671	604.19	-0.0044516	0.093102	-0.047814	0.96186
Vwf	495.66	0.047225	489.51	0.99569	0.20551	4.845	1.266e-06	509.71	0.18499	0.18874	0.98013	0.32702	580.77	0.5137	0.2599	1.9766	0.04809
Rnf11	4381.9	0.047234	4518.8	-0.16626	0.087156	-1.9076	0.056441	3643.4	-0.079563	0.069765	-1.1404	0.2541	4446.8	0.0096903	0.094992	0.10201	0.91875
Zic4	30.425	0.04725	35.832	1.099	0.44577	2.4653	0.01369	31.047	0.91747	0.45307	2.025	0.042865	39.174	0.90071	0.44602	2.0195	0.04344
Usp31	3908.4	0.047254	3900.5	-0.036524	0.083739	-0.43616	0.66272	3373.3	-0.1451	0.078012	-1.8599	0.062896	4000.9	0.024289	0.070104	0.34647	0.72899
Scube2	37.74	0.047267	42.213	0.36064	0.2895	1.2457	0.21286	31.922	0.67675	0.31512	2.1476	0.031745	45.296	0.26464	0.25343	1.0442	0.29638
Slc41a1	2841.4	0.047389	2985.7	-0.097676	0.067891	-1.4387	0.15023	2389.4	0.014194	0.050842	0.27919	0.7801	2921.1	0.10038	0.069975	1.4346	0.15141
Prkrir	2334.7	0.047421	2469.8	-0.29647	0.084765	-3.4975	0.00046959	1838.5	0.0091694	0.047642	0.19247	0.84738	2379.8	-0.069471	0.076895	-0.90345	0.36629
Icam4	34.853	0.047421	33.583	0.23978	0.2949	0.8131	0.41616	27.32	0.31515	0.31008	1.0163	0.30947	42.788	-0.27791	0.29594	-0.93908	0.34769
Olfr1349	5.2121	0.047443	4.7986	1.886	0.81163	2.3238	0.020138	5.4378	0.39744	0.62646	0.63442	0.52581	7.0239	0.39283	0.61648	0.63721	0.52399
Snora64	4.9368	0.04746	3.8078	-1.0216	1.086	-0.94067	0.34687	4.6234	-1.7944	0.79292	-2.263	0.023637	3.2645	-0.59222	0.91938	-0.64415	0.51948
Ptpn21	294.7	0.047472	279.96	0.24042	0.13121	1.8324	0.066898	250.61	0.012577	0.12061	0.10427	0.91695	334.01	-0.14031	0.13723	-1.0224	0.30657
Adamtsl5	84.607	0.047526	89.761	-0.10903	0.16795	-0.64917	0.51623	73.932	-0.065641	0.18036	-0.36395	0.7159	83.277	0.27008	0.17482	1.5449	0.12237
Cd163	25.419	0.047569	27.028	1.1047	0.34446	3.2069	0.0013419	26.4	0.49139	0.30188	1.6277	0.10358	31.304	0.70766	0.32062	2.2072	0.027301
1110008F13Rik	769.04	0.047943	785.91	-0.17597	0.089915	-1.9571	0.050335	634.63	-0.092608	0.070196	-1.3193	0.18708	784.71	-0.042913	0.086854	-0.49408	0.62125
Ube2t	35.219	0.048114	38.019	0.13137	0.26139	0.50258	0.61526	27.296	0.62688	0.29243	2.1437	0.032053	42.225	-0.012213	0.27993	-0.043628	0.9652
C920025E04Rik	3.9426	0.048145	6.4261	0.45168	0.613	0.73683	0.46123	3.3277	3.5648	1.2195	2.923	0.0034664	5.2669	1.5555	0.68465	2.2719	0.02309
Gm10638	29.027	0.04822	31.326	0.46217	0.29148	1.5856	0.11283	25.33	0.57975	0.36535	1.5868	0.11255	35.065	0.24005	0.26964	0.89027	0.37332
Anapc10	300.05	0.048345	321.7	-0.23465	0.11424	-2.054	0.039974	243.92	0.026028	0.10292	0.25288	0.80036	303.1	0.063383	0.097293	0.65147	0.51474
Rps28	4004	0.048394	4193.1	-0.25053	0.10701	-2.3412	0.019221	3234.1	-0.043178	0.052145	-0.82805	0.40764	4051.9	-0.027988	0.083927	-0.33348	0.73877
Cab39	5431.1	0.048402	5506.4	-0.10785	0.063861	-1.6888	0.091254	4560.9	-0.095339	0.055902	-1.7054	0.088111	5576.7	-0.012035	0.077839	-0.15461	0.87713
Nsmaf	911.55	0.048533	873.39	0.3233	0.15851	2.0395	0.041397	795.47	0.042543	0.081113	0.5245	0.59993	1035.3	-0.04994	0.13618	-0.36672	0.71383
Gpr37l1	5146.2	0.048576	5439.3	-0.24902	0.11452	-2.1744	0.029677	4188.8	-0.036483	0.054333	-0.67147	0.50192	5165.7	0.023654	0.09995	0.23666	0.81292
Tmem30a	11516	0.048577	11795	-0.21027	0.080759	-2.6036	0.0092243	9355.7	-0.079584	0.048092	-1.6548	0.09796	11778	-0.07831	0.079726	-0.98224	0.32598
Abhd14b	244.67	0.048656	221.87	0.31224	0.26759	1.1669	0.24326	201.01	0.047794	0.15422	0.30991	0.75663	290.97	-0.33217	0.20242	-1.641	0.1008
Slc22a18	8.0692	0.048743	8.8799	-0.33771	0.55463	-0.60889	0.5426	7.6064	-0.39857	0.55348	-0.72013	0.47145	6.5108	0.74747	0.62061	1.2044	0.22843
Mpped1	1270.6	0.048781	1398.3	-0.63921	0.41966	-1.5232	0.12772	1007.5	-0.28031	0.27864	-1.006	0.31441	1110.4	0.091245	0.21475	0.42489	0.67092
Zfyve26	1048.5	0.04883	1047	0.54985	0.16884	3.2566	0.0011274	981.71	0.15449	0.12115	1.2752	0.20222	1196.1	0.25946	0.15303	1.6954	0.089991
Dmp1	219.56	0.048846	245	-0.08614	0.21187	-0.40656	0.68433	197.58	0.004608	0.19077	0.024155	0.98073	210.32	0.53315	0.16185	3.2941	0.00098729
Rab26os	57.475	0.048898	57.786	0.65129	0.23565	2.7638	0.005714	53.049	0.29391	0.26409	1.1129	0.26574	68.327	0.23994	0.24091	0.99595	0.31927
Rab13	148.01	0.048899	164.99	-0.61705	0.1694	-3.6425	0.00027004	107.91	0.0018413	0.18779	0.009805	0.99218	141.99	-0.12483	0.14153	-0.88201	0.37777
Smpd4	1582.7	0.048941	1433.4	0.5434	0.22902	2.3727	0.01766	1422	-0.017696	0.082482	-0.21454	0.83013	1848.7	-0.10509	0.18034	-0.58272	0.56008
Kcng2	1202.5	0.049222	1222.5	-0.17196	0.12736	-1.3502	0.17696	1012.5	-0.15821	0.073412	-2.1551	0.031151	1203.2	0.0051966	0.1068	0.04866	0.96119
Zfyve21	311.85	0.049311	310.67	-0.26207	0.1012	-2.5896	0.0096082	252.24	-0.19324	0.11252	-1.7173	0.085918	315.37	-0.18155	0.10372	-1.7504	0.080053
Dpysl4	1569.1	0.04934	1544.5	0.39882	0.13479	2.9588	0.0030885	1409	0.10418	0.10614	0.98158	0.32631	1779.4	0.099588	0.13756	0.72397	0.46909
Tnfrsf8	64.555	0.049427	65.622	0.46826	0.25108	1.865	0.062185	56.504	0.37506	0.2493	1.5044	0.13247	77.29	0.097905	0.2556	0.38304	0.70169
Nsg2	25857	0.049521	26492	-0.18035	0.062062	-2.906	0.0036611	20985	-0.044908	0.059341	-0.75678	0.44918	26756	-0.079033	0.063969	-1.2355	0.21664
Zfp623	434.17	0.049538	428.2	0.25981	0.11288	2.3016	0.021358	379.04	0.066173	0.10044	0.65886	0.50998	484.12	0.028984	0.095965	0.30203	0.76263
Chia1	30.822	0.04955	29.735	0.58179	0.47958	1.2131	0.22508	25.411	0.45808	0.32579	1.4061	0.1597	39.439	-0.17422	0.31222	-0.55802	0.57683
Nacc2	3771.8	0.049566	4087.3	-0.25107	0.11685	-2.1487	0.031657	3076	0.027391	0.072286	0.37892	0.70475	3766.9	0.10973	0.10404	1.0547	0.29157
Tbce	1104	0.049617	999.15	0.38944	0.15255	2.5528	0.010685	969.78	-0.08292	0.11579	-0.7161	0.47393	1262.7	-0.1722	0.15089	-1.1413	0.25376
Snord19	7.8368	0.049664	5.3103	1.6892	1.0736	1.5734	0.11562	7.1547	-0.17886	0.61663	-0.29005	0.77177	10.459	-0.54378	0.6312	-0.8615	0.38896
Necab2	1981.1	0.049688	2083	-0.20515	0.088309	-2.323	0.020177	1654	-0.078126	0.098014	-0.79709	0.4254	1969.6	0.083647	0.13539	0.61782	0.5367
Gm17455	4.1877	0.049736	5.1068	-0.68151	0.71988	-0.9467	0.34379	3.7954	-0.38877	0.99264	-0.39165	0.69532	2.8483	1.3295	0.88315	1.5054	0.13222
Lhfpl3	401.67	0.050046	432.4	-0.37109	0.098851	-3.754	0.00017403	313.84	-0.0021602	0.10058	-0.021478	0.98286	399.92	-0.040882	0.14263	-0.28663	0.7744
Reln	2506.6	0.050089	2490.1	0.37655	0.094662	3.9778	6.9558e-05	2304.3	0.043501	0.068929	0.6311	0.52797	2758.9	0.19536	0.08756	2.2311	0.025672
Fgfrl1	575.65	0.050095	583.85	-0.20521	0.10668	-1.9237	0.054393	474.57	-0.1418	0.085752	-1.6536	0.098203	582.12	-0.070578	0.10616	-0.66482	0.50617
Gstp1	2103.1	0.050137	2151.4	-0.20154	0.08981	-2.244	0.02483	1714.6	-0.082862	0.057942	-1.4301	0.15269	2151.2	-0.072953	0.072349	-1.0084	0.31328
6330415B21Rik	3.459	0.050241	3.1718	1.2094	1.0475	1.1546	0.24827	2.6131	1.2362	1.0416	1.1868	0.2353	5.3712	-0.33841	0.76316	-0.44344	0.65745
Arg2	9.6509	0.050303	9.6489	-0.66157	0.75457	-0.87676	0.38062	8.8833	-0.87735	0.72429	-1.2113	0.22577	7.1225	0.27368	0.81161	0.33721	0.73596
Cdh6	37.448	0.050331	43.175	-0.64309	0.36426	-1.7655	0.077481	29.295	-0.12149	0.31581	-0.3847	0.70046	32.693	0.2054	0.36475	0.56311	0.57336
Gtf3c1	6246.4	0.05034	6222.1	0.23069	0.084389	2.7336	0.0062648	5467.2	0.063138	0.04892	1.2906	0.19683	6899.3	0.058615	0.092148	0.63609	0.52471
Yes1	418.01	0.050403	443.94	-0.21088	0.14892	-1.4161	0.15676	346.82	-0.038481	0.10457	-0.368	0.71288	417.3	0.093453	0.10867	0.85998	0.3898
Cox7b	3059	0.050442	3172	-0.24392	0.097842	-2.493	0.012666	2489	-0.083758	0.066968	-1.2507	0.21104	3083.4	-0.037749	0.10924	-0.34556	0.72967
Paf1	2018.5	0.05045	2049.8	0.14264	0.068174	2.0923	0.036416	1735.1	0.088739	0.062633	1.4168	0.15654	2207.3	0.061469	0.077331	0.79487	0.42669
Rmdn3	1370.2	0.050498	1435.1	-0.20159	0.067111	-3.0038	0.0026659	1110.4	0.00022052	0.06631	0.0033255	0.99735	1406.7	-0.018594	0.08209	-0.22651	0.82081
Lmo7	5903.8	0.050528	5823.9	0.21256	0.10255	2.0727	0.038202	5070.5	0.073918	0.079953	0.92452	0.35522	6601.3	-0.021628	0.12646	-0.17102	0.86421
Cacna1d	2710.4	0.050537	2566.2	0.46164	0.17051	2.7074	0.0067806	2440.8	0.03719	0.078958	0.47101	0.63763	3107.5	0.0071429	0.1596	0.044755	0.9643
Lgalsl	2195.1	0.050541	2251	-0.19802	0.090783	-2.1813	0.029164	1787	-0.068946	0.058988	-1.1688	0.24247	2250.6	-0.068481	0.056619	-1.2095	0.22647
Pcdhb13	253.31	0.050685	246.23	0.089923	0.11204	0.80259	0.42221	208.41	0.042219	0.12508	0.33753	0.73572	283.58	-0.18703	0.12568	-1.4881	0.13673
Rev1	1104.5	0.050718	1074.8	0.32159	0.14099	2.2809	0.022553	970.34	0.066409	0.097337	0.68226	0.49507	1247.7	0.007883	0.13861	0.056873	0.95465
Rps18	3634.7	0.050733	3819.1	-0.27423	0.11177	-2.4534	0.014149	2907.6	-0.031853	0.066078	-0.48206	0.62977	3679.8	-0.045379	0.070181	-0.64661	0.51789
Szrd1	1187.5	0.050742	1221.6	-0.1096	0.080359	-1.3639	0.1726	993.87	-0.046299	0.058664	-0.78923	0.42998	1222.4	0.021808	0.065794	0.33146	0.7403
Spg11	793.61	0.050818	765.58	0.29496	0.14188	2.079	0.037616	696.34	0.01981	0.074666	0.26531	0.79077	889.28	-0.01666	0.097251	-0.17131	0.86398
Trim17	154.24	0.050871	143.91	0.33648	0.23688	1.4204	0.15548	129.9	0.075848	0.17823	0.42555	0.67043	180.96	-0.20162	0.20535	-0.98182	0.32619
Mbp	26638	0.050948	29198	-0.73582	0.17249	-4.2658	1.9917e-05	18975	-0.11415	0.11452	-0.99672	0.3189	25053	-0.24214	0.22106	-1.0954	0.27335
Bfsp2	66.859	0.051003	76.837	-0.48719	0.24308	-2.0043	0.045042	52.857	0.023264	0.22244	0.10458	0.91671	62.198	0.21697	0.24854	0.87298	0.38267
Bbs5	424.02	0.051076	414.86	0.26107	0.09797	2.6648	0.0077029	373.83	0.016325	0.088816	0.18381	0.85416	468.35	0.035709	0.10309	0.34639	0.72905
Parpbp	16.142	0.051102	15.64	0.37409	0.46479	0.80486	0.4209	12.538	0.49944	0.4569	1.0931	0.27435	20.635	-0.30259	0.45522	-0.66471	0.50624
Apex2	93.581	0.051145	96.751	0.32662	0.16559	1.9725	0.048558	81.827	0.26388	0.18248	1.4461	0.14816	107.17	0.15901	0.16817	0.94553	0.34439
Pnpla8	3191.9	0.051181	3325.5	-0.20036	0.082259	-2.4357	0.014861	2610.6	-0.038589	0.049838	-0.7743	0.43876	3251.4	-0.0078846	0.089363	-0.088232	0.92969
Tppp3	401.94	0.051202	422.78	-0.26773	0.10356	-2.5854	0.0097267	326.6	-0.059089	0.12862	-0.45941	0.64594	402.03	0.0049414	0.108	0.045754	0.96351
Cpne6	19517	0.051237	19494	0.022052	0.07665	0.28769	0.77358	16091	0.044044	0.052453	0.83968	0.40109	21340	-0.10274	0.061081	-1.682	0.09256
Fam173a	1215.4	0.05136	1223.2	0.1133	0.066103	1.714	0.086521	1032.5	0.068737	0.063227	1.0871	0.27697	1330.9	0.0032516	0.07308	0.044494	0.96451
Rab5c	3697.2	0.051442	3850.5	-0.1818	0.088388	-2.0568	0.039706	3035.9	-0.032342	0.061177	-0.52867	0.59704	3776.8	0.0028028	0.072416	0.038705	0.96913
2610100L16Rik	65.854	0.0515	64.095	-0.59729	0.21561	-2.7703	0.0056011	49.842	-0.42773	0.24539	-1.743	0.08133	63.589	-0.46423	0.19525	-2.3776	0.017425
Umad1	712.2	0.051563	733.83	-0.1968	0.096442	-2.0406	0.041291	586.49	-0.087835	0.086616	-1.0141	0.31055	722.21	-0.02474	0.10272	-0.24084	0.80968
Chchd2	3591.6	0.051606	3762.5	-0.2886	0.11235	-2.5687	0.010208	2873	-0.055273	0.054234	-1.0192	0.30813	3618.5	-0.055465	0.093965	-0.59028	0.55501
Polr3a	1115.3	0.051631	1081.3	0.2059	0.085096	2.4196	0.015538	962.55	-0.0004621	0.070099	-0.0065921	0.99474	1236.2	-0.052016	0.10207	-0.50959	0.61034
Gas2l2	2.6036	0.051753	2.6283	-1.0403	1.1685	-0.89023	0.37334	2.4618	-1.2723	1.1322	-1.1238	0.2611	1.4707	0.59468	1.2338	0.48201	0.6298
Exd2	2523.3	0.051842	2346.6	0.29198	0.13725	2.1274	0.033389	2168.4	-0.027483	0.11099	-0.24762	0.80443	2874.3	-0.16894	0.14632	-1.1546	0.24825
Chaf1b	7.1517	0.051858	8.5708	1.2003	0.58519	2.0511	0.040261	7.2101	1.2048	0.65063	1.8517	0.064067	9.7344	0.87239	0.51069	1.7083	0.087587
Cand1	5729.3	0.052021	5770.1	-0.11293	0.054013	-2.0908	0.036549	4775.4	-0.099083	0.055549	-1.7837	0.074472	5917.7	-0.053726	0.068011	-0.78996	0.42955
Btg2	667.84	0.052059	623.21	0.12822	0.14728	0.87058	0.38398	542.39	-0.0073725	0.13454	-0.054798	0.9563	763.99	-0.30899	0.14226	-2.172	0.029853
Kcnk13	137.85	0.052077	141.78	-0.28248	0.14612	-1.9333	0.053205	112.84	-0.17082	0.14209	-1.2022	0.22929	135.78	-0.058866	0.15871	-0.3709	0.71071
Ajuba	21.346	0.052105	23.009	0.52982	0.40191	1.3183	0.18742	18.475	0.63421	0.38638	1.6414	0.10071	26.276	0.21178	0.33388	0.63431	0.52588
Pcdhga12	620.59	0.052177	589.62	0.13064	0.1216	1.0744	0.28266	511.57	0.003427	0.13158	0.026044	0.97922	700.96	-0.22867	0.10105	-2.2629	0.023641
Psd4	25.792	0.052215	26.54	0.73131	0.35343	2.0692	0.038531	24.224	0.40988	0.33835	1.2114	0.22573	31.339	0.30569	0.32015	0.95484	0.33966
Arhgef5	52.442	0.052243	54.322	0.7421	0.25772	2.8795	0.0039831	51.032	0.32265	0.24472	1.3184	0.18736	61.656	0.4454	0.23599	1.8874	0.059108
Gm15328	140.91	0.052255	126.57	0.87345	0.42207	2.0694	0.038506	129.95	0.12889	0.1707	0.75507	0.45021	174.12	-0.039005	0.24384	-0.15996	0.87291
Sh3rf1	1235.5	0.05227	1327.8	-0.38953	0.16071	-2.4237	0.015361	999.69	-0.12462	0.17484	-0.71277	0.47599	1178.7	0.062149	0.19754	0.31461	0.75306
Usmg5	2916.7	0.052304	3034.7	-0.23923	0.099166	-2.4124	0.015849	2361	-0.054565	0.061723	-0.88402	0.37668	2959.5	-0.042123	0.09063	-0.46478	0.64209
Ggnbp2os	88.152	0.052376	83.423	0.5328	0.22553	2.3624	0.018157	78.954	0.10743	0.17666	0.6081	0.54312	103.51	0.0033432	0.24678	0.013547	0.98919
Chst8	335.08	0.052459	347.96	-0.43281	0.19607	-2.2074	0.027284	274.1	-0.29302	0.20435	-1.4339	0.1516	312.02	-0.021538	0.23805	-0.090479	0.92791
Zfp385a	1386.2	0.05257	1446.1	-0.17526	0.080414	-2.1794	0.0293	1147	-0.041927	0.080283	-0.52224	0.60151	1408.8	0.029225	0.089689	0.32585	0.74454
Rad51ap1	41.986	0.052634	42.267	0.40835	0.23901	1.7085	0.087546	36.633	0.26103	0.26092	1.0004	0.3171	49.184	0.075631	0.21905	0.34527	0.72989
Triqk	205.57	0.052735	216.56	-0.5318	0.12998	-4.0915	4.2862e-05	153.62	-0.11118	0.13963	-0.79622	0.4259	201.9	-0.24341	0.15734	-1.547	0.12186
Fam129b	673.27	0.052738	678.75	-0.038572	0.07969	-0.48402	0.62837	581.77	-0.1198	0.08819	-1.3584	0.17432	687.95	0.057763	0.08795	0.65677	0.51133
Dync1i2	4982.8	0.052781	4794.9	0.19562	0.11564	1.6916	0.09072	4247.8	0.0059728	0.075462	0.07915	0.93691	5571	-0.10732	0.10015	-1.0716	0.28391
Boc	589.88	0.053039	585.26	0.25606	0.11279	2.2702	0.023197	513.29	0.092175	0.12791	0.72062	0.47114	659.98	0.031394	0.10242	0.30653	0.7592
Rrs1	848.35	0.053122	841.39	-0.15409	0.095268	-1.6174	0.10579	703.85	-0.16897	0.069018	-2.4482	0.014357	868.79	-0.11433	0.065713	-1.7398	0.081894
Dennd1c	30.494	0.053158	26.635	0.94893	0.33972	2.7933	0.0052177	29.766	-0.068214	0.27875	-0.24472	0.80668	35.829	0.071928	0.28223	0.25486	0.79883
Sdk2	494.2	0.053162	536.86	0.58466	0.17847	3.2759	0.0010532	469.94	0.40433	0.10928	3.7001	0.00021553	569.49	0.54234	0.12465	4.3508	1.3564e-05
Zscan21	427.58	0.053202	425.47	0.15804	0.1081	1.4619	0.14376	360.13	0.10551	0.12537	0.84164	0.39999	478.81	-0.056542	0.10272	-0.55044	0.58202
Ccdc22	708.8	0.053282	688.46	0.20854	0.12013	1.736	0.082569	607.44	0.026938	0.070686	0.3811	0.70313	791.29	-0.065153	0.10597	-0.61484	0.53866
Rnu73b	7.7197	0.053282	7.7124	1.5646	0.60089	2.6038	0.0092196	7.4509	0.7847	0.59114	1.3274	0.18436	10.854	0.32722	0.721	0.45384	0.64994
Yars	2543.2	0.053295	2529.2	-0.1231	0.075755	-1.6249	0.10418	2123.1	-0.14856	0.054117	-2.7452	0.0060478	2614.1	-0.086869	0.069123	-1.2567	0.20885
Tmem179	3020.7	0.053399	3083	-0.23528	0.080902	-2.9082	0.0036352	2435.7	-0.094819	0.072767	-1.3031	0.19255	3085.9	-0.11146	0.093964	-1.1862	0.23553
Nckap5l	699.68	0.053409	696.14	0.29613	0.10538	2.8102	0.0049518	619.98	0.083358	0.073426	1.1353	0.25626	779.01	0.094112	0.10845	0.86778	0.38551
Med24	3474.2	0.05344	3483.9	0.19613	0.091454	2.1446	0.031988	3016.7	0.074053	0.063099	1.1736	0.24056	3826.3	0.054297	0.068574	0.79181	0.42847
Parp2	588.33	0.053527	563.26	0.18178	0.11064	1.643	0.10039	494.98	0.012057	0.08625	0.13979	0.88883	662.15	-0.15247	0.13573	-1.1233	0.26131
1810011H11Rik	14.062	0.053542	13.211	1.0108	0.45101	2.2411	0.025016	13.584	0.27669	0.46651	0.59309	0.55312	17.536	0.19397	0.37032	0.52379	0.60042
BC016548	3.0197	0.053553	3.7147	1.732	1.1695	1.4809	0.13864	3.0223	1.8109	1.1201	1.6168	0.10592	4.6382	0.80963	0.91809	0.88186	0.37785
Htr7	284.66	0.053614	298.58	-0.37935	0.16304	-2.3267	0.019981	230.96	-0.19028	0.16166	-1.1771	0.23917	272.86	-0.015605	0.19702	-0.079205	0.93687
Unc5b	437.8	0.053618	432.08	-0.12583	0.18668	-0.67405	0.50028	385.78	-0.31575	0.13156	-2.4001	0.016392	423.99	0.054112	0.15346	0.35261	0.72438
4933434E20Rik	1196	0.053683	1223.7	-0.17153	0.066486	-2.58	0.0098812	976.76	-0.057864	0.069783	-0.8292	0.40699	1234.5	-0.06555	0.06087	-1.0769	0.28153
Calr3	24.682	0.053686	27.219	-0.50809	0.38391	-1.3235	0.18569	20.366	-0.21908	0.34063	-0.64316	0.52012	21.968	0.21777	0.38212	0.56991	0.56874
Sdccag8	541.36	0.053728	522.45	0.14113	0.11988	1.1772	0.23911	452.97	0.012821	0.10378	0.12355	0.90167	605.12	-0.14785	0.11814	-1.2515	0.21076
Upk3bl	3.1641	0.053951	5.4409	-1.5608	0.70146	-2.225	0.026078	1.7091	1.0895	1.1639	0.93605	0.34925	1.7748	2.2288	1.2294	1.8128	0.069857
Nupr1l	13.049	0.053995	14.122	-0.79062	0.43159	-1.8319	0.066969	9.8578	-0.37717	0.46366	-0.81346	0.41596	11.33	-0.13075	0.44998	-0.29057	0.77138
Prickle1	3406.1	0.054016	3457.1	0.28834	0.082412	3.4988	0.00046744	3012.9	0.14222	0.096577	1.4726	0.14085	3799.4	0.13979	0.10986	1.2725	0.20321
Srsf5	5815.8	0.05402	5631.2	0.2454	0.1503	1.6328	0.10252	4980.9	0.057678	0.044859	1.2858	0.19853	6577.8	-0.077338	0.11361	-0.68073	0.49604
Plekha5	2363.3	0.054021	2265.4	0.5739	0.18289	3.138	0.001701	2186.5	0.088101	0.086742	1.0157	0.30979	2730	0.11574	0.19427	0.59576	0.55134
Col24a1	3.2955	0.054028	2.956	1.0039	1.0059	0.99801	0.31828	2.3631	1.0436	1.1473	0.90965	0.36301	4.9611	-0.52162	0.71676	-0.72775	0.46676
Rpl22l1	1274.8	0.054068	1298.1	-0.24783	0.1207	-2.0533	0.040039	1036.4	-0.136	0.087224	-1.5592	0.11895	1286.4	-0.094749	0.077136	-1.2283	0.21932
Phf21b	386.7	0.054173	362.15	0.53134	0.14671	3.6217	0.00029272	355.34	5.7917e-05	0.14208	0.00040763	0.99967	442.1	0.043031	0.16739	0.25706	0.79713
1110038B12Rik	252.34	0.054177	257.36	0.21956	0.12106	1.8136	0.069745	217.51	0.16473	0.13141	1.2535	0.21001	282.33	0.084596	0.12021	0.70374	0.48159
Cadm2	10609	0.054196	10566	-0.11052	0.063066	-1.7524	0.079709	8976.5	-0.16862	0.081512	-2.0686	0.038583	10804	-0.04165	0.084902	-0.49057	0.62373
Egflam	47.914	0.054196	49.53	0.72091	0.27172	2.6531	0.0079762	46.138	0.30971	0.23902	1.2958	0.19505	56.074	0.42709	0.23313	1.832	0.066953
Pla2g4e	362.93	0.054199	359.42	0.89656	0.26598	3.3708	0.00074947	358.14	0.2478	0.20506	1.2084	0.22688	433.09	0.3847	0.28775	1.3369	0.18124
Epha8	63.142	0.054296	67.85	0.40082	0.24718	1.6216	0.1049	54.383	0.5166	0.21309	2.4243	0.015339	75.366	0.22601	0.25969	0.87029	0.38414
Zan	13.146	0.054367	13.601	0.56218	0.44938	1.251	0.21093	11.134	0.62273	0.51568	1.2076	0.22721	16.671	0.075791	0.40076	0.18912	0.85
Akap10	1005.4	0.054379	1021.7	0.15023	0.078214	1.9208	0.054755	865.91	0.093335	0.070048	1.3324	0.18272	1099.8	0.06997	0.069555	1.006	0.31443
Ckb	23149	0.054429	24412	-0.18937	0.094761	-1.9984	0.045673	19055	-0.012067	0.054053	-0.22325	0.82334	23496	0.049933	0.086472	0.57744	0.56364
Mir128-1	3.5557	0.054433	2.9839	1.9548	1.1841	1.6508	0.09878	3.5368	0.2914	0.78892	0.36937	0.71186	4.8578	0.069066	0.69595	0.09924	0.92095
Rad9b	95.38	0.054465	87.025	0.53394	0.21292	2.5077	0.012152	86.45	-0.049822	0.17668	-0.28199	0.77795	109.81	-0.051248	0.1823	-0.28111	0.77862
Astn2	521.02	0.054491	540.75	-0.19561	0.12005	-1.6294	0.10323	436.48	-0.11113	0.097212	-1.1432	0.25294	518.8	0.048324	0.13166	0.36705	0.71358
Ccp110	1629.5	0.054573	1650.2	-0.12996	0.087023	-1.4934	0.13533	1358.3	-0.10075	0.065624	-1.5353	0.12472	1671.5	-0.03632	0.063854	-0.56881	0.56949
Tpp1	2184.5	0.054638	2176.3	0.18224	0.069535	2.6209	0.0087706	1900.7	0.03609	0.068281	0.52855	0.59712	2389.1	0.042859	0.079906	0.53637	0.5917
Tle3	790.59	0.054664	881.15	-0.28737	0.18065	-1.5907	0.11167	657.64	0.012604	0.19621	0.064237	0.94878	759.5	0.27284	0.1885	1.4474	0.14778
Gjc3	579.67	0.05469	594.02	-0.22079	0.1742	-1.2675	0.20499	487.56	-0.18328	0.10504	-1.7449	0.081011	569.41	0.0245	0.12566	0.19497	0.84542
Dnaic1	56.629	0.054728	56.146	-0.3213	0.2614	-1.2291	0.21902	48.657	-0.41798	0.24609	-1.6984	0.089425	52.692	-0.029117	0.28257	-0.10304	0.91793
Rpl41	4341.5	0.054733	4504.7	-0.26548	0.10416	-2.5488	0.010809	3487.6	-0.069284	0.052652	-1.3159	0.18821	4396.7	-0.072601	0.088147	-0.82363	0.41015
Aldh1a7	11.916	0.054882	16.059	-2.1557	0.697	-3.0928	0.0019829	5.4402	-0.32189	0.71223	-0.45196	0.6513	7.8314	-0.60513	0.59509	-1.0169	0.30921
Pnpt1	719.53	0.054981	693.49	0.13621	0.12575	1.0832	0.27874	600.87	0.013621	0.087882	0.15499	0.87683	804.69	-0.15658	0.090933	-1.7219	0.085089
4931408D14Rik	16.118	0.054981	13.905	0.83713	0.47992	1.7443	0.081106	14.852	-0.019805	0.38659	-0.05123	0.95914	19.467	-0.14401	0.3446	-0.4179	0.67602
Erc2	10223	0.055116	10320	0.2052	0.065058	3.1541	0.0016098	8941.2	0.082041	0.068633	1.1953	0.23195	11222	0.092631	0.077763	1.1912	0.23357
Chid1	1722	0.05513	1738.5	0.082127	0.073034	1.1245	0.2608	1448.2	0.076819	0.07043	1.0907	0.2754	1885.2	-0.016697	0.076207	-0.2191	0.82657
Ctc1	1104.4	0.055168	1084.4	0.086721	0.06917	1.2537	0.20994	934.46	-0.018108	0.05954	-0.30413	0.76103	1201.8	-0.075549	0.063702	-1.186	0.23563
Ptpru	399.41	0.055227	420.35	-0.59865	0.53246	-1.1243	0.26089	336.68	-0.50701	0.35102	-1.4444	0.14863	334.01	0.1373	0.23416	0.58635	0.55764
Dip2a	1743.7	0.055311	1759.1	0.061831	0.082877	0.74605	0.45563	1558	-0.11824	0.08081	-1.4632	0.14342	1780.3	0.16362	0.06163	2.655	0.0079317
Mrps16	431.3	0.055355	455.9	-0.21927	0.13242	-1.6558	0.09776	355.47	-0.040283	0.092511	-0.43544	0.66324	432.86	0.056036	0.097979	0.57192	0.56738
Adamts17	558.63	0.055365	573.08	0.73491	0.20605	3.5666	0.00036162	536.53	0.31508	0.16864	1.8683	0.061714	659.79	0.39873	0.21215	1.8795	0.06018
Rps16	5174	0.055389	5466.2	-0.25124	0.12509	-2.0084	0.044597	4199.1	-0.0323	0.066701	-0.48425	0.62821	5205	0.01376	0.083524	0.16474	0.86915
Grem2	611.67	0.055414	650.54	0.12754	0.1285	0.99254	0.32093	508.09	0.32789	0.12467	2.6301	0.0085348	690.04	0.095475	0.13984	0.68274	0.49477
Degs1	1776.5	0.055417	1922.4	-0.30101	0.088263	-3.4104	0.00064879	1418.5	0.030225	0.097185	0.31101	0.75579	1778.2	0.042308	0.11534	0.3668	0.71377
Hnrnpm	4591.6	0.055426	4576.5	0.12527	0.080054	1.5649	0.11762	3882.9	0.065023	0.075855	0.85719	0.39134	5068.2	-0.037245	0.090097	-0.41339	0.67932
Sema5b	740.75	0.055461	664.71	0.036578	0.17711	0.20653	0.83638	571.44	-0.059931	0.17609	-0.34033	0.73361	861.93	-0.53015	0.14051	-3.773	0.00016132
Capn9	9.0101	0.05555	9.0945	1.0797	0.56947	1.896	0.057961	8.5757	0.5304	0.5671	0.93529	0.34964	11.655	0.27962	0.46828	0.59711	0.55043
Sun3	3.2204	0.055577	3.1098	0.96538	0.89061	1.084	0.27839	2.4863	1.1299	1.0259	1.1014	0.27073	4.7735	-0.25114	0.75947	-0.33068	0.74088
Ap1g2	188.01	0.055648	172.65	0.79106	0.28617	2.7643	0.005705	175.36	0.10347	0.20407	0.50702	0.61214	226.28	0.038116	0.30224	0.12611	0.89965
D330045A20Rik	14.291	0.055717	12.653	-0.32367	0.5237	-0.61806	0.53654	13.369	-0.90476	0.42271	-2.1404	0.032326	11.961	-0.040508	0.45677	-0.088685	0.92933
3110035E14Rik	2550	0.055722	2716	-0.20741	0.20919	-0.99148	0.32145	2203	-0.13791	0.2479	-0.5563	0.57801	2437.9	0.24182	0.17151	1.4099	0.15856
Tmem45a	14.654	0.055782	18.349	0.79633	0.43409	1.8345	0.066579	13.861	1.1795	0.45622	2.5853	0.0097282	18.68	0.8737	0.38699	2.2577	0.023965
Supt5	5882	0.055813	5937.4	0.10092	0.049402	2.0429	0.041065	5021.3	0.051476	0.047276	1.0888	0.27622	6385.5	0.024387	0.061665	0.39547	0.6925
Lamp5	1213.6	0.055845	1188.9	-0.014301	0.11359	-0.1259	0.89981	964.67	0.059042	0.086875	0.67962	0.49675	1356.9	-0.2507	0.11999	-2.0894	0.036675
Ppp1r2	2880.8	0.055929	2996.8	-0.19301	0.080424	-2.3999	0.016398	2352.3	-0.031428	0.049341	-0.63696	0.52415	2947.4	-0.01732	0.07698	-0.225	0.82198
Sfswap	2558.8	0.055948	2402.5	0.50704	0.17992	2.8182	0.0048296	2320.1	0.030601	0.08517	0.35929	0.71938	2948.4	0.006134	0.18585	0.033005	0.97367
P2ry2	21.952	0.055969	22.688	-0.67183	0.39904	-1.6836	0.092255	17.3	-0.44541	0.37158	-1.1987	0.23065	19.571	-0.18267	0.39947	-0.45727	0.64748
Mcm3ap	2359.3	0.055975	2304.4	0.2511	0.092481	2.7152	0.0066242	2071.6	0.014452	0.055178	0.26192	0.79338	2610	0.015717	0.091503	0.17176	0.86363
Ppp1r32	24.518	0.05608	24.26	0.99983	0.46397	2.155	0.031165	23.814	0.36941	0.32337	1.1424	0.2533	30.36	0.33763	0.29316	1.1517	0.24945
Pbx4	178.01	0.056119	183.58	0.25467	0.15559	1.6367	0.10169	152.23	0.2525	0.12598	2.0043	0.045039	202.63	0.096838	0.151	0.64133	0.52131
Arntl2	238.15	0.05614	223.49	0.73767	0.27239	2.7081	0.0067664	223	0.11259	0.1158	0.9723	0.3309	282.88	0.10057	0.24596	0.4089	0.68261
Adhfe1	552.01	0.056182	589.02	-0.47256	0.12811	-3.6888	0.00022535	415.3	-0.034592	0.088496	-0.39089	0.69588	549.6	-0.17496	0.1094	-1.5992	0.10977
Gm4952	2.3695	0.056221	1.692	2.0701	1.5404	1.3438	0.17901	1.9887	0.44717	1.3368	0.33452	0.73799	3.6109	-0.6402	1.0805	-0.59252	0.5535
Fam126b	4661.4	0.05636	4712.2	0.17431	0.050125	3.4776	0.00050599	4279.7	-0.082664	0.065954	-1.2534	0.21007	4808.7	0.25738	0.06128	4.2	2.6689e-05
Ube2h	3354.2	0.056361	3451.7	-0.033866	0.071916	-0.47091	0.6377	2865.7	-0.027875	0.04881	-0.57108	0.56794	3473	0.084833	0.055025	1.5417	0.12315
Igfbpl1	28.408	0.056544	34.252	1.5118	0.40517	3.7312	0.00019059	30.57	1.137	0.51481	2.2086	0.027206	39.104	1.1023	0.53861	2.0465	0.040707
Acsbg1	4604.4	0.056559	5017.7	-0.33311	0.1496	-2.2267	0.025966	3668.1	0.020588	0.056419	0.36492	0.71517	4557.2	0.060185	0.1049	0.57375	0.56614
Sorbs2	5829.6	0.056583	5708.5	0.36076	0.12311	2.9303	0.0033863	5228.7	0.059901	0.078995	0.75829	0.44828	6538.1	0.082505	0.11634	0.70915	0.47823
Cxcr4	91.094	0.056697	98.482	0.21693	0.16854	1.2871	0.19805	77.589	0.38465	0.16902	2.2758	0.022856	103.33	0.20145	0.15915	1.2658	0.20559
Sox5	588.96	0.056725	627.01	-0.41766	0.13932	-2.998	0.0027179	466.66	-0.12297	0.16383	-0.75055	0.45292	568.98	-0.035856	0.1892	-0.18951	0.8497
Slc7a2	860.21	0.05674	932.27	-0.19394	0.11051	-1.755	0.079258	709.54	0.05831	0.074756	0.78001	0.43539	868.5	0.13999	0.1016	1.3778	0.16825
BC049352	3.0632	0.056789	3.4787	-1.3317	0.85788	-1.5523	0.12059	2.4277	-0.93861	1.0715	-0.87595	0.38106	1.863	0.19422	1.1252	0.1726	0.86297
D4Ertd617e	9.9905	0.056833	7.1233	0.81206	0.633	1.2829	0.19953	7.8978	-0.16363	0.65403	-0.25019	0.80244	13.186	-0.84537	0.41515	-2.0363	0.041719
Usp11	5753.8	0.056904	5721.7	0.027919	0.074671	0.3739	0.70848	4751.8	0.031639	0.061947	0.51074	0.60953	6292.1	-0.10988	0.053673	-2.0472	0.040635
Spag17	8.0925	0.056939	10.456	-0.50473	0.92302	-0.54682	0.5845	7.4243	-0.1085	0.73142	-0.14834	0.88207	5.9177	1.6422	0.82566	1.9889	0.046708
Plin2	134.26	0.056948	139.48	-0.52365	0.16751	-3.1262	0.0017711	100.24	-0.13768	0.15449	-0.89118	0.37283	133.11	-0.27833	0.1362	-2.0435	0.041
Foxp1	1566.4	0.057133	1600.9	-0.1855	0.15643	-1.1858	0.23568	1321.8	-0.16521	0.11057	-1.4941	0.13514	1554	0.028469	0.080053	0.35563	0.72212
Chac1	111.17	0.057152	109.67	-0.27643	0.20273	-1.3635	0.17271	94.465	-0.36426	0.19689	-1.8501	0.064306	106.05	-0.07014	0.218	-0.32174	0.74765
Cntrl	489.04	0.057156	442.69	0.52961	0.23997	2.207	0.027312	437.85	-0.021611	0.1402	-0.15415	0.87749	570.57	-0.11293	0.15416	-0.73253	0.46384
Mir3091	12.64	0.057214	12.614	-0.87888	0.5057	-1.7379	0.082222	9.5993	-0.63595	0.49719	-1.2791	0.20087	10.994	-0.41856	0.45992	-0.91007	0.36278
Rem1	5.1598	0.057314	4.0246	0.92533	0.759	1.2191	0.22279	4.1195	0.16753	0.7361	0.2276	0.81996	7.0913	-0.60114	0.58964	-1.0195	0.30797
Tg	5.8528	0.057329	4.8722	-0.30322	0.74714	-0.40584	0.68486	6.0791	-1.2042	0.68447	-1.7593	0.078535	4.345	0.24762	0.6991	0.3542	0.72319
Rps8	6292	0.057342	6510.4	-0.34234	0.12259	-2.7925	0.0052296	4929.4	-0.090356	0.055584	-1.6256	0.10404	6351.2	-0.15282	0.069047	-2.2132	0.026883
Abca8b	1228.8	0.057373	1165.7	0.29672	0.15533	1.9102	0.056105	1061.3	0.018971	0.10361	0.18309	0.85473	1397.2	-0.10468	0.13935	-0.7512	0.45253
Ipw	154.73	0.057541	134.06	0.90013	0.40099	2.2448	0.024782	144.29	0.014086	0.17802	0.079128	0.93693	188.88	-0.088521	0.25439	-0.34798	0.72786
Tspan13	4900.3	0.057666	5040.8	-0.12235	0.097067	-1.2605	0.2075	4129	-0.07945	0.075452	-1.053	0.29235	4983.7	0.042222	0.086505	0.48809	0.62548
Usp49	506.98	0.057666	503.1	0.25242	0.14324	1.7622	0.078031	439.33	0.10018	0.10992	0.9114	0.36208	568.58	0.022643	0.12852	0.17618	0.86015
Tas1r3	9.4056	0.057717	8.4888	0.74926	0.58276	1.2857	0.19854	7.969	0.33453	0.5303	0.63083	0.52815	12.184	-0.23263	0.46937	-0.49562	0.62016
Cpb1	2.8908	0.057761	2.6315	1.7358	1.1094	1.5646	0.11768	2.5661	0.83894	1.0045	0.83521	0.4036	4.3196	-0.045526	0.81445	-0.055897	0.95542
Aass	179.12	0.057773	204.01	-0.50741	0.24511	-2.0702	0.038435	138.39	0.040401	0.20621	0.19592	0.84467	169.09	0.12401	0.21546	0.57558	0.5649
Lhpp	546.76	0.057883	564.85	-0.32396	0.091678	-3.5336	0.00040989	430.89	-0.091365	0.086987	-1.0503	0.29357	552.53	-0.14553	0.11564	-1.2585	0.20821
P2rx5	157.83	0.057972	167.9	0.67579	0.18525	3.648	0.0002643	149.56	0.41962	0.23767	1.7656	0.077466	186.84	0.45776	0.22309	2.0519	0.040177
Mfhas1	1782.5	0.057997	1893.2	-0.15224	0.06849	-2.2228	0.026229	1475.8	0.031586	0.077465	0.40774	0.68346	1823.1	0.087225	0.084907	1.0273	0.30428
Mag	1353	0.058021	1375.7	-0.29743	0.18565	-1.6021	0.10913	1132.2	-0.26898	0.16073	-1.6735	0.094225	1299.8	-0.015646	0.16286	-0.09607	0.92346
Tspan4	192.86	0.058081	189.8	-0.44319	0.15551	-2.8499	0.0043737	152.82	-0.35922	0.19681	-1.8252	0.067965	187.14	-0.28508	0.17527	-1.6265	0.10384
Adrbk1	6753.4	0.05814	6963.7	-0.23605	0.072743	-3.245	0.0011744	5387.6	-0.036425	0.047855	-0.76116	0.44656	6964.1	-0.10943	0.062045	-1.7637	0.077789
Rlf	1721.7	0.058202	1684.7	0.30177	0.093192	3.2381	0.0012032	1539.5	0.013627	0.064947	0.20982	0.83381	1901.1	0.074188	0.09764	0.75981	0.44737
Ctnnal1	300.94	0.058207	270.3	0.29232	0.16279	1.7958	0.072533	258.2	-0.11983	0.11545	-1.0379	0.2993	342.12	-0.25307	0.14083	-1.797	0.072334
Mid1	177.69	0.058216	163.37	0.46712	0.13185	3.5429	0.00039578	164.07	-0.11103	0.14007	-0.79264	0.42799	198.23	0.011131	0.13957	0.079753	0.93643
Lgals4	7.7202	0.058244	6.397	0.96259	0.75064	1.2824	0.19972	6.0758	0.43162	0.61438	0.70253	0.48235	10.762	-0.50739	0.61723	-0.82205	0.41105
Plp1	11811	0.058259	12345	-0.42603	0.16022	-2.6591	0.0078343	9399	-0.1953	0.14053	-1.3898	0.16459	11354	-0.080123	0.18536	-0.43225	0.66556
Ints7	900.32	0.058289	874.41	0.39035	0.132	2.9572	0.0031042	816.09	0.028	0.063419	0.44152	0.65884	1006.4	0.095089	0.10776	0.88245	0.37753
5031434O11Rik	73.679	0.058315	68.179	0.7627	0.37998	2.0072	0.044729	67.67	0.14393	0.2183	0.65931	0.5097	89.304	0.021826	0.25944	0.084127	0.93296
D1Ertd622e	924.03	0.058317	936.59	-0.18552	0.068694	-2.7007	0.0069202	757.79	-0.10713	0.092285	-1.1609	0.24569	945.64	-0.083761	0.068056	-1.2308	0.21841
Pnma3	845.63	0.058356	827.18	0.22198	0.10813	2.0529	0.040084	734.72	0.023903	0.094041	0.25418	0.79936	936.75	-0.01022	0.10783	-0.094775	0.92449
Secisbp2	621.49	0.058357	611.07	0.25572	0.12299	2.0791	0.037606	535.26	0.091945	0.11353	0.80988	0.41801	701.41	-0.018823	0.13564	-0.13877	0.88964
D430041D05Rik	8722.8	0.058383	8745.6	0.19642	0.10894	1.803	0.071391	7536.2	0.088402	0.077629	1.1388	0.2548	9655.6	0.038586	0.092983	0.41498	0.67815
Zfp91	3090.7	0.058386	3146.4	-0.090817	0.068684	-1.3222	0.18609	2591.9	-0.062983	0.053968	-1.167	0.24319	3197.3	-0.0027288	0.053869	-0.050656	0.9596
Actn1	3477.6	0.058406	3553.3	0.30023	0.077248	3.8865	0.00010168	3119.7	0.13162	0.054418	2.4187	0.015578	3841.8	0.20124	0.10132	1.9862	0.047015
C2cd4b	149.06	0.058488	156.84	0.95899	0.18233	5.2597	1.4426e-07	156.13	0.31389	0.16056	1.9549	0.050592	173.27	0.76786	0.16758	4.5821	4.6027e-06
Hist1h2bg	13.598	0.058524	13.364	0.9514	0.49617	1.9175	0.055177	12.574	0.45264	0.41317	1.0955	0.27328	17.344	0.19109	0.4244	0.45026	0.65252
Ndufs3	2360.5	0.058695	2406.4	-0.12077	0.069816	-1.7299	0.083655	1960.7	-0.063108	0.063483	-0.99409	0.32018	2439.7	-0.027903	0.060514	-0.46111	0.64472
Kcnj16	991.07	0.058708	1091.9	-0.41038	0.13337	-3.0769	0.0020917	772.85	0.026909	0.10647	0.25275	0.80046	970.55	0.033072	0.15155	0.21823	0.82725
Igfbp2	575.85	0.05871	658.68	-0.33959	0.21614	-1.5712	0.11614	469.37	0.090162	0.17784	0.50698	0.61217	551.57	0.30178	0.18623	1.6205	0.10512
Vbp1	1476.9	0.05871	1550.7	-0.25998	0.11162	-2.3291	0.019853	1185.6	-0.027935	0.073587	-0.37962	0.70423	1498.6	-0.036834	0.072857	-0.50556	0.61316
Eef1e1	504.73	0.058716	522.44	-0.23937	0.13121	-1.8243	0.068104	414.16	-0.10337	0.099795	-1.0358	0.30028	505.82	-0.022584	0.12108	-0.18652	0.85203
Tmem251	226.43	0.058723	239.6	-0.18405	0.12716	-1.4473	0.14781	188.68	-0.030731	0.11226	-0.27375	0.78428	227.6	0.091608	0.12187	0.75169	0.45224
Zfp346	992.4	0.058735	1006.3	0.22937	0.094933	2.4161	0.015689	862.17	0.13709	0.10454	1.3113	0.18975	1105.4	0.087447	0.1022	0.85566	0.39218
F420014N23Rik	33.822	0.058743	30.945	1.0748	0.32643	3.2927	0.0009923	33.125	0.12973	0.30992	0.4186	0.67551	41.321	0.18643	0.36503	0.51074	0.60953
Ercc5	722.07	0.058804	707.08	0.13665	0.12682	1.0775	0.28127	605.62	0.046519	0.084659	0.54949	0.58267	805.33	-0.10379	0.095721	-1.0843	0.27822
Crybb1	74.383	0.058827	71.225	0.034651	0.24004	0.14436	0.88522	57.008	0.16962	0.23905	0.70957	0.47797	87.436	-0.39232	0.23578	-1.6639	0.096128
Plekhg5	7699.3	0.058875	7538.4	0.62708	0.11325	5.5372	3.0735e-08	7392.2	0.085672	0.095222	0.89971	0.36828	8730.5	0.28472	0.18705	1.5222	0.12796
Stk32b	390.68	0.058982	404.59	0.10117	0.20682	0.48917	0.62472	311.2	0.34161	0.23055	1.4817	0.13842	452.33	-0.088797	0.20738	-0.42818	0.66852
Slc7a14	15364	0.059235	15524	0.30912	0.10575	2.9233	0.0034638	13751	0.11323	0.079376	1.4265	0.15373	17048	0.1618	0.11091	1.4588	0.14462
Ccna2	42.344	0.059261	46.305	0.7204	0.34786	2.071	0.038362	39.083	0.64727	0.25481	2.5402	0.01108	52.204	0.4593	0.31325	1.4663	0.14258
Slc12a2	1521	0.059361	1520.2	-0.026992	0.11017	-0.245	0.80645	1325.1	-0.15749	0.067204	-2.3434	0.019108	1546	0.059592	0.065173	0.91437	0.36052
6030466F02Rik	1.8326	0.059383	2.3809	2.4804	1.3138	1.888	0.059028	2.0381	2.0625	1.2347	1.6704	0.094831	3.0014	1.2362	1.03	1.2003	0.23004
Cand2	226.69	0.059491	233.78	0.34028	0.13692	2.4852	0.012949	203.03	0.20192	0.1314	1.5366	0.12439	254.56	0.21496	0.12809	1.6783	0.093294
Aim1l	14.684	0.059729	13.698	0.87489	0.46447	1.8836	0.059614	13.381	0.25809	0.4406	0.58577	0.55803	18.362	0.037168	0.37439	0.099278	0.92092
Hist3h2bb-ps	12.851	0.059835	10.927	0.94985	0.52293	1.8164	0.069308	11.675	0.065238	0.46846	0.13926	0.88924	16.161	-0.19096	0.42753	-0.44665	0.65513
Lsmem1	9.642	0.05986	11.677	0.8497	0.47995	1.7704	0.076658	9.0326	1.1683	0.54746	2.1341	0.032836	12.631	0.74402	0.4355	1.7084	0.087558
Morc2a	1770.8	0.059898	1737.3	0.23613	0.10307	2.291	0.021962	1545.7	0.030874	0.067579	0.45687	0.64777	1961.4	0.01115	0.085917	0.12977	0.89675
Rab5a	2854	0.059944	2984.5	-0.21242	0.078622	-2.7018	0.0068971	2316.9	-0.0203	0.068131	-0.29796	0.76574	2915	-0.017914	0.088934	-0.20144	0.84036
Gm6300	1.316	0.059954	1.6008	2.4578	2.1742	1.1304	0.25831	1.2275	2.7643	2.1209	1.3034	0.19245	2.3762	0.53072	1.3228	0.40123	0.68825
Tmem191c	2198.3	0.06	2188.4	0.20712	0.1326	1.562	0.11829	1853.4	0.14994	0.12181	1.2309	0.21836	2497.5	-0.046779	0.14398	-0.32491	0.74525
Cldn19	18.057	0.060156	15.248	1.2058	0.54643	2.2066	0.027339	17.866	-0.0059037	0.46042	-0.012822	0.98977	22.303	-0.011744	0.44529	-0.026374	0.97896
Got1l1	3.0949	0.060213	2.9127	-1.2393	1.171	-1.0583	0.28992	2.9606	-1.6458	1.2124	-1.3575	0.17462	1.6242	0.39021	1.5602	0.2501	0.80251
Ppm1e	13593	0.060217	13877	-0.030587	0.077341	-0.39548	0.69249	11767	-0.08506	0.078686	-1.081	0.27969	13897	0.10127	0.076952	1.3161	0.18816
Pnma1	56.948	0.060252	59.858	-0.34045	0.20546	-1.657	0.097519	47.346	-0.20076	0.22031	-0.91128	0.36215	53.981	0.051774	0.25651	0.20184	0.84004
Anln	447.45	0.060262	465.74	-0.47345	0.22068	-2.1454	0.031921	357.04	-0.26297	0.19735	-1.3325	0.18269	421.17	-0.091455	0.20793	-0.43983	0.66006
Tpx2	49.096	0.060299	54.631	0.55618	0.25006	2.2241	0.026139	45.352	0.54261	0.23024	2.3568	0.018435	57.929	0.51969	0.20574	2.5259	0.01154
Bloc1s1	913.13	0.060315	959.55	-0.34019	0.12636	-2.6923	0.0070959	718.4	-0.05589	0.095154	-0.58736	0.55696	917.47	-0.095174	0.099252	-0.95891	0.3376
Alg3	289.98	0.060316	283.07	0.17362	0.11582	1.4991	0.13385	247.41	0.027764	0.11842	0.23446	0.81463	322.45	-0.072261	0.11958	-0.60428	0.54566
Krt20	1.928	0.060385	1.5291	3.3687	1.7004	1.9811	0.047576	2.0773	0.33165	1.4165	0.23413	0.81488	2.8019	0.13604	0.93394	0.14567	0.88419
Csrp1	4827.1	0.060387	5153.2	-0.41307	0.14303	-2.8879	0.0038776	3743.2	-0.050202	0.074194	-0.67663	0.49864	4772.2	-0.085342	0.12232	-0.69771	0.48536
Snhg17	261.17	0.06053	239.08	0.49642	0.23691	2.0954	0.036134	231.79	0.0053786	0.10934	0.049192	0.96077	304.83	-0.1091	0.19683	-0.55432	0.57936
Odf2l	266.66	0.060563	253.93	0.38233	0.18687	2.0459	0.040762	232.89	0.071865	0.10653	0.67459	0.49993	307.41	-0.058592	0.18951	-0.30917	0.75719
Nup54	499.92	0.060625	506.34	0.053573	0.088495	0.60538	0.54493	409.52	0.13555	0.096295	1.4077	0.15922	555.51	-0.076355	0.10984	-0.69514	0.48697
Diras1	2818.8	0.060642	2943.6	-0.13447	0.078346	-1.7163	0.086108	2342.1	-0.0081717	0.061514	-0.13284	0.89432	2894.9	0.045174	0.059548	0.75862	0.44808
Jam2	1124	0.060715	1181.4	-0.23814	0.11691	-2.0369	0.041661	917.47	-0.047361	0.090366	-0.5241	0.60021	1130.5	0.012471	0.10416	0.11972	0.9047
Snapc3	614.83	0.060809	657.5	-0.094619	0.087484	-1.0816	0.27945	520.07	0.049646	0.082941	0.59857	0.54946	628.63	0.17733	0.085615	2.0712	0.03834
Phex	14.161	0.060809	16.235	0.80458	0.46282	1.7385	0.082131	13.189	0.91318	0.45039	2.0275	0.04261	18.24	0.57576	0.37024	1.5551	0.11992
Sis	6.7278	0.060908	7.8796	-0.087904	0.60648	-0.14494	0.88476	6.7211	-0.1193	0.62473	-0.19097	0.84855	5.6338	1.4174	0.69868	2.0287	0.042485
Id3	588.6	0.060938	654.37	0.22761	0.096823	2.3508	0.018733	511.36	0.43271	0.08713	4.9663	6.8251e-07	660.39	0.3443	0.1447	2.3795	0.017338
Mrc2	109.64	0.060968	114.04	0.70265	0.2442	2.8773	0.004011	106.28	0.31108	0.23338	1.333	0.18254	127.63	0.46707	0.22245	2.0997	0.035759
Kat8	628.56	0.06129	644.22	0.08273	0.087271	0.94797	0.34314	527.93	0.12567	0.082581	1.5218	0.12806	689.03	0.022964	0.085936	0.26722	0.7893
Cmc2	199.94	0.061314	206.33	-0.27323	0.13028	-2.0972	0.03598	164.05	-0.14232	0.13975	-1.0184	0.30851	197.98	-0.038759	0.15838	-0.24471	0.80668
Gm15706	89.492	0.06163	88.588	0.10988	0.18807	0.58428	0.55903	72.248	0.17381	0.19053	0.91224	0.36164	102.84	-0.16373	0.18095	-0.90488	0.36553
AI314180	3865.3	0.061712	3883.1	0.1332	0.06513	2.0452	0.040837	3332.4	0.039983	0.05119	0.78108	0.43475	4199.2	0.039101	0.048683	0.80319	0.42187
Tpmt	239.5	0.061714	254.53	-0.45992	0.16252	-2.8299	0.0046558	185.8	-0.11205	0.12945	-0.86562	0.3867	232.95	-0.10844	0.17886	-0.60628	0.54433
Tifa	176.5	0.061757	194.64	-0.56451	0.16878	-3.3446	0.00082394	130.32	0.0094504	0.15386	0.061423	0.95102	171.7	-0.12319	0.15896	-0.77498	0.43835
Zc3h6	709.67	0.061769	700.01	0.25706	0.10062	2.5548	0.010625	615.18	0.08701	0.1051	0.82788	0.40774	797.85	0.0065658	0.14988	0.043808	0.96506
Ttc21b	565.1	0.061809	548.77	0.24751	0.1355	1.8267	0.067749	490.85	0.023858	0.093513	0.25513	0.79862	630.56	-0.02895	0.094352	-0.30683	0.75898
Aknad1	2.1284	0.061836	3.0106	2.0815	1.0511	1.9803	0.047673	2.4386	2.2908	1.177	1.9463	0.05162	3.3495	1.5279	0.85957	1.7776	0.075477
Rab14	7524.4	0.061859	7668.8	-0.10308	0.052586	-1.9603	0.049964	6270.9	-0.05506	0.046475	-1.1847	0.23613	7797.1	-0.01846	0.065288	-0.28274	0.77738
D630045J12Rik	3141.9	0.061865	3071.4	0.26677	0.092628	2.8801	0.0039758	2789.3	0.00073879	0.048326	0.015288	0.9878	3455.4	0.04978	0.078015	0.63808	0.52342
Adh1	4.7925	0.061865	3.1499	2.3721	1.0692	2.2186	0.026516	5.1154	-0.37245	0.77135	-0.48285	0.6292	6.0228	-0.26397	0.77801	-0.33929	0.73439
Eif2d	809.07	0.061869	792.42	0.33775	0.10781	3.1327	0.0017322	721.53	0.052112	0.077898	0.66897	0.50352	905.38	0.069665	0.12741	0.54677	0.58453
Hcar2	3.3424	0.06193	3.6121	-1.1272	0.9831	-1.1466	0.25156	2.8908	-1.0548	0.96727	-1.0904	0.27552	2.0817	0.36342	1.3936	0.26078	0.79426
Erh	1035.2	0.062057	1066.8	-0.17809	0.089604	-1.9876	0.046859	853.03	-0.069036	0.083797	-0.82385	0.41003	1056.3	-0.020883	0.076437	-0.27321	0.78469
Nasp	614.58	0.062131	608.56	0.37484	0.10855	3.4531	0.00055416	553.89	0.086991	0.091552	0.95019	0.34202	689.06	0.13013	0.12642	1.0293	0.30332
Fuk	661.45	0.062135	654.18	0.3885	0.12072	3.2182	0.00129	601.84	0.070636	0.075221	0.93904	0.34771	737.85	0.15413	0.11146	1.3829	0.1667
9330182L06Rik	371.1	0.062162	376.01	-0.27554	0.1196	-2.3039	0.021231	302.53	-0.18563	0.12796	-1.4507	0.14687	369.54	-0.10951	0.1304	-0.83978	0.40103
Vipr1	770.1	0.062181	725.84	0.24764	0.17455	1.4188	0.15597	648.42	0.027914	0.13873	0.20121	0.84053	883.13	-0.18837	0.16048	-1.1738	0.24048
Ppp1r14a	147.31	0.06221	150.46	-0.29679	0.19347	-1.534	0.12502	123.54	-0.25121	0.19592	-1.2822	0.19978	141.63	-0.0045926	0.17784	-0.025824	0.9794
Fermt3	118.35	0.062237	119.2	-0.38055	0.19881	-1.9141	0.055611	94.672	-0.25585	0.20704	-1.2358	0.21655	115.72	-0.17748	0.17067	-1.0399	0.2984
Lipe	243.45	0.062248	244.39	-0.13932	0.13183	-1.0568	0.2906	207.4	-0.1955	0.12922	-1.5129	0.13031	243.22	0.0049822	0.1489	0.033459	0.97331
Gramd1c	98.401	0.062254	95.72	0.9763	0.33799	2.8886	0.0038698	97.949	0.22165	0.18477	1.1996	0.23029	117.91	0.37519	0.26245	1.4296	0.15284
Papolb	10.168	0.062267	9.5742	0.70826	0.70808	1.0003	0.31719	8.2763	0.51545	0.59372	0.86818	0.3853	13.466	-0.23684	0.47724	-0.49627	0.6197
1700007B14Rik	4.7256	0.062315	4.681	1.4801	0.86279	1.7155	0.08626	4.44	0.89171	0.91037	0.9795	0.32733	6.7454	0.16204	0.7489	0.21637	0.8287
Ddx54	1524.7	0.062333	1578	-0.094987	0.079832	-1.1898	0.23411	1284.5	-0.032597	0.076256	-0.42747	0.66904	1566.9	0.058787	0.073008	0.80521	0.4207
Cd320	303.27	0.062396	311.06	0.11082	0.10592	1.0463	0.29543	253.65	0.17206	0.11293	1.5236	0.1276	337.08	0.016646	0.11129	0.14958	0.8811
Otop2	13.817	0.062462	13.076	1.4987	0.49842	3.0069	0.0026392	14.851	0.25601	0.40559	0.6312	0.52791	17.303	0.55379	0.4778	1.159	0.24644
Bnip3l	3340.7	0.062481	3495.1	-0.18011	0.081003	-2.2235	0.026179	2734.1	-0.0077237	0.04913	-0.15721	0.87508	3425.2	0.0071221	0.077829	0.09151	0.92709
Gskip	706.03	0.06249	716.38	-0.21282	0.091694	-2.3209	0.02029	581.95	-0.14598	0.08571	-1.7031	0.088541	711.61	-0.069239	0.12414	-0.55774	0.57702
Mir744	2.5911	0.062581	1.9007	1.4771	1.4789	0.99875	0.31792	2.0533	0.31502	1.0061	0.31311	0.7542	3.7996	-0.74147	0.7817	-0.94853	0.34286
Sirt4	433.61	0.06263	402.65	0.59703	0.27187	2.196	0.028091	394.77	0.059933	0.11332	0.52888	0.59689	509.04	-0.0051226	0.18044	-0.028389	0.97735
Rims4	264.28	0.062661	270.97	-0.19861	0.10988	-1.8076	0.070674	220.5	-0.1318	0.11065	-1.1911	0.23361	264.51	-0.0062964	0.14475	-0.0435	0.9653
Tsga10	510.01	0.062721	490.37	0.44843	0.14574	3.0769	0.0020918	464.95	0.031169	0.095669	0.3258	0.74458	575.79	0.085671	0.15157	0.56524	0.57191
Naa30	1369.3	0.062758	1360.5	-0.0043375	0.077903	-0.055678	0.9556	1189.3	-0.14511	0.070925	-2.046	0.040759	1407.5	0.030964	0.056879	0.54438	0.58618
Aqp4	5396.6	0.062779	5916.5	-0.24752	0.12897	-1.9193	0.054949	4416.3	0.05512	0.083752	0.65813	0.51045	5371.4	0.15936	0.11412	1.3964	0.16258
Ccdc171	151.55	0.062959	120.41	0.60557	0.22197	2.7281	0.0063696	134.48	-0.29815	0.28371	-1.0509	0.2933	178.02	-0.41878	0.1577	-2.6556	0.0079171
Myadml2	124.91	0.062972	127.07	0.35333	0.17336	2.0381	0.04154	111.1	0.20188	0.15991	1.2624	0.20679	142.09	0.16357	0.14991	1.0911	0.27522
Srcap	7290.2	0.063139	7156.6	0.25874	0.10327	2.5054	0.012232	6418.8	0.029629	0.043747	0.67729	0.49822	8068.2	0.036187	0.087573	0.41322	0.67944
Gbp11	15.201	0.06317	18.827	-0.86998	0.42826	-2.0314	0.042211	11.316	-0.048671	0.59832	-0.081346	0.93517	12.421	0.40854	0.44534	0.91738	0.35895
Proz	3.0036	0.063274	3.2722	0.33601	0.84195	0.39909	0.68983	2.0234	1.5196	1.1063	1.3736	0.16957	4.2035	-0.32574	0.73361	-0.44403	0.65702
Gm11944	51.215	0.063294	44.66	0.60921	0.28624	2.1283	0.033315	45.613	-0.065901	0.28959	-0.22757	0.81998	60.77	-0.19662	0.25983	-0.75674	0.44921
Gm4013	12.94	0.063361	11.715	0.5004	0.4903	1.0206	0.30744	10.385	0.27173	0.4999	0.54357	0.58674	16.533	-0.36405	0.41876	-0.86936	0.38465
Gm10768	1.6799	0.063399	2.2725	0.67271	1.589	0.42336	0.67204	1.1493	3.5428	2.3975	1.4777	0.13949	2.635	0.33417	1.3498	0.24757	0.80446
Prtg	501.11	0.063443	465.6	0.37429	0.22919	1.6331	0.10245	420.33	0.11289	0.20356	0.55455	0.5792	597.16	-0.22474	0.25997	-0.8645	0.38731
Dync1li2	6849	0.063528	6981.9	-0.1379	0.059036	-2.3358	0.019501	5612.5	-0.042486	0.043258	-0.98215	0.32603	7128.9	-0.066212	0.050409	-1.3135	0.18902
Cfap44	286.05	0.063531	260.27	0.73369	0.45659	1.6069	0.10808	252.59	0.20092	0.19865	1.0114	0.31181	356.83	-0.12936	0.24409	-0.52999	0.59612
Scly	412.93	0.063595	406.68	-0.16461	0.10211	-1.6121	0.10694	342.04	-0.19428	0.095693	-2.0302	0.042332	422.01	-0.13483	0.088634	-1.5212	0.1282
Cdkn1b	1243.1	0.063668	1236.1	-0.1206	0.062818	-1.9197	0.05489	1036.4	-0.14115	0.076496	-1.8451	0.065018	1281.1	-0.089477	0.061953	-1.4443	0.14866
Sec62	4917.6	0.063672	5144.4	-0.26661	0.08283	-3.2188	0.0012873	3915.2	-0.02216	0.044903	-0.49351	0.62165	5018.8	-0.072175	0.087292	-0.82682	0.40834
Greb1l	407.02	0.063722	403.06	0.27832	0.20408	1.3638	0.17263	346.89	0.16395	0.10608	1.5455	0.12222	467.54	-0.026439	0.1258	-0.21016	0.83354
A530058N18Rik	69.534	0.063931	69.396	-0.34483	0.31218	-1.1046	0.26934	60.367	-0.45481	0.3008	-1.512	0.13053	63.01	0.038219	0.32518	0.11753	0.90644
Prpf38b	2161.5	0.063938	2139	0.4578	0.15099	3.032	0.0024291	1988.7	0.10074	0.082261	1.2246	0.22071	2437.3	0.18569	0.12131	1.5307	0.12585
Mmp25	6.251	0.064076	5.4795	1.6262	0.93802	1.7337	0.082975	5.9473	0.38579	0.6883	0.5605	0.57514	8.6206	0.019252	0.62827	0.030643	0.97555
Lats1	1637	0.064128	1662.3	0.31433	0.096271	3.265	0.0010946	1470.9	0.11914	0.068702	1.7342	0.08288	1812.4	0.18914	0.10018	1.888	0.059031
Setdb2	161.16	0.064208	160.8	0.33636	0.15374	2.1878	0.028686	142.02	0.14508	0.13657	1.0623	0.28812	183.05	0.080294	0.16168	0.49661	0.61946
Haus7	177.11	0.064261	192.96	-0.36508	0.13327	-2.7395	0.0061528	139.13	0.019306	0.17099	0.11291	0.9101	175.61	0.021045	0.13786	0.15265	0.87867
Bmp3	57.32	0.064325	61.517	0.47176	0.23955	1.9694	0.04891	51.209	0.46116	0.27288	1.69	0.091032	67.621	0.29858	0.21592	1.3828	0.16671
Ppp2r3a	2101	0.06436	2123.9	-0.020262	0.072754	-0.2785	0.78063	1710.9	0.072504	0.070522	1.0281	0.3039	2291.7	-0.10391	0.06731	-1.5437	0.12266
Clcn7	1777.1	0.064428	1742	0.20465	0.09183	2.2286	0.025843	1548.4	0.004463	0.056363	0.079183	0.93689	1952.2	0.0036226	0.07294	0.049666	0.96039
Osm	2.897	0.064446	3.0163	0.60289	0.94823	0.63581	0.5249	2.058	1.5444	1.1667	1.3237	0.18562	4.2857	-0.24144	0.80556	-0.29972	0.76439
Vps13c	6209	0.064556	5812.8	0.49442	0.17013	2.9062	0.0036588	5657.8	-0.0018608	0.11191	-0.016628	0.98673	7092.1	0.012435	0.16592	0.074949	0.94026
Akirin1	2069.2	0.064564	2157.1	-0.14131	0.078733	-1.7948	0.072683	1713.7	-0.011361	0.05428	-0.20931	0.83421	2127.2	0.029826	0.074132	0.40234	0.68744
Slc6a11	4564.8	0.06458	4818	-0.34285	0.090204	-3.8008	0.00014423	3582.9	-0.039839	0.067383	-0.59123	0.55437	4586.9	-0.0861	0.12916	-0.6666	0.50503
Kank3	322.02	0.064751	329.54	0.44079	0.1708	2.5807	0.0098586	293.39	0.21982	0.11839	1.8567	0.063353	366.46	0.24952	0.13934	1.7907	0.07334
Adcy5	3514.8	0.064789	3645.2	-0.10009	0.052062	-1.9226	0.054535	2968.9	-0.041022	0.076732	-0.53461	0.59292	3593.1	0.074178	0.085442	0.86817	0.3853
Cdc42se1	1651.8	0.064794	1711.9	-0.20842	0.071498	-2.9151	0.0035557	1350.9	-0.061668	0.085812	-0.71864	0.47236	1678	-0.025056	0.10276	-0.24383	0.80736
Hmgxb4	495.85	0.064847	492.87	0.13457	0.10856	1.2396	0.21511	417.73	0.07352	0.10532	0.69808	0.48512	550.44	-0.051884	0.095906	-0.54099	0.58852
Gan	212.45	0.064848	207.08	-0.0018586	0.16822	-0.011048	0.99118	191.36	-0.29122	0.13369	-2.1784	0.02938	209.65	0.097538	0.10885	0.89608	0.37021
A430046D13Rik	464.02	0.064967	443.89	0.25126	0.12646	1.9869	0.046931	396.83	0.02877	0.11239	0.25598	0.79797	525.59	-0.10876	0.16955	-0.6415	0.5212
Baz2b	1201	0.065026	1152.3	0.32232	0.16483	1.9555	0.050528	1045.3	0.052538	0.10766	0.48802	0.62554	1367.4	-0.05424	0.14034	-0.38648	0.69914
Alkbh5	2603	0.065037	2638.1	-0.15211	0.072628	-2.0944	0.036226	2156.9	-0.10474	0.081914	-1.2787	0.201	2666.1	-0.052476	0.072276	-0.72605	0.46781
Polr2f	876.01	0.065097	929.79	-0.13224	0.10304	-1.2834	0.19935	734.7	0.015393	0.083975	0.18331	0.85456	891.44	0.12307	0.086878	1.4166	0.15661
Phka2	1086.5	0.065103	1065.5	0.40198	0.12704	3.1641	0.0015556	983.13	0.075382	0.077624	0.97111	0.33149	1222.8	0.11395	0.14318	0.79585	0.42612
Polq	92.41	0.065231	83.373	0.65665	0.26049	2.5208	0.011708	85.112	-0.023246	0.20336	-0.11431	0.90899	108.18	-0.032739	0.24561	-0.1333	0.89396
Slc17a5	722.13	0.06538	720.33	0.087656	0.11127	0.78776	0.43084	600.97	0.080287	0.078646	1.0209	0.30732	799.51	-0.075569	0.08342	-0.90588	0.365
Ppapdc1b	510.78	0.065426	508.36	0.27722	0.15289	1.8133	0.069789	442.31	0.13123	0.081944	1.6014	0.10928	577.93	0.029594	0.13331	0.222	0.82432
Zwilch	81.159	0.065455	84.551	0.31697	0.18247	1.7371	0.082374	70.828	0.28307	0.18487	1.5312	0.12572	92.714	0.17342	0.17343	0.9999	0.31736
8430426J06Rik	3.3699	0.065527	3.5618	-1.1426	0.82802	-1.38	0.1676	2.7331	-0.93602	0.95012	-0.98516	0.32455	2.32	-0.018681	0.99661	-0.018745	0.98504
Lox	6.8268	0.065592	7.0797	1.0147	0.66106	1.5349	0.12481	8.8974	-0.33997	0.68063	-0.4995	0.61743	5.7376	2.6032	0.84978	3.0633	0.0021888
Exoc5	1917.9	0.065615	1949.4	-0.10027	0.072882	-1.3758	0.16887	1609.2	-0.07715	0.053291	-1.4477	0.1477	1976.9	-0.0079512	0.068687	-0.11576	0.90784
Crygn	3.8077	0.065621	3.6121	-1.16	0.92556	-1.2533	0.2101	3.2206	-1.3121	0.9208	-1.4249	0.15418	2.5554	-0.31468	1.0063	-0.3127	0.75451
Hacd2	1061.8	0.065622	1101.8	-0.17849	0.077331	-2.3082	0.020991	873.6	-0.04191	0.086379	-0.48519	0.62754	1084.7	-0.0038012	0.075411	-0.050406	0.9598
Srsf4	1989.5	0.065662	1992.5	0.022713	0.06339	0.35831	0.72011	1651.5	0.031546	0.05838	0.54036	0.58895	2161.6	-0.07621	0.060416	-1.2614	0.20716
Mbd5	2760.3	0.06572	2724.9	0.17315	0.089113	1.9431	0.05201	2375.9	0.03084	0.061914	0.49811	0.6184	3040	-0.012965	0.07962	-0.16284	0.87065
Armc2	186.31	0.065721	183.13	0.31362	0.13738	2.2829	0.022436	163.36	0.087616	0.13026	0.67264	0.50118	210.2	0.03566	0.15804	0.22564	0.82148
Trim59	230.11	0.065851	227.73	-0.40838	0.18541	-2.2026	0.027624	184.52	-0.34291	0.17704	-1.937	0.052749	222.72	-0.2353	0.20814	-1.1305	0.25827
Tmem131	4352.8	0.066049	4274.2	0.41932	0.11142	3.7633	0.00016768	3986.4	0.059037	0.064497	0.91535	0.36001	4869.1	0.15184	0.13524	1.1228	0.26154
Snora2b	6.733	0.066069	6.1709	1.5928	0.71785	2.2189	0.026497	6.8801	0.30955	0.55667	0.55607	0.57816	8.729	0.33385	0.58316	0.57249	0.56699
Tgfbr3l	138.11	0.066107	110.49	0.97869	0.40203	2.4344	0.014917	131.03	-0.20623	0.17611	-1.1711	0.24158	165.66	-0.20893	0.29165	-0.71638	0.47376
Lpo	14.272	0.066112	13.913	-0.58933	0.40137	-1.4683	0.14202	11.79	-0.60785	0.4434	-1.3709	0.17041	12.544	-0.21258	0.44107	-0.48196	0.62984
Gbp4	29.707	0.066121	34.106	0.80067	0.37784	2.1191	0.034084	27.962	0.82297	0.33587	2.4503	0.014275	37.33	0.64601	0.32054	2.0154	0.043867
Slc26a3	4.357	0.066177	5.3192	1.5541	0.71918	2.1609	0.0307	4.5142	1.4314	0.80151	1.786	0.074107	6.2527	1.039	0.6808	1.5262	0.12696
Phactr1	10787	0.066293	11145	-0.21984	0.070238	-3.1299	0.0017487	8648.1	-0.027438	0.04257	-0.64453	0.51923	11132	-0.088946	0.058857	-1.5112	0.13073
Pros1	385.21	0.066382	416.51	-0.23963	0.13164	-1.8203	0.068719	314.36	0.038336	0.10267	0.37339	0.70886	386.63	0.099147	0.096508	1.0273	0.30426
Phc1	1473.5	0.0664	1458.3	0.093739	0.067583	1.387	0.16543	1234.3	0.041001	0.070716	0.5798	0.56205	1623.4	-0.081111	0.095005	-0.85376	0.39324
Fmr1	2235.9	0.066459	2264	-0.030016	0.070559	-0.42541	0.67054	1919.2	-0.084889	0.065066	-1.3047	0.19201	2306.2	0.051993	0.071819	0.72394	0.4691
Neo1	3978.5	0.066462	4051.7	0.16794	0.089262	1.8814	0.059916	3437.4	0.10763	0.057497	1.872	0.061208	4366.8	0.082733	0.073029	1.1329	0.25727
Ganab	3930.4	0.066531	3892.1	0.11973	0.054934	2.1795	0.029297	3370.7	9.3639e-05	0.046797	0.002001	0.9984	4270.6	-0.015599	0.069019	-0.22601	0.82119
Nrp2	4730	0.066562	4828.5	0.26805	0.077653	3.4519	0.00055661	4230	0.10765	0.063865	1.6856	0.091867	5186.6	0.18996	0.05824	3.2616	0.0011079
Plat	1271.3	0.066636	1306.9	0.23884	0.099923	2.3902	0.016839	1117.1	0.15402	0.085608	1.7992	0.071993	1405.5	0.15733	0.068407	2.2999	0.021455
Lama2	522.48	0.066719	523.39	0.1563	0.091905	1.7007	0.088997	445.87	0.080025	0.085669	0.93412	0.35024	577.29	-0.0031302	0.11154	-0.028063	0.97761
Plekhm2	2694.1	0.066873	2753	-0.18079	0.079672	-2.2692	0.023257	2193.6	-0.060728	0.05385	-1.1277	0.25944	2780.3	-0.078774	0.055953	-1.4079	0.15917
Dync2h1	1736.5	0.066907	1636.3	0.086105	0.11406	0.75489	0.45031	1417.7	-0.034431	0.12872	-0.26749	0.78909	1952.4	-0.27723	0.099575	-2.7842	0.0053668
Fam160a1	544.76	0.066921	530.41	0.42871	0.17466	2.4545	0.014109	484.51	0.12801	0.13163	0.97251	0.3308	628.48	0.044018	0.20179	0.21814	0.82732
Pik3c3	1491.2	0.067003	1508.9	0.0061897	0.068236	0.090711	0.92772	1229.4	0.068854	0.055774	1.2345	0.21701	1623.2	-0.068564	0.058547	-1.1711	0.24156
Gnpnat1	253.42	0.067029	241.91	-0.14941	0.11906	-1.2549	0.20952	213.54	-0.31161	0.12199	-2.5543	0.010639	255.73	-0.17317	0.11542	-1.5003	0.13353
A330093E20Rik	6.2424	0.067051	6.2176	-0.31597	0.6648	-0.47529	0.63458	6.0202	-0.66987	0.61825	-1.0835	0.27859	5.0516	0.44651	0.68615	0.65075	0.51521
Acss1	1007.8	0.067064	1048.5	-0.39058	0.11213	-3.4833	0.00049534	776.48	-0.079199	0.11003	-0.71977	0.47167	1015	-0.1839	0.1059	-1.7366	0.082461
Myo19	196.5	0.067201	177.98	0.87391	0.24605	3.5517	0.00038275	194.86	-0.055437	0.10861	-0.51043	0.60975	226.12	0.19598	0.2158	0.90819	0.36378
Vav1	122.57	0.067281	130.66	-0.33875	0.19289	-1.7562	0.079046	98.665	-0.069882	0.16439	-0.42509	0.67077	120.37	0.017127	0.15812	0.10831	0.91375
Unc79	3579.8	0.067296	3426.7	0.29637	0.13365	2.2176	0.026586	3147.6	-0.0061262	0.06215	-0.098572	0.92148	4004.2	-0.033571	0.11065	-0.30338	0.7616
Eif1	6915	0.067298	7100.3	-0.18377	0.084045	-2.1866	0.028773	5639.2	-0.055921	0.048471	-1.1537	0.24863	7112.5	-0.059419	0.059178	-1.0041	0.31534
Cyp2j12	21.567	0.067316	22.633	-1.0322	0.42533	-2.4269	0.015229	15.436	-0.57296	0.50974	-1.124	0.261	18.281	-0.43646	0.40999	-1.0645	0.28708
Fkbp14	384.27	0.067413	388.66	0.075977	0.10586	0.71768	0.47295	317.82	0.12956	0.11464	1.1302	0.2584	426.54	-0.063634	0.10898	-0.58392	0.55927
Mrpl12	1303	0.067422	1387.8	-0.24202	0.099735	-2.4266	0.01524	1055.9	0.0069677	0.079755	0.087364	0.93038	1317.1	0.033046	0.09755	0.33875	0.73479
Rbbp6	3356.8	0.067427	3285.4	0.20819	0.10685	1.9484	0.051368	2892.6	0.035334	0.073657	0.47971	0.63143	3732.8	-0.032866	0.10149	-0.32383	0.74607
Rnf112	17807	0.067554	17081	0.54488	0.14566	3.7408	0.00018344	16683	0.030389	0.058694	0.51775	0.60463	20143	0.15701	0.15585	1.0075	0.31371
Nckap1l	367.32	0.067589	397.6	-0.3113	0.1623	-1.9181	0.055101	294.88	0.0088103	0.11159	0.078952	0.93707	364.58	0.055993	0.1158	0.48352	0.62873
Gpbp1	3474.2	0.067633	3534.1	-0.12288	0.085483	-1.4375	0.15059	2897.6	-0.082007	0.054323	-1.5096	0.13114	3573	-0.022643	0.062369	-0.36305	0.71657
Ankhd1	2745.1	0.067643	2635.3	0.36952	0.1345	2.7474	0.0060062	2466	0.0052485	0.068729	0.076366	0.93913	3074.5	0.035853	0.12038	0.29783	0.76584
Efcab3	5.8298	0.067683	4.6598	0.37655	0.88809	0.424	0.67156	3.5742	0.59068	0.97769	0.60416	0.54574	8.4239	-1.0458	0.68392	-1.5291	0.12623
Snord95	6.4244	0.067703	6.1789	1.7199	0.69146	2.4873	0.012872	6.8095	0.46664	0.59497	0.7843	0.43286	8.4664	0.54944	0.59849	0.91804	0.3586
Syt2	128.39	0.067713	132.65	-0.29755	0.20822	-1.4291	0.15299	108.11	-0.23594	0.21877	-1.0784	0.28083	122.49	0.04282	0.20585	0.20801	0.83522
Slc22a5	307.88	0.067791	301.46	0.35023	0.17638	1.9856	0.047075	269.96	0.1158	0.11666	0.99267	0.32087	351.23	0.023971	0.15334	0.15632	0.87578
Ube2k	4170.9	0.067979	4326.9	-0.095435	0.071503	-1.3347	0.18197	3495.1	-0.011961	0.059876	-0.19977	0.84166	4308.1	0.050823	0.052999	0.95894	0.33759
Ihh	6.3875	0.067995	5.9143	0.51006	0.65335	0.78069	0.43499	4.528	0.78126	0.72314	1.0804	0.27997	8.9671	-0.49635	0.6436	-0.7712	0.44059
G630093K05Rik	4.1551	0.068016	5.1169	1.0426	0.69304	1.5043	0.13249	3.9504	1.4412	0.77502	1.8595	0.06295	5.7578	0.77252	0.59795	1.2919	0.19638
Glp2r	431.96	0.068017	504.68	0.69723	0.46068	1.5135	0.13016	395.08	0.93661	0.42317	2.2133	0.026875	545.08	0.58488	0.42715	1.3692	0.17092
Sri	1790.3	0.068021	1829.1	-0.076241	0.083368	-0.91451	0.36045	1516.6	-0.067965	0.069645	-0.97588	0.32912	1842.1	0.038508	0.063283	0.60851	0.54285
Slfn2	12.063	0.068076	11.374	0.63362	0.49708	1.2747	0.20242	10.319	0.29503	0.47803	0.61718	0.53711	15.079	-0.14588	0.38224	-0.38164	0.70273
Eid1	8139.3	0.068182	8549.8	-0.2124	0.077192	-2.7515	0.005932	6566.5	0.0099688	0.044914	0.22195	0.82435	8361.1	-0.021088	0.069352	-0.30408	0.76107
Tmem170	92.687	0.068223	93.269	0.31924	0.22606	1.4122	0.1579	79.481	0.22915	0.18958	1.2087	0.22677	107.26	0.036725	0.16948	0.2167	0.82845
Pde3a	101.01	0.06823	108.46	-0.047894	0.18039	-0.26551	0.79062	89.497	-0.028574	0.15657	-0.1825	0.85519	99.683	0.33409	0.16544	2.0194	0.043446
Nat8l	8513.9	0.068308	8711.2	-0.15967	0.079609	-2.0057	0.044893	7028.5	-0.07467	0.070822	-1.0543	0.29173	8728.3	-0.034567	0.077878	-0.44387	0.65714
Srrm3	2115	0.068309	2144.3	0.16804	0.08442	1.9905	0.046534	1818.4	0.10797	0.075023	1.4391	0.15012	2331.3	0.057179	0.08067	0.70881	0.47844
Mir6942	2.1057	0.068317	1.7681	2.7069	1.553	1.743	0.08134	2.1717	0.45215	1.0763	0.4201	0.67441	3.0455	0.16741	0.93876	0.17833	0.85846
Gemin6	110.19	0.068336	108.91	-0.33285	0.17324	-1.9213	0.054692	88.232	-0.26423	0.16449	-1.6064	0.10818	109.83	-0.22159	0.1561	-1.4196	0.15573
Npy1r	1472	0.06847	1402.1	0.47415	0.14023	3.3812	0.00072169	1347.4	0.017661	0.13822	0.12777	0.89833	1668	0.070609	0.17114	0.41259	0.67991
Cdh22	406.64	0.068517	441.38	-0.23316	0.12565	-1.8557	0.063497	339.98	-0.024429	0.16919	-0.14439	0.88519	397.98	0.19795	0.17438	1.1352	0.25631
Stmn4	3968.3	0.068648	4121.8	-0.10698	0.073206	-1.4614	0.1439	3313.2	-0.010221	0.048247	-0.21186	0.83222	4096.3	0.043517	0.064432	0.67539	0.49943
Rbm14	808.79	0.068667	799.41	-0.071968	0.085413	-0.84258	0.39946	693.47	-0.19064	0.083008	-2.2967	0.021637	822.6	-0.022379	0.097715	-0.22902	0.81885
Qdpr	2523	0.068668	2634.1	-0.40655	0.12394	-3.2803	0.0010371	1967.2	-0.12099	0.092857	-1.303	0.19258	2495.8	-0.14179	0.16185	-0.87605	0.381
Fgf17	8.0745	0.068816	7.4286	1.3346	0.70165	1.9021	0.05716	7.3653	0.51809	0.76222	0.67971	0.49669	11.098	0.014331	0.50482	0.028389	0.97735
Vangl1	106.44	0.068834	107.78	0.015597	0.16043	0.09722	0.92255	96.256	-0.17564	0.16804	-1.0452	0.29593	105.74	0.22317	0.15559	1.4343	0.15148
Prg4	6.7398	0.068972	6.0058	2.2218	0.88918	2.4987	0.012465	7.4774	0.25347	0.67773	0.374	0.7084	8.8752	0.45239	0.67925	0.66601	0.50541
Ovca2	415.2	0.068996	405.03	0.18329	0.09263	1.9787	0.047851	353.8	0.032707	0.10911	0.29976	0.76436	463.12	-0.06818	0.11673	-0.58409	0.55916
1190002N15Rik	470.28	0.069018	486.67	0.091518	0.11294	0.81034	0.41774	426.57	-0.064755	0.10016	-0.6465	0.51795	477.3	0.29783	0.11336	2.6274	0.0086033
Ppfia4	5171.2	0.069114	5245.7	0.082334	0.061301	1.3431	0.17923	4381.2	0.070235	0.039731	1.7678	0.077097	5622.5	0.01643	0.061708	0.26626	0.79004
Ccdc134	231.93	0.069232	229.82	0.35812	0.17708	2.0224	0.043136	203.88	0.1457	0.13126	1.11	0.26699	264.98	0.061622	0.16767	0.36753	0.71323
Stk17b	115.06	0.069307	122.4	-0.34138	0.16279	-2.0971	0.035988	92.993	-0.098116	0.18795	-0.52204	0.60164	112.3	0.012618	0.18089	0.069754	0.94439
Sntg1	910.29	0.069343	894.34	-0.069297	0.084773	-0.81744	0.41368	779.63	-0.19759	0.085853	-2.3015	0.021366	929.08	-0.045219	0.10044	-0.45022	0.65255
Trpt1	150.76	0.069362	155.9	-0.26481	0.14057	-1.8839	0.059585	123.63	-0.13019	0.16831	-0.77352	0.43921	149.87	-0.028159	0.14238	-0.19778	0.84322
Kif15	11.675	0.069402	12.732	1.1313	0.55611	2.0343	0.041921	11.399	0.782	0.55996	1.3965	0.16256	15.319	0.56315	0.52492	1.0728	0.28335
Tmem150a	196.24	0.069427	181.28	0.58623	0.2292	2.5577	0.010537	181.64	-0.019132	0.13154	-0.14544	0.88436	225.48	0.033096	0.18404	0.17983	0.85728
Kpna4	3719.8	0.069437	3808.5	-0.10397	0.070491	-1.475	0.14022	3099.5	-0.042859	0.045098	-0.95035	0.34193	3853.6	-0.0057378	0.051622	-0.11115	0.9115
Tmem165	663.25	0.069547	682.79	-0.12934	0.086869	-1.4889	0.13651	553.19	-0.051915	0.073103	-0.71016	0.47761	680.65	0.011533	0.084145	0.13706	0.89098
4930444P10Rik	18.142	0.069553	17.515	0.93034	0.44224	2.1037	0.035406	16.624	0.37866	0.41229	0.91844	0.35839	23.052	0.12689	0.43029	0.2949	0.76807
Mt3	7220.2	0.069587	7708.3	-0.19437	0.098369	-1.976	0.048159	5931.9	0.024113	0.073888	0.32634	0.74417	7323.3	0.082825	0.09747	0.84975	0.39546
Abcc10	290.45	0.069677	288.4	0.60098	0.1893	3.1747	0.0014997	272.2	0.17699	0.1419	1.2473	0.21229	335.66	0.248	0.22392	1.1075	0.26807
Tspan9	1019.3	0.069705	1082.4	-0.11947	0.097189	-1.2293	0.21897	876.14	-0.043917	0.10667	-0.41171	0.68055	1014.5	0.20393	0.15063	1.3539	0.17578
Kl	830.13	0.069759	857.85	-0.17904	0.090978	-1.9679	0.049078	689.1	-0.079233	0.083389	-0.95016	0.34203	840.36	0.015126	0.11213	0.13489	0.8927
Recql4	80.857	0.069776	79.078	0.9459	0.3593	2.6326	0.0084733	80.163	0.22617	0.30523	0.74096	0.45872	96.704	0.37095	0.33283	1.1145	0.26505
Rhpn1	215.19	0.069803	210.57	0.27756	0.1635	1.6976	0.089583	185	0.098515	0.12366	0.79665	0.42566	244.47	-0.034444	0.15436	-0.22315	0.82342
Lrrcc1	567.4	0.069842	548.85	0.21049	0.13542	1.5544	0.1201	484.61	0.024631	0.082363	0.29905	0.7649	635.75	-0.084456	0.1158	-0.72935	0.46579
Mthfd1l	396.41	0.069864	427.1	-0.35758	0.12396	-2.8847	0.0039178	308.48	0.028435	0.11267	0.25237	0.80075	398.82	-0.047286	0.11796	-0.40085	0.68853
BC021891	77.563	0.069906	78.717	0.40267	0.23999	1.6779	0.093375	66.931	0.31302	0.22515	1.3902	0.16445	91.506	0.079511	0.23903	0.33264	0.7394
Ccdc67	23.902	0.069927	24.903	0.26419	0.31707	0.83324	0.40471	19.53	0.43113	0.33073	1.3035	0.19239	28.412	-0.0085519	0.27253	-0.031379	0.97497
Rtp4	28	0.069931	29.87	-0.18786	0.29548	-0.63578	0.52492	24.617	-0.16368	0.31137	-0.52569	0.5991	26.501	0.31147	0.30006	1.038	0.29926
Sub1	6050.1	0.069953	6279.1	-0.33792	0.10123	-3.3382	0.00084314	4699.4	-0.052727	0.046654	-1.1302	0.2584	6166.1	-0.16607	0.069762	-2.3806	0.017285
Psmc3ip	209.02	0.069971	276.38	-0.94965	0.51497	-1.8441	0.065167	152.55	0.081468	0.57199	0.14243	0.88674	160.1	0.69778	0.32995	2.1148	0.034446
Atp2a1	16.962	0.070061	18.231	2.7874	0.53567	5.2035	1.956e-07	23.019	0.4243	0.51874	0.81794	0.41339	21.274	1.8562	0.44755	4.1474	3.3623e-05
Tdgf1	20.561	0.070115	22.959	-0.42715	0.3456	-1.236	0.21647	16.994	-0.10573	0.37354	-0.28305	0.77714	18.788	0.26578	0.35513	0.74841	0.45421
Ttc22	27.54	0.070122	26.567	0.50639	0.36766	1.3773	0.16841	23.284	0.32676	0.41087	0.79528	0.42645	34.007	-0.092626	0.36494	-0.25381	0.79964
Atf2	3696	0.070188	3710.6	-0.10122	0.048381	-2.0922	0.036417	3072.1	-0.088466	0.046775	-1.8913	0.058583	3844.9	-0.070668	0.057257	-1.2342	0.21712
1600020E01Rik	108.38	0.070457	99.283	0.31712	0.16992	1.8662	0.062007	94.129	-0.07448	0.17088	-0.43586	0.66294	122.81	-0.16836	0.15953	-1.0554	0.29125
Spink8	86.059	0.070475	96.36	-1.3661	0.69564	-1.9638	0.049549	64.856	-0.91814	0.71605	-1.2822	0.19976	56.624	-0.011379	0.96026	-0.01185	0.99055
Slc5a3	1734	0.070499	1714.5	-0.12824	0.14497	-0.88455	0.3764	1492	-0.25155	0.12023	-2.0922	0.036421	1723.1	-0.012997	0.14682	-0.088524	0.92946
Snx10	3376.1	0.070532	3464.8	-0.13132	0.087825	-1.4952	0.13486	2827.5	-0.07739	0.075293	-1.0278	0.30402	3445.4	0.016236	0.094242	0.17228	0.86322
Dclre1c	420.85	0.070579	375.98	0.49937	0.19617	2.5455	0.010911	382.99	-0.13002	0.10228	-1.2713	0.20363	478.17	-0.099851	0.14658	-0.68119	0.49575
Trp53rka	401.92	0.070603	411.36	-0.27187	0.10012	-2.7154	0.0066189	320.86	-0.097815	0.096246	-1.0163	0.30949	409.11	-0.13242	0.097333	-1.3604	0.17369
Slco4c1	74.973	0.070659	73.746	0.35916	0.22314	1.6096	0.10748	64.918	0.16806	0.20583	0.81651	0.41421	86.746	0.0053687	0.22144	0.024244	0.98066
Tcea2	689.65	0.070664	693.12	0.32642	0.16849	1.9373	0.052711	602.61	0.1808	0.10135	1.7839	0.074436	786.81	0.07923	0.14193	0.55821	0.5767
Ubap2	1904.5	0.070669	1971	0.10501	0.064909	1.6178	0.10571	1626.3	0.12773	0.062467	2.0447	0.040885	2071.3	0.095734	0.058717	1.6304	0.10301
Galns	524.4	0.070673	518.51	0.5073	0.1616	3.1392	0.0016943	483.61	0.1327	0.1328	0.9993	0.31765	598.93	0.19	0.19346	0.98209	0.32606
Upf1	3229.9	0.070734	3173.5	0.24054	0.068405	3.5164	0.00043737	2835	0.024097	0.084966	0.28361	0.77671	3564.6	0.030198	0.096578	0.31268	0.75452
Sapcd2	48.797	0.070735	50.011	0.27315	0.26462	1.0322	0.30196	40.508	0.35486	0.31578	1.1238	0.26112	57.547	-0.015242	0.2497	-0.061043	0.95133
Mmd	14366	0.070798	14857	-0.066698	0.09401	-0.70947	0.47803	12287	-0.050161	0.092815	-0.54043	0.5889	14680	0.104	0.089214	1.1657	0.24374
Irf7	28.485	0.070831	30.363	1.0724	0.36843	2.9108	0.0036046	29.51	0.45343	0.28076	1.615	0.10631	34.38	0.74091	0.27336	2.7104	0.0067202
Chchd6	837.53	0.071072	830.13	-0.29282	0.092037	-3.1815	0.0014651	665.36	-0.19318	0.076801	-2.5154	0.01189	853.67	-0.24418	0.10952	-2.2296	0.025776
Grcc10	2640.4	0.071146	2758.4	-0.25036	0.092077	-2.719	0.0065485	2114	-0.023835	0.053083	-0.44901	0.65343	2696.5	-0.061076	0.079169	-0.77146	0.44044
Arnt2	6797.1	0.071147	6971.5	-0.010006	0.062686	-0.15962	0.87318	5935.6	-0.076661	0.079738	-0.96141	0.33635	6935.3	0.14251	0.088144	1.6167	0.10594
Zfp217	130.63	0.071177	140.64	-0.28791	0.13924	-2.0677	0.038666	104.98	0.0066781	0.14989	0.044554	0.96446	130.57	0.039338	0.14056	0.27986	0.77958
Chm	1689.1	0.071241	1739.1	-0.14925	0.07728	-1.9313	0.053442	1401.4	-0.058573	0.061951	-0.94548	0.34442	1729.3	-0.0033332	0.083758	-0.039796	0.96826
Leprotl1	1699.6	0.071244	1734.9	-0.11028	0.067562	-1.6323	0.10262	1417.5	-0.058911	0.063958	-0.92109	0.357	1755.9	-0.012709	0.065483	-0.19407	0.84612
Larp6	1036.6	0.071465	1067.1	-0.23224	0.076856	-3.0218	0.0025129	830.4	-0.046858	0.063307	-0.74017	0.4592	1066.5	-0.1042	0.076054	-1.3701	0.17066
Chst3	77.149	0.07151	82.769	0.040179	0.20658	0.1945	0.84578	70.863	-0.036927	0.2014	-0.18335	0.85452	75.94	0.47272	0.21158	2.2343	0.025465
Plekhh3	403.84	0.071605	423.85	-0.21917	0.11599	-1.8896	0.058818	330.49	-0.041473	0.11363	-0.36499	0.71512	407.7	0.021539	0.1306	0.16492	0.869
Gm20257	53.861	0.07167	54.636	0.32142	0.25443	1.2633	0.20648	44.896	0.33814	0.25312	1.3359	0.18158	63.929	-0.0077634	0.26642	-0.029139	0.97675
Sgcz	15.719	0.071769	15.181	0.64086	0.40249	1.5922	0.11133	14.059	0.26952	0.40144	0.67138	0.50198	19.007	0.0056988	0.35963	0.015846	0.98736
Eml5	4822.5	0.071854	4402.2	0.72917	0.3211	2.2708	0.023157	4526.2	0.026062	0.076621	0.34014	0.73375	5680.6	0.037122	0.21006	0.17672	0.85973
Nnt	850.55	0.071883	746.36	0.18505	0.17935	1.0318	0.30217	701.29	-0.16809	0.11838	-1.4199	0.15563	972.56	-0.42255	0.11722	-3.6049	0.00031227
Arhgef1	1323.6	0.071943	1238.2	0.59534	0.24071	2.4732	0.01339	1213.2	0.060303	0.093927	0.64202	0.52086	1545.8	0.028491	0.20919	0.1362	0.89166
Terf1	288.28	0.071945	285.06	0.33141	0.14964	2.2147	0.026781	254.15	0.10946	0.12624	0.86703	0.38592	325.57	0.065377	0.14023	0.46622	0.64106
Scarf1	33.616	0.072156	34.255	0.94422	0.29884	3.1596	0.0015797	33.785	0.30169	0.27878	1.0822	0.27917	40.107	0.53473	0.28888	1.8511	0.064162
Cenpb	3858.6	0.072194	4037.4	-0.20827	0.09828	-2.1192	0.034074	3172.7	-0.050593	0.094816	-0.53359	0.59362	3896.4	0.02152	0.098337	0.21884	0.82678
5031414D18Rik	34.429	0.072255	35.539	0.51114	0.28798	1.7749	0.075914	30.616	0.41235	0.34753	1.1865	0.23542	41.194	0.1956	0.28706	0.6814	0.49562
Pask	74.367	0.072359	71.217	0.56384	0.30635	1.8405	0.065691	66.775	0.16484	0.21121	0.78049	0.4351	87.902	0.042984	0.23802	0.18059	0.85669
B3galt4	102.49	0.072426	103.73	0.15234	0.1526	0.99829	0.31814	85.251	0.19336	0.18631	1.0378	0.29935	115.99	-0.036793	0.15074	-0.24409	0.80716
Slc38a3	1547	0.07248	1603	0.10204	0.099043	1.0302	0.30291	1413.3	-0.066488	0.12328	-0.53931	0.58967	1565.9	0.32032	0.10598	3.0225	0.0025066
Ddo	386.08	0.072481	386.92	-0.036702	0.11259	-0.32598	0.74444	335.12	-0.14696	0.096695	-1.5199	0.12855	393.38	0.05272	0.090797	0.58063	0.56149
Rnaset2b	116.39	0.072492	133.82	-0.32216	0.15503	-2.078	0.037712	93.426	0.17312	0.16762	1.0328	0.30169	114.25	0.25331	0.16322	1.5519	0.12069
Dohh	1540.6	0.072595	1595.3	-0.21092	0.091622	-2.302	0.021333	1248.3	-0.041671	0.064207	-0.64901	0.51633	1578.9	-0.054168	0.078534	-0.68974	0.49036
Impad1	2663.4	0.072699	2731.8	-0.059937	0.065512	-0.9149	0.36024	2263.9	-0.048651	0.058354	-0.83372	0.40444	2747.5	0.05803	0.067861	0.85513	0.39248
Oprl1	1153.8	0.072736	1165.2	-0.18409	0.079438	-2.3174	0.020481	942.47	-0.10915	0.072997	-1.4953	0.13483	1185	-0.10543	0.080155	-1.3154	0.18838
Ddb2	257.47	0.072737	242.42	0.52351	0.2047	2.5575	0.010543	235.39	0.019782	0.11355	0.17421	0.8617	295.39	0.043616	0.17157	0.25422	0.79933
Rapgef4	13240	0.07278	14148	-0.53989	0.11967	-4.5116	6.433e-06	9842.3	-0.073341	0.094697	-0.77447	0.43865	12987	-0.2016	0.17201	-1.172	0.24119
Zdbf2	753.59	0.072861	731.41	-0.23226	0.1806	-1.2861	0.19842	647.2	-0.39437	0.12484	-3.1589	0.0015837	723.32	-0.077882	0.2214	-0.35177	0.72501
Jade1	1053.1	0.072886	1051.6	-0.30504	0.11135	-2.7396	0.0061515	834.72	-0.18208	0.10639	-1.7115	0.086987	1068.8	-0.22458	0.096721	-2.322	0.020234
Nwd2	1855.8	0.072959	1805.6	0.10479	0.18019	0.58156	0.56086	1493.8	0.12144	0.15837	0.76683	0.44318	2128.9	-0.22875	0.18715	-1.2223	0.22161
Rita1	414.49	0.072974	437.44	-0.082665	0.10029	-0.82424	0.4098	353.7	0.0035804	0.09778	0.036617	0.97079	422.24	0.15593	0.10256	1.5203	0.12843
Ms4a6c	6.9149	0.073035	7.0983	0.37379	0.70856	0.52754	0.59782	5.1055	0.95894	0.71024	1.3502	0.17696	9.3159	-0.30025	0.52217	-0.57501	0.56529
Gstm1	5849.5	0.073078	6164.9	-0.44812	0.13357	-3.3549	0.00079399	4422.2	-0.055225	0.061872	-0.89257	0.37209	5860.8	-0.19586	0.097881	-2.001	0.045388
Zfp317	738.47	0.073104	725.84	0.24743	0.12357	2.0024	0.045238	639.41	0.069353	0.10789	0.64283	0.52034	827.13	-0.0051203	0.10941	-0.046798	0.96267
Myl1	19.526	0.07313	19.11	0.64812	0.42227	1.5348	0.12482	17	0.3812	0.37973	1.0039	0.31544	24.343	0.023026	0.40737	0.056523	0.95492
Pgr15l	14.914	0.073173	19.661	1.535	0.63881	2.403	0.016262	16.536	1.4756	0.62438	2.3632	0.018116	20.984	1.4768	0.59198	2.4947	0.012606
Adgrb1	13864	0.073174	13832	0.40071	0.093112	4.3035	1.681e-05	12791	0.067835	0.069293	0.97896	0.3276	15333	0.21867	0.094238	2.3204	0.020321
Slc31a1	506.69	0.073261	513.32	-0.10438	0.098543	-1.0593	0.28948	427.74	-0.10809	0.097487	-1.1087	0.26755	518.25	-0.00069343	0.1012	-0.0068521	0.99453
Metap1	1323.5	0.073265	1359	-0.013578	0.070262	-0.19325	0.84677	1143.6	-0.04732	0.069535	-0.68053	0.49617	1364	0.11172	0.078897	1.4161	0.15676
Tbl1xr1	3455	0.073283	3529	-0.012979	0.054947	-0.23621	0.81327	2959.6	-0.036726	0.048653	-0.75486	0.45033	3593.8	0.070783	0.059094	1.1978	0.23099
Syn3	1965.1	0.073327	1906.6	0.70053	0.15734	4.4524	8.4917e-06	1919	0.067314	0.13799	0.48783	0.62567	2232.4	0.31429	0.20399	1.5407	0.12339
Trub1	974.74	0.073404	932.42	0.2078	0.11363	1.8288	0.067424	832.77	-0.008785	0.098627	-0.089073	0.92902	1090.6	-0.11469	0.12831	-0.89385	0.3714
Lrpprc	2540.8	0.073448	2456.9	0.083878	0.056427	1.4865	0.13715	2147.9	-0.060794	0.047427	-1.2819	0.19989	2765.3	-0.1232	0.07598	-1.6215	0.10491
Inhbb	134.34	0.073525	140.96	-0.63377	0.18255	-3.4717	0.00051715	96.548	-0.13922	0.15683	-0.88766	0.37472	131.63	-0.36039	0.16503	-2.1837	0.028982
Gabrr1	4.8435	0.073581	5.2566	-0.72919	0.67517	-1.08	0.28014	4.108	-0.58356	0.73844	-0.79026	0.42938	3.7176	0.31807	0.76814	0.41408	0.67882
1700110C19Rik	31.579	0.073634	29.449	0.81857	0.34329	2.3845	0.017102	28.816	0.21264	0.28601	0.74345	0.45721	38.967	0.028861	0.40162	0.071861	0.94271
Lsm6	1011.3	0.073729	1128.6	-0.31675	0.13542	-2.339	0.019334	802.55	0.12013	0.10197	1.1782	0.23873	1008.3	0.1294	0.097981	1.3207	0.1866
Cep250	1722.7	0.073774	1708	0.11997	0.10242	1.1713	0.24147	1444.6	0.068342	0.077537	0.88141	0.3781	1912.5	-0.073484	0.10216	-0.71928	0.47197
Arhgef26	1707.2	0.073776	1855.5	-0.34124	0.12109	-2.8181	0.0048313	1357.6	0.0098692	0.11284	0.087464	0.9303	1688.1	0.045544	0.16262	0.28007	0.77943
Pecam1	334.34	0.073871	345.34	0.51026	0.20354	2.507	0.012176	310.22	0.25253	0.12438	2.0304	0.042315	382.18	0.32499	0.14178	2.2922	0.021896
F2rl3	5.6457	0.073899	4.2051	1.1544	0.95155	1.2132	0.22506	4.7191	0.022689	0.75039	0.030236	0.97588	7.6365	-0.58632	0.66693	-0.87914	0.37933
Mpp4	32.752	0.073944	29.888	1.3142	0.46746	2.8114	0.0049322	33.83	0.12652	0.28588	0.44256	0.65809	40.019	0.33899	0.38537	0.87966	0.37904
Sbf2	2835.9	0.074089	2789.8	0.21161	0.11684	1.8111	0.070121	2432.7	0.067143	0.076522	0.87743	0.38025	3171.8	-0.031727	0.12771	-0.24842	0.80381
Trappc13	1521.8	0.074096	1583.2	-0.11116	0.062812	-1.7697	0.076777	1261.6	0.0079789	0.058107	0.13731	0.89078	1578.7	0.028983	0.058839	0.49257	0.62231
Ntf5	10.682	0.074164	13.494	0.66806	0.40986	1.63	0.10311	9.7072	1.2377	0.48692	2.542	0.011023	13.58	0.7931	0.44974	1.7635	0.077824
Rbms3	594.03	0.074196	607.98	-0.16929	0.1066	-1.5882	0.11225	496.65	-0.1183	0.095789	-1.235	0.21684	599.04	-0.00028224	0.13499	-0.0020908	0.99833
Glb1l	218.82	0.074283	219.17	0.41295	0.16909	2.4422	0.0146	196.23	0.1653	0.12574	1.3146	0.18865	249.72	0.1475	0.16972	0.86908	0.3848
N6amt1	643.26	0.074395	641.33	-0.19326	0.078514	-2.4615	0.013836	525.8	-0.15281	0.079176	-1.9299	0.053615	659.71	-0.14364	0.088709	-1.6192	0.10541
Zkscan2	572.8	0.074495	533.17	0.61745	0.28258	2.185	0.028889	524.78	0.065215	0.094867	0.68743	0.49181	672.72	0.016753	0.18716	0.089508	0.92868
Kansl1	3137.6	0.0746	3127.4	0.1408	0.055923	2.5178	0.011809	2704.3	0.025283	0.054268	0.4659	0.64129	3416.7	0.017043	0.074283	0.22944	0.81853
Atp5l	3319.5	0.074629	3485.8	-0.23029	0.10408	-2.2127	0.026917	2688.5	-0.021204	0.062223	-0.34077	0.73328	3374.9	-0.011866	0.08476	-0.13999	0.88867
Nxf1	2493.6	0.074652	2357	0.41496	0.17483	2.3735	0.017621	2222.4	0.022015	0.081346	0.27063	0.78667	2848	-0.026339	0.16778	-0.15699	0.87525
Arhgap20os	1.2703	0.074677	1.5061	2.4519	1.4492	1.6919	0.090663	1.3422	1.9365	1.4372	1.3474	0.17786	2.0583	0.8445	1.1044	0.76463	0.44449
Gm3414	97.317	0.074678	100.42	0.09155	0.22105	0.41417	0.67875	77.299	0.31648	0.22584	1.4014	0.16111	112.28	-0.098628	0.19854	-0.49677	0.61935
Abcc5	4750.1	0.07475	4505.9	0.37816	0.18015	2.0991	0.035811	4203.4	0.02195	0.076921	0.28535	0.77537	5407.5	-0.038076	0.13771	-0.27649	0.78217
Gjb1	129.28	0.074799	133.48	-0.7246	0.27097	-2.6741	0.0074931	95.757	-0.36188	0.23149	-1.5633	0.11798	119.68	-0.35105	0.30483	-1.1516	0.24947
Abcb4	266.8	0.074849	275.49	0.22715	0.14367	1.5811	0.11385	229.85	0.21668	0.13732	1.5779	0.11458	299.88	0.11558	0.14806	0.78063	0.43502
Prkag2	4122.8	0.074866	4131	0.23757	0.078055	3.0436	0.002338	3649.2	0.054193	0.070547	0.76819	0.44237	4514.9	0.10833	0.060547	1.7892	0.073586
C730002L08Rik	3.82	0.074898	3.1445	-1.7621	1.1201	-1.5732	0.11568	2.8421	-1.9366	1.0549	-1.8358	0.066388	2.7456	-1.4307	1.2601	-1.1354	0.25622
Ly9	5.1017	0.07499	3.6556	-1.1202	0.90113	-1.2431	0.21383	4.5265	-1.9038	0.91305	-2.0851	0.037063	3.7059	-1.0867	0.8522	-1.2751	0.20226
Cyp2r1	20.227	0.075048	18.666	0.70353	0.38234	1.8401	0.065754	18.336	0.10776	0.34993	0.30795	0.75812	24.382	-0.026503	0.33237	-0.079739	0.93644
Icmt	2038.1	0.075111	2102.8	-0.1002	0.053771	-1.8634	0.062402	1691.7	-0.0053805	0.054346	-0.099005	0.92113	2121.4	0.0067576	0.051825	0.13039	0.89626
Krr1	1371.1	0.075123	1366.7	-0.10026	0.072257	-1.3876	0.16526	1144.9	-0.11915	0.055509	-2.1465	0.031831	1420.5	-0.077033	0.059157	-1.3022	0.19285
Rbm5	4212.2	0.075184	4054.1	0.29668	0.14498	2.0463	0.040725	3665.3	0.040273	0.092461	0.43557	0.66315	4763.2	-0.048607	0.12891	-0.37706	0.70613
Scd1	5377.3	0.075234	5904.9	-0.30515	0.15881	-1.9215	0.05467	4413.4	-0.011851	0.13142	-0.090173	0.92815	5214	0.17819	0.19565	0.91074	0.36243
Rars2	574.24	0.075318	574.36	0.19949	0.086477	2.3069	0.02106	498.2	0.070051	0.084094	0.83301	0.40484	633.72	0.048904	0.094691	0.51646	0.60553
Prmt8	2924.2	0.075328	2930.1	0.25804	0.072438	3.5622	0.00036769	2627	0.030406	0.062635	0.48545	0.62736	3175.9	0.15307	0.064686	2.3663	0.017966
Dnajb9	1208.4	0.07535	1278.2	-0.31415	0.098032	-3.2046	0.0013526	951.33	-0.007102	0.060209	-0.11795	0.9061	1224.4	-0.071846	0.10273	-0.69939	0.48431
Rab36	751.75	0.075402	719.15	0.34223	0.13565	2.523	0.011636	665.76	0.0099964	0.099341	0.10063	0.91985	846.05	-0.012241	0.14925	-0.08202	0.93463
Sox2	1517.9	0.075463	1648.2	-0.42793	0.12224	-3.5008	0.00046383	1162.1	0.016283	0.087231	0.18666	0.85192	1507	-0.066723	0.1292	-0.51643	0.60556
Gm9159	7.2915	0.075538	7.5687	2.0935	0.68174	3.0708	0.0021348	8.4525	0.60079	0.55514	1.0822	0.27915	9.697	1.0185	0.67171	1.5162	0.12946
Rabac1	2240.1	0.075598	2342.5	-0.33038	0.095253	-3.4684	0.00052349	1747.8	-0.034036	0.060493	-0.56264	0.57368	2277.5	-0.13117	0.096393	-1.3608	0.17358
Dopey1	2011.7	0.07561	1944.3	0.23676	0.10376	2.2818	0.022499	1757.6	-0.015007	0.056516	-0.26554	0.7906	2224.4	-0.0265	0.097402	-0.27206	0.78557
Enkd1	176.12	0.075628	177.76	0.14827	0.15072	0.98373	0.32525	146.35	0.17894	0.13167	1.359	0.17413	199.17	-0.03957	0.15315	-0.25837	0.79612
Plekhb2	6705.6	0.075692	6924.3	-0.13812	0.073248	-1.8856	0.059347	5539.5	-0.029154	0.05188	-0.56196	0.57415	6919.2	-0.0051106	0.067992	-0.075165	0.94008
Nfyc	903.51	0.075707	901.57	0.13631	0.092194	1.4785	0.13927	768.2	0.06203	0.089282	0.69477	0.4872	995.64	-0.016979	0.099887	-0.16999	0.86502
Zfp428	612.02	0.075764	627.32	-0.27792	0.081052	-3.4289	0.00060605	485.51	-0.081714	0.083418	-0.97958	0.32729	625.62	-0.14713	0.096752	-1.5207	0.12834
Lmln	655.49	0.075824	645.05	0.28335	0.13021	2.1761	0.029546	576.69	0.059898	0.099641	0.60114	0.54775	731.38	0.043387	0.11185	0.3879	0.69809
Chchd4	880.32	0.075857	916.13	-0.13083	0.099539	-1.3143	0.18873	737.59	-0.038172	0.086852	-0.43951	0.66029	898.04	0.058886	0.098571	0.5974	0.55024
Gpm6b	30530	0.075877	32112	-0.3241	0.10051	-3.2246	0.0012614	24045	-0.038699	0.053292	-0.72617	0.46773	30804	-0.086477	0.11899	-0.72674	0.46739
Bag3	355.83	0.075889	387.69	0.081588	0.12379	0.6591	0.50983	328.31	0.035039	0.15215	0.2303	0.81786	354.49	0.51926	0.1605	3.2353	0.0012152
Stat3	1853	0.0759	1977.7	0.011476	0.097042	0.11826	0.90587	1619.1	0.059451	0.063907	0.93027	0.35223	1905.3	0.26781	0.071463	3.7476	0.00017857
Hoga1	81.498	0.075918	86.746	0.51253	0.21002	2.4404	0.01467	74.574	0.4052	0.21299	1.9024	0.057113	95.374	0.37277	0.21479	1.7355	0.082648
Aoc3	5.8612	0.076032	6.0985	1.529	0.77511	1.9727	0.048532	6.0281	0.69764	0.59679	1.169	0.24241	7.8141	0.53922	0.58685	0.91884	0.35818
Ankrd34b	408.43	0.076065	434.91	-0.152	0.10996	-1.3823	0.16687	348.95	-0.050039	0.1524	-0.32833	0.74266	404.44	0.1917	0.14971	1.2805	0.20037
Rnps1	3177.6	0.076077	3154.8	0.089074	0.065378	1.3624	0.17306	2697.5	0.0065597	0.058258	0.1126	0.91035	3452.6	-0.037594	0.05542	-0.67835	0.49755
Poli	425.89	0.076157	412.4	0.21317	0.1344	1.5861	0.11272	365.25	0.018134	0.09483	0.19122	0.84835	475.6	-0.06932	0.10797	-0.64203	0.52086
Hdac6	1527.5	0.076207	1485.9	0.31571	0.10245	3.0816	0.0020591	1365.9	0.0081015	0.060678	0.13352	0.89378	1692.3	0.058409	0.11407	0.51204	0.60862
Odf2	2482.7	0.076261	2365	0.4662	0.1559	2.9904	0.0027858	2260.6	0.02622	0.070243	0.37328	0.70894	2820.9	0.054865	0.17117	0.32052	0.74858
Trim23	1766.8	0.076338	1788.8	-0.14421	0.068865	-2.0941	0.036254	1456.2	-0.082023	0.058319	-1.4065	0.15959	1825.9	-0.072189	0.062051	-1.1634	0.24467
Mog	376.51	0.076452	386.54	-0.43013	0.18957	-2.2689	0.023273	298.66	-0.23531	0.12866	-1.8289	0.067415	363.79	-0.15279	0.18548	-0.82378	0.41007
Psph	450.21	0.076455	484.44	-0.35005	0.14165	-2.4712	0.013465	353.78	0.0096777	0.092665	0.10444	0.91682	449.95	-0.026531	0.10097	-0.26277	0.79273
Ophn1	1040.2	0.076489	984.31	0.17203	0.1015	1.6948	0.090104	882.55	-0.051388	0.10628	-0.48352	0.62873	1158	-0.16268	0.087914	-1.8505	0.064244
Sec24b	2240.6	0.07658	2221.6	0.20502	0.096647	2.1213	0.033893	1945.7	0.048022	0.065518	0.73296	0.46358	2472	0.02432	0.082914	0.29332	0.76928
Azi2	1962.8	0.076665	2017.5	-0.033826	0.059482	-0.56867	0.56958	1672	-0.022985	0.060918	-0.37731	0.70595	2038.2	0.071718	0.052882	1.3562	0.17504
Dnaaf1	5.4912	0.076671	5.8444	-0.80307	0.75484	-1.0639	0.28738	4.768	-0.74009	0.7866	-0.94087	0.34677	4.0492	0.35669	0.95365	0.37403	0.70839
Hdac9	1366.4	0.076721	1427.8	-0.0035102	0.074079	-0.047385	0.96221	1199.2	-0.03129	0.079156	-0.39529	0.69263	1390.3	0.2139	0.11884	1.7999	0.071877
Gmcl1	662.85	0.076838	666.83	-0.1135	0.1092	-1.0394	0.29862	560.07	-0.14372	0.075142	-1.9126	0.055801	674.45	-0.014493	0.084022	-0.17249	0.86305
Mxra7	354.09	0.076855	389.15	-0.23041	0.13496	-1.7072	0.087784	289.81	0.082954	0.13029	0.6367	0.52432	355.32	0.16601	0.098868	1.6791	0.093125
Gm20594	35.315	0.076858	37.272	-0.6347	0.26357	-2.4081	0.016037	26.788	-0.27068	0.30168	-0.89724	0.36959	32.912	-0.21941	0.30733	-0.71393	0.47527
Sec1	159.71	0.076925	132.6	0.64022	0.36729	1.7431	0.081319	131.11	0.063309	0.32876	0.19257	0.8473	203.86	-0.49564	0.32492	-1.5254	0.12716
Ttc30a1	93.003	0.077042	94.318	-0.2057	0.22259	-0.92409	0.35544	79.815	-0.24391	0.19952	-1.2225	0.22152	90.105	0.059788	0.20359	0.29367	0.76901
Ghitm	10169	0.077057	10409	-0.20285	0.083817	-2.4201	0.015516	8274.2	-0.077856	0.050729	-1.5347	0.12485	10414	-0.075897	0.088049	-0.86199	0.3887
Tmco5	40.118	0.077081	42.406	0.14128	0.34743	0.40665	0.68427	30.814	0.58934	0.35924	1.6405	0.1009	48.63	-0.099697	0.31861	-0.31291	0.75435
Rpl14	5079.8	0.077141	5301	-0.38762	0.11834	-3.2755	0.0010549	3889.9	-0.05174	0.061478	-0.84159	0.40002	5149.7	-0.18942	0.059752	-3.1701	0.0015239
Lipg	88.775	0.077201	91.213	-0.16276	0.27107	-0.60045	0.54821	80.658	-0.32087	0.29737	-1.079	0.28059	81.622	0.29692	0.3266	0.90913	0.36328
Sacm1l	2019.6	0.077272	2042.3	-0.14975	0.07518	-1.9918	0.046389	1668.6	-0.099929	0.072692	-1.3747	0.16923	2077	-0.068226	0.088175	-0.77376	0.43908
Irf6	12.621	0.077301	12.083	0.43862	0.51095	0.85844	0.39065	10.2	0.39571	0.51355	0.77054	0.44098	15.887	-0.23111	0.45762	-0.50502	0.61354
Ttc32	64.397	0.077306	67.14	-0.53437	0.25151	-2.1247	0.033616	50.321	-0.27671	0.25777	-1.0735	0.28306	60.499	-0.16091	0.2925	-0.55011	0.58224
Ccnc	925.07	0.077333	920.16	0.0034919	0.074011	0.047181	0.96237	803	-0.13157	0.070797	-1.8584	0.063112	954.6	0.030613	0.075002	0.40816	0.68316
Col15a1	95.161	0.077339	79.792	0.31867	0.2485	1.2824	0.1997	77.658	-0.15547	0.24155	-0.64364	0.51981	113.17	-0.52823	0.29671	-1.7803	0.075032
Rpl36a	2619	0.077363	2745.4	-0.41681	0.13667	-3.0496	0.0022911	1998.4	-0.061769	0.05673	-1.0888	0.27623	2634.1	-0.18752	0.077389	-2.4231	0.015389
Lefty1	28.854	0.077503	30.797	-1.1437	0.56818	-2.013	0.04412	21.14	-0.70798	0.51002	-1.3881	0.1651	22.492	-0.34094	0.5317	-0.64123	0.52138
Nr2f6	855.43	0.077588	908.12	-0.24639	0.096432	-2.5551	0.010617	685.32	0.023709	0.082869	0.2861	0.7748	873.17	-0.0058757	0.085049	-0.069086	0.94492
Nrarp	604.7	0.077711	637.15	-0.3333	0.14255	-2.3382	0.019379	482.27	-0.077252	0.10658	-0.72481	0.46857	600.74	-0.049963	0.15178	-0.32918	0.74202
Rtbdn	15.258	0.077753	14.306	0.55623	0.6503	0.85536	0.39235	11.936	0.49623	0.43365	1.1443	0.2525	20.065	-0.31584	0.42737	-0.73903	0.45989
Nme4	78.13	0.077809	79.055	0.43131	0.22339	1.9307	0.053514	69.227	0.25132	0.19459	1.2916	0.1965	90.544	0.14552	0.22578	0.6445	0.51925
Dusp8	4879.6	0.077818	4956.3	-0.10919	0.080763	-1.3519	0.1764	4079.7	-0.079792	0.061575	-1.2958	0.19503	5029.6	-0.018313	0.061401	-0.29824	0.76552
Mamdc4	40.688	0.077872	36.621	0.99398	0.42993	2.3119	0.020781	37.761	0.19138	0.2909	0.65789	0.51061	51.242	-0.0084888	0.43424	-0.019549	0.9844
Clec14a	140.81	0.077873	141.06	0.30062	0.17761	1.6926	0.090534	120.68	0.20374	0.2311	0.88162	0.37798	162.05	0.021453	0.16723	0.12829	0.89792
1500011K16Rik	615.58	0.077883	630.72	-0.27016	0.095561	-2.8271	0.0046978	490.83	-0.084696	0.08802	-0.96223	0.33593	628.26	-0.13518	0.079498	-1.7004	0.089057
Fcrls	515.47	0.077938	465.24	0.36875	0.27841	1.3245	0.18534	415.03	0.14729	0.35026	0.42052	0.6741	633.77	-0.39032	0.15035	-2.5961	0.0094286
Arl2bp	3196.3	0.077962	3292.4	-0.11098	0.068596	-1.6179	0.10568	2674.8	-0.044204	0.052834	-0.83666	0.40278	3288.4	0.024732	0.082451	0.29995	0.76421
Uimc1	440.86	0.078061	431.77	0.385	0.16332	2.3574	0.018403	394.44	0.086803	0.098992	0.87687	0.38056	498.67	0.07939	0.15056	0.52729	0.59799
Epc1	1630.2	0.078169	1592.9	0.25285	0.12164	2.0788	0.03764	1413.4	0.053986	0.078515	0.6876	0.49171	1826.9	-0.018688	0.12961	-0.14418	0.88535
Spint1	121.12	0.07819	140.89	0.57862	0.32185	1.7978	0.072216	109.28	0.83929	0.26819	3.1295	0.0017512	148.67	0.55661	0.31415	1.7718	0.076428
Igsf9	115.61	0.078255	105.22	1.0259	0.2751	3.7294	0.00019195	118.05	-0.016257	0.19113	-0.085057	0.93222	134.06	0.30228	0.24408	1.2384	0.21555
Serpine2	4032.8	0.078319	4368.1	-0.3947	0.12223	-3.2291	0.001242	3121.6	0.016574	0.057975	0.28587	0.77497	4013.4	-0.042845	0.13364	-0.3206	0.74851
Shfm1	1118.7	0.078501	1142.4	-0.24595	0.097798	-2.5149	0.011908	899.3	-0.093862	0.063413	-1.4802	0.13883	1142.8	-0.12097	0.087194	-1.3873	0.16534
Ankrd13c	2268.3	0.078628	2341.4	-0.0058925	0.072771	-0.080973	0.93546	1954.5	-0.015836	0.04705	-0.33657	0.73644	2351.9	0.11824	0.055007	2.1496	0.031584
Stk38	929.15	0.078639	900.97	0.38942	0.16655	2.3382	0.019376	831.3	0.061916	0.073898	0.83786	0.40211	1052	0.051142	0.14204	0.36006	0.71881
Fgfr2	1109.6	0.078648	1148.2	-0.34379	0.11103	-3.0963	0.0019597	867.78	-0.086632	0.10145	-0.85393	0.39314	1121.1	-0.15896	0.12247	-1.298	0.1943
Fam169a	1768.8	0.078667	1796.9	-0.079327	0.072566	-1.0932	0.27432	1495	-0.078347	0.069497	-1.1273	0.2596	1823.2	0.012659	0.055487	0.22815	0.81953
Zfp879	102.91	0.078683	99.467	0.23537	0.16551	1.4221	0.155	87.522	0.079383	0.17542	0.45253	0.65089	116.98	-0.089341	0.17365	-0.51448	0.60692
Sfxn5	5679.7	0.07875	6073	-0.34038	0.12691	-2.682	0.0073178	4460.7	-0.0011002	0.053045	-0.02074	0.98345	5700	-0.04298	0.10311	-0.41682	0.67681
Cpt1a	803.82	0.078769	829.82	-0.27866	0.13882	-2.0073	0.044718	650.43	-0.1144	0.077636	-1.4736	0.14059	804.98	-0.07035	0.11862	-0.59305	0.55315
Nup155	958.07	0.078775	930.52	0.20904	0.10345	2.0207	0.043312	829.84	-0.0026487	0.075784	-0.034951	0.97212	1059.1	-0.037012	0.090715	-0.408	0.68327
Ppp1r9b	44366	0.078804	46931	-0.27957	0.11015	-2.538	0.011148	35412	-0.011732	0.061601	-0.19046	0.84895	44892	-0.030079	0.089167	-0.33733	0.73587
Scaf4	1612.4	0.07895	1556.4	0.26401	0.13042	2.0243	0.042937	1406.9	0.010474	0.07692	0.13617	0.89169	1800.2	-0.032888	0.10657	-0.30861	0.75761
Ampd2	2758.7	0.07898	2782.7	0.29802	0.070347	4.2365	2.2703e-05	2482.2	0.081514	0.050078	1.6278	0.10358	3031.7	0.17571	0.095031	1.849	0.064458
B3galnt2	585.77	0.079002	554.35	0.47249	0.18781	2.5158	0.011876	532.68	0.016014	0.11637	0.13761	0.89055	666.88	0.036869	0.15213	0.24234	0.80851
Cyp4f16	130.18	0.079035	126.61	0.43122	0.20434	2.1103	0.034831	116.2	0.10312	0.16543	0.62335	0.53305	149.29	0.057956	0.17616	0.329	0.74216
Flt3	340.93	0.07906	314.38	0.43637	0.21597	2.0205	0.043329	299.85	0.0037789	0.18361	0.020581	0.98358	395.1	-0.1192	0.19633	-0.60716	0.54375
Paxbp1	1624.5	0.079084	1489.7	0.60159	0.23937	2.5132	0.011966	1500.8	-0.014687	0.079304	-0.1852	0.85307	1879.6	0.0030786	0.18636	0.016519	0.98682
Gm2115	336.12	0.079198	360.75	-0.54962	0.30435	-1.8059	0.070935	272.72	-0.30698	0.38538	-0.79656	0.42571	299.41	0.068715	0.23907	0.28742	0.77379
Sp9	130.57	0.07921	124.58	-0.27362	0.16422	-1.6662	0.095675	109.88	-0.43293	0.17802	-2.4319	0.015018	126.36	-0.20453	0.21123	-0.96825	0.33292
Lig3	1000.6	0.079221	958.89	0.30466	0.10594	2.8757	0.0040311	888.94	-0.027302	0.064474	-0.42345	0.67197	1110.4	0.00096205	0.11494	0.0083697	0.99332
Alox5	22.153	0.079264	24.507	-0.11241	0.36863	-0.30493	0.76042	20.578	-0.11558	0.3633	-0.31815	0.75037	20.414	0.65328	0.35452	1.8427	0.065373
Kcnu1	93.75	0.079272	93.947	0.24531	0.16639	1.4743	0.1404	79.826	0.17583	0.18934	0.92864	0.35307	106.93	0.0075212	0.17056	0.044097	0.96483
Cryab	1182.9	0.079311	1266	-0.38869	0.13631	-2.8515	0.0043517	929.45	-0.052885	0.12403	-0.42638	0.66983	1164.4	-0.040524	0.18226	-0.22233	0.82405
B4galt1	404.53	0.079339	389.22	0.88111	0.20218	4.3581	1.3121e-05	405.25	0.10247	0.16507	0.62079	0.53474	469.21	0.36951	0.25553	1.4461	0.14816
Unc13b	1267.5	0.079345	1227.2	0.37449	0.18454	2.0294	0.042418	1129.2	0.059695	0.088523	0.67435	0.50009	1435.1	0.03425	0.10915	0.3138	0.75367
Brat1	529.03	0.079481	513.07	0.2238	0.13537	1.6532	0.098288	454.27	0.030854	0.081154	0.38019	0.7038	592.31	-0.062686	0.12563	-0.49897	0.6178
Rrbp1	1800.4	0.079531	1870.4	-0.13772	0.063569	-2.1665	0.030275	1491.2	-0.017555	0.071639	-0.24505	0.80642	1853	0.019295	0.079573	0.24248	0.80841
Fnbp4	1690.5	0.079549	1576.8	0.45734	0.2019	2.2652	0.023499	1521.7	-0.0091552	0.068153	-0.13433	0.89314	1932.5	-0.030498	0.15664	-0.1947	0.84563
Il1rl1	4.7589	0.07956	3.1135	1.6677	0.93184	1.7897	0.073503	4.3968	-0.32059	0.74255	-0.43174	0.66593	6.2853	-0.59035	0.76952	-0.76717	0.44298
Fuom	421.87	0.079565	438.16	-0.064922	0.11257	-0.57672	0.56413	361.7	-0.042376	0.089142	-0.47538	0.63452	430.54	0.12983	0.094103	1.3796	0.1677
5430416N02Rik	195.69	0.079586	197.3	0.19099	0.11778	1.6216	0.1049	167.29	0.12633	0.1396	0.90492	0.36551	218.23	0.031928	0.11277	0.28314	0.77707
Ntsr2	2875.6	0.079649	3228.8	-0.20651	0.09488	-2.1766	0.029512	2357.8	0.16755	0.1133	1.4788	0.13919	2898.2	0.24234	0.071297	3.3991	0.00067613
Wbp1	695.16	0.079658	717.2	0.17093	0.087949	1.9435	0.051954	601.14	0.14871	0.088001	1.6899	0.09105	764.33	0.12292	0.088156	1.3944	0.1632
Cenpj	87.351	0.079711	89.526	0.26343	0.17695	1.4887	0.13656	75.232	0.2428	0.18248	1.3306	0.18333	99.403	0.098984	0.17526	0.56479	0.57222
Gramd1b	2968.9	0.079923	3012.8	0.17584	0.073613	2.3887	0.016906	2584.8	0.081574	0.056373	1.447	0.14789	3241.1	0.095986	0.072738	1.3196	0.18696
Alb	1.9117	0.079944	1.8832	1.6563	1.2196	1.3581	0.17442	1.7677	1.0793	1.1892	0.90762	0.36408	2.8331	0.13466	0.8967	0.15017	0.88063
Shisa7	7796.6	0.079987	7549	0.33384	0.1381	2.4174	0.015631	6905.6	0.03995	0.054664	0.73083	0.46488	8769.6	0.016514	0.13856	0.11919	0.90513
Elovl5	1971.7	0.080012	2077.4	-0.12331	0.10068	-1.2247	0.22067	1658.9	-0.0069167	0.071446	-0.096811	0.92288	2006.6	0.11055	0.096854	1.1414	0.25368
Usp40	535.71	0.08004	510.71	0.33617	0.16878	1.9918	0.046395	470.68	0.015017	0.090738	0.1655	0.86855	606.1	-0.042097	0.14289	-0.29462	0.76829
Prune	748.9	0.080052	751.46	-0.13857	0.076625	-1.8084	0.070546	622.44	-0.12365	0.073298	-1.687	0.09161	769.62	-0.076782	0.083337	-0.92135	0.35687
Ttpa	119.32	0.08009	125.26	-0.49866	0.19674	-2.5346	0.011258	90.483	-0.12091	0.18183	-0.66496	0.50608	117.39	-0.2106	0.17256	-1.2204	0.2223
Irak1	1644.9	0.080108	1650.4	0.045031	0.071343	0.63118	0.52792	1360.5	0.069884	0.060779	1.1498	0.25022	1806.5	-0.079313	0.092393	-0.85843	0.39066
Fam228b	128.6	0.080111	118.72	0.68982	0.27308	2.5261	0.011533	121.36	0.0031874	0.14161	0.022508	0.98204	148.91	0.091566	0.20165	0.45409	0.64976
Gm9920	1.8574	0.080131	1.8772	-1.8361	1.2733	-1.442	0.14931	1.3696	-1.6021	1.4637	-1.0945	0.27373	1.1074	-0.72837	1.5676	-0.46464	0.64219
Snrpd2	1420.2	0.08016	1443.1	-0.18901	0.10141	-1.8639	0.062337	1162.7	-0.10209	0.068331	-1.494	0.13516	1453.9	-0.081212	0.057459	-1.4134	0.15755
Plcg1	2029.4	0.080194	1982.2	0.29794	0.10874	2.7399	0.0061467	1815.7	0.0042522	0.049954	0.085123	0.93216	2236.4	0.070879	0.079254	0.89433	0.37115
Nktr	4249.9	0.080323	3960.4	0.59225	0.31912	1.8559	0.063474	3919.2	0.029873	0.094401	0.31645	0.75166	4927.4	0.03597	0.17967	0.2002	0.84132
Rccd1	227.08	0.080365	212.01	0.5813	0.23116	2.5147	0.011913	209.38	0.017272	0.1213	0.14239	0.88677	262.05	0.048073	0.18851	0.25502	0.79871
Ndufv2	3047.9	0.080435	3146.9	-0.20504	0.095936	-2.1373	0.032575	2493.2	-0.069922	0.072209	-0.96833	0.33288	3101	-0.035364	0.085381	-0.4142	0.67873
Cib2	561.62	0.080461	605.91	-0.37288	0.12256	-3.0425	0.0023461	440.62	-0.0067459	0.12622	-0.053446	0.95738	556.65	-0.020067	0.16172	-0.12408	0.90125
Gm13315	5.364	0.080518	4.9105	1.8643	0.80419	2.3183	0.020434	5.7047	0.34868	0.65389	0.53325	0.59386	7.0219	0.41946	0.65275	0.64261	0.52048
Plekhf2	207.13	0.080589	212.89	-0.27299	0.11699	-2.3334	0.019626	167.64	-0.11461	0.13916	-0.82355	0.41019	208.02	-0.08746	0.12189	-0.71751	0.47306
4930471C04Rik	26.761	0.08063	24.319	1.0179	0.49599	2.0523	0.04014	25.501	0.15616	0.3122	0.50019	0.61694	33.158	0.088428	0.38975	0.22688	0.82051
Pvrl4	215.97	0.08066	214.06	-0.18591	0.14698	-1.2649	0.20591	182.47	-0.24582	0.16912	-1.4535	0.14608	214.76	-0.068074	0.1465	-0.46469	0.64216
Letm2	310.86	0.080663	301.47	0.17714	0.17502	1.0121	0.31147	257.47	0.089138	0.10957	0.81351	0.41593	354.71	-0.157	0.16193	-0.96955	0.33227
Nap1l5	5842.4	0.080782	6084.3	-0.25701	0.080529	-3.1915	0.0014154	4675.4	-0.039987	0.072952	-0.54812	0.58361	5954.4	-0.071153	0.10554	-0.67421	0.50018
Tbx6	26.077	0.080939	25.292	0.87475	0.50898	1.7187	0.085678	23.886	0.38039	0.35458	1.0728	0.28337	32.83	0.12698	0.32168	0.39475	0.69302
Mecr	385.87	0.080974	370.89	0.25352	0.1173	2.1613	0.030673	335.87	-0.0042571	0.091937	-0.046304	0.96307	430.03	-0.047351	0.12963	-0.36528	0.7149
Rpl36	3493.6	0.080981	3692.7	-0.31541	0.11919	-2.6462	0.0081403	2744.9	-0.0078176	0.058305	-0.13408	0.89334	3542.6	-0.077962	0.070224	-1.1102	0.26692
Lingo2	1146.4	0.081048	1144.4	0.56101	0.15528	3.6129	0.00030285	1089	0.12154	0.11194	1.0858	0.27759	1293.4	0.30628	0.15516	1.974	0.04838
Nfkbiz	219.01	0.081109	209.8	0.25238	0.29069	0.86821	0.38528	180.06	0.15475	0.15572	0.99377	0.32033	257.1	-0.20195	0.1353	-1.4926	0.13555
Chchd1	773.95	0.081131	820.76	-0.34096	0.1225	-2.7833	0.0053809	604.36	-0.010257	0.077953	-0.13158	0.89532	782.06	-0.086955	0.088327	-0.98447	0.32488
Nrsn2	1340.3	0.081283	1409.2	-0.39434	0.092615	-4.2579	2.0638e-05	1026.8	-0.040248	0.097278	-0.41375	0.67906	1352.5	-0.16664	0.11499	-1.4491	0.14731
Pcdh10	2815	0.081291	3003.8	-0.26547	0.079663	-3.3323	0.00086116	2267.2	0.0026681	0.080899	0.032981	0.97369	2835.2	0.022637	0.12587	0.17985	0.85727
Itpr1	10407	0.081316	10250	-0.18772	0.069771	-2.6905	0.007135	8517	-0.18481	0.087202	-2.1193	0.034067	10679	-0.17213	0.062935	-2.735	0.0062386
Rabep2	331.04	0.081339	338.59	0.28026	0.15267	1.8356	0.06641	289.9	0.18119	0.11985	1.5118	0.13059	371.72	0.13484	0.10759	1.2532	0.21012
Vat1l	282.33	0.081392	319.67	0.16179	0.12233	1.3226	0.18595	237.85	0.51726	0.13865	3.7306	0.00019103	318.36	0.30838	0.15105	2.0415	0.041198
Plxna4	15352	0.081413	15162	0.49506	0.11335	4.3677	1.2558e-05	14466	0.057624	0.079637	0.72357	0.46933	17085	0.25459	0.1297	1.9629	0.049652
Tenm3	2582.7	0.081431	2657.4	-0.11614	0.13489	-0.86096	0.38926	2208.2	-0.11325	0.082955	-1.3652	0.17218	2591.6	0.088198	0.094866	0.92971	0.35252
Zfp46	1645.6	0.081464	1602.6	0.26208	0.14873	1.762	0.078062	1424.7	0.057846	0.11139	0.51931	0.60354	1852.6	-0.032522	0.15174	-0.21432	0.8303
Dhrs7b	532.5	0.081474	547.45	-0.11865	0.10862	-1.0924	0.27466	447.13	-0.068119	0.077674	-0.87699	0.38049	544.61	0.030357	0.078299	0.3877	0.69823
Sec14l3	65.463	0.081485	71.558	-0.046726	0.25505	-0.1832	0.85464	49.214	0.55155	0.27292	2.0209	0.043289	75.809	-0.074745	0.25293	-0.29552	0.7676
Smtn	119.91	0.081491	121.12	0.41389	0.19203	2.1554	0.03113	108.38	0.17719	0.17682	1.0021	0.31628	136.24	0.1874	0.15436	1.214	0.22474
Plcxd3	168.73	0.081508	165.75	-0.19621	0.18397	-1.0665	0.2862	146.9	-0.36013	0.21319	-1.6893	0.091169	161.52	-0.0036727	0.23869	-0.015387	0.98772
F9	4.4954	0.081541	3.7824	-1.3053	0.89234	-1.4628	0.14352	3.6093	-1.5407	1.0067	-1.5305	0.1259	3.3201	-0.92407	0.85734	-1.0778	0.28111
Agbl5	349.25	0.081549	328.21	0.37971	0.19441	1.9532	0.0508	306.49	0.01391	0.11972	0.11618	0.90751	399.87	-0.079584	0.17612	-0.45188	0.65136
Uvssa	436.17	0.081576	411.16	0.42543	0.24858	1.7114	0.086999	382.27	0.071776	0.12199	0.58837	0.55628	507.4	-0.076608	0.18007	-0.42545	0.67051
Rps20	3053.1	0.081579	3214.8	-0.28792	0.12779	-2.2531	0.024254	2435.6	-0.032663	0.060843	-0.53684	0.59138	3083.3	-0.047125	0.081258	-0.57995	0.56195
Ccdc112	580.85	0.081593	579.19	0.22065	0.12624	1.7479	0.080483	500.09	0.1031	0.093888	1.0981	0.27214	649.49	0.017401	0.12481	0.13942	0.88912
S100b	2735	0.081604	3081.3	-0.46981	0.16169	-2.9055	0.0036662	2071	0.11001	0.063095	1.7435	0.08124	2681.2	0.027696	0.13582	0.20391	0.83842
Ap5z1	647.34	0.081629	626.88	0.33798	0.13597	2.4857	0.012929	575.11	0.033051	0.10566	0.31282	0.75442	726.28	0.028435	0.14953	0.19016	0.84918
Morc2b	81.851	0.081808	81.796	0.44206	0.27154	1.628	0.10353	72.123	0.24056	0.19	1.2661	0.20548	95.542	0.096989	0.19857	0.48844	0.62524
Papss2	638.9	0.081811	690.43	-0.38352	0.14882	-2.5771	0.0099638	500.02	-0.0090416	0.10332	-0.087511	0.93027	631.97	-0.022351	0.14178	-0.15764	0.87474
Tsta3	481.32	0.081853	468.79	0.19063	0.10245	1.8607	0.062783	415.75	-0.0030342	0.087948	-0.0345	0.97248	530.16	-0.03645	0.092979	-0.39203	0.69504
Prmt7	1240.2	0.081936	1266.4	-0.11262	0.072752	-1.548	0.12163	1033.3	-0.057292	0.059686	-0.95989	0.33711	1281.6	-0.015093	0.07359	-0.20509	0.8375
Rab28	1277.4	0.081985	1323.7	-0.17979	0.091289	-1.9695	0.048901	1044.4	-0.031976	0.063836	-0.50091	0.61643	1312.1	-0.025528	0.06161	-0.41434	0.67862
Glra1	3.3118	0.08207	5.0703	0.10127	0.90948	0.11135	0.91134	3.3896	0.83195	1.0701	0.77743	0.43691	2.9186	3.7357	1.3685	2.7299	0.0063362
Scd2	39037	0.08208	41334	-0.23794	0.10629	-2.2386	0.025185	31891	-0.030537	0.079468	-0.38427	0.70078	39195	0.040654	0.13039	0.31179	0.7552
2810417H13Rik	5.6421	0.082087	7.1414	1.4986	0.69338	2.1612	0.030676	5.9575	1.3738	0.7204	1.907	0.056522	7.9527	1.18	0.60239	1.9589	0.050128
Tns3	2628.2	0.082197	2848.1	-0.30876	0.13406	-2.3031	0.021275	2084.2	0.044766	0.10226	0.43779	0.66154	2639.7	0.027765	0.11689	0.23752	0.81225
Slc25a46	2895.7	0.082251	2986.2	-0.10005	0.072108	-1.3876	0.16527	2437.3	-0.045947	0.076494	-0.60067	0.54806	2973.4	0.045311	0.070822	0.63978	0.52231
C1d	1041.5	0.082252	1076.9	-0.28576	0.10994	-2.5992	0.0093438	824.95	-0.061968	0.078649	-0.7879	0.43075	1062.3	-0.1235	0.080592	-1.5324	0.12542
Pdcd10	694.83	0.082366	718.4	-0.21367	0.087774	-2.4343	0.014919	567.44	-0.067768	0.078081	-0.86792	0.38544	706.53	-0.039252	0.1088	-0.36076	0.71828
Rnf217	385.27	0.082406	386.78	0.34503	0.14188	2.4318	0.015025	343.37	0.13474	0.14644	0.92013	0.3575	433.51	0.13399	0.14949	0.89634	0.37007
Rest	133.24	0.082425	135.12	0.26763	0.17049	1.5697	0.11648	115.19	0.1934	0.16995	1.138	0.25514	150.82	0.077678	0.1633	0.47568	0.6343
Dab2ip	2601.5	0.082442	2637.1	-0.12027	0.094544	-1.2722	0.20332	2189.6	-0.11513	0.082229	-1.4001	0.16148	2652.5	-0.0057887	0.096322	-0.060097	0.95208
Golga7	1677.8	0.08252	1742.3	-0.23556	0.09907	-2.3777	0.01742	1351.4	-0.041995	0.057741	-0.7273	0.46704	1713.9	-0.063311	0.079063	-0.80077	0.42327
Zfpl1	649.62	0.082631	637.19	0.1835	0.077093	2.3802	0.017301	560.87	0.010578	0.069798	0.15155	0.87954	715.16	-0.018555	0.10421	-0.17805	0.85868
Cldn10	806.91	0.082683	880.07	-0.46609	0.1475	-3.1598	0.0015785	611.89	0.015748	0.094254	0.16708	0.8673	796.2	-0.080483	0.1495	-0.53836	0.59033
Erbb2	63.109	0.082721	67.354	-0.32001	0.24345	-1.3145	0.18868	52.078	-0.13218	0.28762	-0.45957	0.64583	60.622	0.096353	0.24305	0.39644	0.69178
Fuca1	644.2	0.082769	692.32	-0.30509	0.10692	-2.8535	0.0043238	514.95	0.0029593	0.093071	0.031796	0.97463	644.1	0.020311	0.14122	0.14383	0.88564
Adrb1	499.15	0.08287	502.65	-0.25865	0.12302	-2.1025	0.035509	403.36	-0.16638	0.11861	-1.4027	0.16071	504.37	-0.14168	0.1192	-1.1886	0.23459
Bicd1	1488.6	0.082972	1483.8	-0.066432	0.096308	-0.68979	0.49033	1270.3	-0.14804	0.069788	-2.1212	0.033903	1525.2	-0.012866	0.070165	-0.18337	0.85451
Jmjd1c	4101.5	0.083059	4018.7	0.33977	0.11224	3.0273	0.0024679	3696.6	0.029307	0.07176	0.4084	0.68298	4547.6	0.099657	0.10386	0.95955	0.33728
Slc25a11	2280.9	0.083103	2332.8	-0.18483	0.075314	-2.4542	0.014121	1857.8	-0.065337	0.068426	-0.95486	0.33965	2348.9	-0.075768	0.060809	-1.246	0.21276
Cep70	654.96	0.083122	589.48	0.46156	0.24492	1.8846	0.059488	577.27	-0.047372	0.12176	-0.38907	0.69723	761.07	-0.17278	0.20269	-0.85242	0.39398
Mkrn3	13.343	0.083141	13.223	-0.84952	0.5	-1.6991	0.08931	10.05	-0.62728	0.46906	-1.3373	0.18113	11.699	-0.41477	0.47365	-0.87568	0.3812
Spata1	26.883	0.083195	27.222	0.89882	0.36936	2.4335	0.014954	26.149	0.34821	0.30974	1.1242	0.26092	32.502	0.40248	0.32398	1.2423	0.21412
Ankef1	22.626	0.083293	19.546	0.59807	0.3659	1.6345	0.10215	19.975	-0.074591	0.34763	-0.21457	0.8301	26.941	-0.23664	0.31001	-0.76334	0.44526
Ctsc	166.8	0.083448	171.96	-0.081185	0.13605	-0.59675	0.55067	145.34	-0.11862	0.13701	-0.86579	0.38661	166.51	0.14248	0.15668	0.90934	0.36317
2610042L04Rik	14.247	0.08346	11.922	-0.12942	0.45045	-0.28731	0.77388	9.0572	0.1364	0.49929	0.27318	0.78471	18.234	-1.0228	0.44192	-2.3144	0.020647
Rpl29	3948.1	0.083461	4098.1	-0.21536	0.10973	-1.9626	0.049693	3210.6	-0.049963	0.059021	-0.84652	0.39726	4023.5	-0.035745	0.071279	-0.50148	0.61604
Snapc4	1231.5	0.083465	1137.3	0.49581	0.1991	2.4902	0.012766	1117.8	-0.030048	0.07856	-0.38248	0.7021	1409.4	-0.030993	0.18282	-0.16953	0.86538
1110004E09Rik	777.68	0.083495	809.1	-0.12573	0.075277	-1.6702	0.094883	648.03	-0.016894	0.07511	-0.22492	0.82204	799.43	0.039458	0.08239	0.47892	0.632
Gli3	318.56	0.083497	341.63	-0.34241	0.11109	-3.0823	0.0020542	250.29	0.0063043	0.10421	0.060498	0.95176	319.29	-0.038496	0.1356	-0.28389	0.77649
Arfip1	573.48	0.083499	615.54	-0.1197	0.1019	-1.1747	0.24012	482.3	0.053008	0.080479	0.65866	0.51012	584.49	0.16462	0.093079	1.7686	0.076968
Ampd3	547.17	0.083554	557.64	-0.03731	0.097439	-0.38291	0.70179	474.09	-0.098291	0.10265	-0.95751	0.33831	557.49	0.097607	0.093418	1.0448	0.29609
Mal	1547.2	0.083555	1618.6	-0.50636	0.17794	-2.8457	0.0044316	1187.1	-0.18018	0.13794	-1.3063	0.19145	1497.1	-0.18599	0.18313	-1.0156	0.30983
Gtf3c2	1851.1	0.083649	1812.5	0.34908	0.094347	3.7	0.00021562	1666.9	0.036375	0.060324	0.60299	0.54652	2059.3	0.095832	0.13502	0.70975	0.47786
Tfpt	611.51	0.083649	624.42	0.086912	0.07835	1.1093	0.26731	512.85	0.12138	0.082834	1.4653	0.14285	672.4	0.010607	0.087687	0.12097	0.90372
Ipp	415.22	0.083694	468.21	-0.17745	0.12002	-1.4785	0.13927	346.13	0.16553	0.14414	1.1483	0.25083	416.37	0.31261	0.12857	2.4313	0.015043
Yaf2	2169	0.083745	2259.1	-0.16866	0.075889	-2.2225	0.026251	1783.6	-0.022295	0.059278	-0.37611	0.70684	2223.6	0.0065377	0.086099	0.075933	0.93947
Prdm10	571.68	0.083794	535.34	0.39181	0.16246	2.4118	0.015874	510.03	-0.028438	0.09916	-0.28679	0.77427	646.57	-0.04425	0.15462	-0.28618	0.77474
Xab2	1253.2	0.083907	1225.3	0.16363	0.080602	2.0302	0.04234	1080	-0.0097827	0.060356	-0.16208	0.87124	1373.1	-0.034113	0.085083	-0.40093	0.68847
Rab31	1779.5	0.083938	1941.8	-0.29272	0.12662	-2.3118	0.02079	1424.1	0.058304	0.084308	0.69157	0.48921	1781.4	0.076301	0.112	0.68124	0.49572
Ruvbl2	704.88	0.083979	720.91	-0.087913	0.084023	-1.0463	0.29543	594.23	-0.061437	0.084647	-0.7258	0.46796	725.58	0.027986	0.078494	0.35654	0.72144
Vps26a	1877.6	0.08402	1929.1	-0.25538	0.067938	-3.759	0.00017057	1491.6	-0.055043	0.061427	-0.89607	0.37022	1931.9	-0.13388	0.081428	-1.6441	0.10015
Exoc3l	22.644	0.084038	22.579	0.75758	0.36553	2.0725	0.038216	21.352	0.33762	0.32246	1.047	0.29509	27.59	0.28617	0.31024	0.92244	0.3563
Scn3b	10332	0.084039	10120	0.094296	0.083767	1.1257	0.26029	8677.5	0.0047511	0.07573	0.062737	0.94998	11360	-0.10421	0.079856	-1.305	0.19189
Cntd1	11.792	0.084043	11.212	0.20755	0.5625	0.36897	0.71215	8.5946	0.46183	0.52078	0.8868	0.37519	14.974	-0.46598	0.43165	-1.0795	0.28036
Rpl9	9478.6	0.084069	9925.1	-0.3266	0.1323	-2.4687	0.01356	7454.2	-0.050183	0.053821	-0.93241	0.35113	9574	-0.10467	0.069256	-1.5113	0.13071
Ccdc50	1624.9	0.084076	1610.8	-0.11414	0.091282	-1.2504	0.21116	1357.5	-0.15077	0.071226	-2.1168	0.034278	1674	-0.092751	0.072929	-1.2718	0.20345
0610039K10Rik	5.4176	0.084124	5.1259	-1.429	0.71929	-1.9867	0.046959	3.6633	-1.132	0.78618	-1.4399	0.1499	4.3991	-1.0224	0.80952	-1.263	0.20659
Dmrta1	6.5404	0.084178	7.7734	0.35176	0.56716	0.6202	0.53513	5.1738	1.2853	0.77079	1.6675	0.09541	8.4224	0.22668	0.54523	0.41575	0.67759
Fis1	2214.6	0.084211	2282.5	-0.28482	0.10485	-2.7164	0.0065997	1766	-0.087586	0.060692	-1.4431	0.14899	2245.5	-0.11525	0.099365	-1.1599	0.24609
Cox4i1	10437	0.084245	11177	-0.28396	0.10131	-2.8029	0.0050652	8292.7	0.032454	0.056968	0.56969	0.56889	10577	-0.0039701	0.098838	-0.040168	0.96796
Zcchc11	1216.5	0.084255	1147.8	0.23722	0.12759	1.8592	0.063002	1051.6	-0.052374	0.078047	-0.67106	0.50218	1356.7	-0.11774	0.10794	-1.0908	0.27535
Chrna5	14.268	0.084294	18.273	-0.62327	0.78017	-0.79889	0.42435	12.257	-0.05735	0.69811	-0.082151	0.93453	10.78	1.2019	0.65914	1.8235	0.068225
Aspdh	72.016	0.084323	66.677	0.37292	0.21433	1.74	0.081864	63.045	-0.029316	0.19349	-0.15151	0.87957	82.291	-0.12648	0.19713	-0.64157	0.52115
Brcc3	939.23	0.084371	948.71	-0.16429	0.090779	-1.8098	0.07033	777.88	-0.12357	0.074828	-1.6514	0.098655	958.85	-0.066771	0.10563	-0.63211	0.52732
Eif2ak2	273.46	0.084394	324.79	-0.32097	0.16972	-1.8911	0.058605	221.88	0.24324	0.21338	1.1399	0.25431	264.41	0.41859	0.13708	3.0536	0.0022609
Chd8	4696	0.08447	4642.2	0.21461	0.09253	2.3194	0.020375	4098.3	0.034105	0.065262	0.52259	0.60126	5171.7	0.029728	0.099443	0.29894	0.76498
Snord69	6.4541	0.084474	5.5883	1.5744	0.8294	1.8982	0.057671	6.3497	0.2422	0.65984	0.36706	0.71357	8.5155	0.096974	0.6372	0.15219	0.87904
Haao	4.0099	0.084532	4.5646	-0.23539	0.79865	-0.29474	0.76819	4.0395	-0.40166	0.84511	-0.47527	0.63459	3.0116	1.4123	0.92277	1.5305	0.12589
Nfix	17037	0.08459	16758	0.26783	0.0897	2.9858	0.002828	15247	-0.0030347	0.080566	-0.037667	0.96995	18608	0.08987	0.089776	1.001	0.3168
Rcan2	2171	0.084628	2301	-0.37508	0.11779	-3.1844	0.0014505	1690.9	-0.040416	0.068722	-0.58811	0.55646	2171	-0.095615	0.13625	-0.70174	0.48284
5330417C22Rik	1005.9	0.084681	958.6	0.34135	0.12141	2.8115	0.0049313	898.83	-0.0264	0.087382	-0.30212	0.76256	1121.6	0.0028448	0.12867	0.022109	0.98236
Ddx58	167.34	0.084694	175.7	0.2364	0.16355	1.4454	0.14833	143.46	0.29279	0.17423	1.6805	0.092861	189.95	0.13787	0.183	0.75335	0.45124
Tceal1	677.52	0.084711	682.65	-0.30562	0.094948	-3.2188	0.0012873	534.15	-0.14552	0.072562	-2.0054	0.044916	690.52	-0.21763	0.10266	-2.12	0.034007
Gng12	1849.4	0.084754	1967.9	-0.33236	0.12696	-2.6178	0.0088496	1459.7	-0.019894	0.078373	-0.25383	0.79963	1854.2	-0.045654	0.11681	-0.39085	0.69591
Pcsk7	777.37	0.084794	751.58	0.33342	0.12254	2.7208	0.0065119	692.05	0.01641	0.077161	0.21267	0.83158	869.12	0.03071	0.12973	0.23671	0.81288
Pick1	1197.1	0.084914	1169.2	0.15989	0.079185	2.0192	0.043464	1032	-0.017711	0.068166	-0.25982	0.795	1309.4	-0.036311	0.081165	-0.44737	0.65461
Actr2	11634	0.084924	11984	-0.18291	0.078127	-2.3412	0.019224	9538.9	-0.060851	0.066271	-0.91821	0.35851	11902	-0.034016	0.10177	-0.33423	0.73821
Hook2	338.02	0.084936	324.54	0.28508	0.21396	1.3324	0.18273	287.76	0.08137	0.12332	0.65982	0.50937	388.39	-0.1094	0.16021	-0.68283	0.49472
Dnal1	4097.7	0.08497	4130.7	-0.058635	0.062869	-0.93265	0.351	3457.4	-0.076534	0.051403	-1.4889	0.13651	4260.4	-0.013936	0.056995	-0.24451	0.80683
Bcl2l15	49.986	0.084997	45.623	0.56559	0.35487	1.5938	0.11098	43.623	0.090744	0.26405	0.34366	0.7311	60.172	-0.14415	0.30995	-0.46506	0.64189
Hcn1	1474.9	0.085038	1523.8	-0.20721	0.17871	-1.1595	0.24625	1261.2	-0.19326	0.1458	-1.3255	0.18499	1429.6	0.10437	0.18267	0.57137	0.56775
Lap3	1346.3	0.085046	1452	-0.36333	0.11659	-3.1162	0.0018323	1045.1	0.03351	0.065641	0.5105	0.6097	1353.6	-0.049876	0.10737	-0.46451	0.64228
Reps1	1326	0.085151	1297.7	0.035756	0.076959	0.46462	0.64221	1099.1	-0.019314	0.060305	-0.32027	0.74876	1447.7	-0.14211	0.06535	-2.1745	0.029664
Atf7ip	2321.6	0.085154	2295.6	0.22819	0.080759	2.8256	0.0047196	2040.8	0.026511	0.072741	0.36445	0.71552	2549.2	0.052301	0.080458	0.65005	0.51566
Ndufb7	1638.4	0.085191	1719.6	-0.245	0.10048	-2.4384	0.014754	1318.3	-0.019918	0.056659	-0.35153	0.72519	1667.8	-0.033555	0.089372	-0.37546	0.70732
Rgn	10.791	0.085291	11.564	-0.93404	0.52825	-1.7682	0.077028	7.9955	-0.46135	0.57423	-0.80343	0.42172	9.1478	-0.23657	0.53326	-0.44362	0.65731
Zfp456	25.575	0.08531	23.363	-0.40426	0.35429	-1.141	0.25386	21.955	-0.70687	0.4	-1.7672	0.077202	23.201	-0.2889	0.33676	-0.85789	0.39095
Mcf2l	5723.8	0.085323	5725.8	0.2884	0.098855	2.9174	0.0035294	5062.5	0.09868	0.065063	1.5167	0.12935	6376.1	0.09962	0.13254	0.75162	0.45228
Cecr6	1908.1	0.085399	1904.3	0.15378	0.091542	1.6799	0.092974	1637	0.055213	0.081095	0.68084	0.49597	2097	0.0069228	0.10037	0.06897	0.94501
Btbd19	177.29	0.085429	187.66	-0.3986	0.13349	-2.986	0.0028264	136.12	-0.038918	0.14422	-0.26985	0.78727	178.02	-0.13363	0.13479	-0.99143	0.32148
Arhgef25	10182	0.085483	10244	0.14125	0.053118	2.6592	0.0078331	8805.2	0.043511	0.038607	1.127	0.25973	11062	0.051833	0.069846	0.7421	0.45803
Irx3	4.1054	0.085486	5.339	1.1041	0.78972	1.3981	0.16209	3.9887	1.7244	0.86736	1.9881	0.046804	5.8496	0.92024	0.72495	1.2694	0.2043
Calcoco1	2758	0.085503	2771.3	0.054492	0.079045	0.68939	0.49058	2302.9	0.056598	0.072485	0.78082	0.43491	3011.4	-0.050427	0.078097	-0.6457	0.51847
Bdnf	2474.9	0.085547	2542.8	0.57806	0.11253	5.1368	2.794e-07	2405	0.15559	0.098364	1.5818	0.11369	2755.5	0.46128	0.11848	3.8935	9.8819e-05
Atp5j	3283.2	0.085583	3419.8	-0.25921	0.092912	-2.7899	0.0052731	2614.5	-0.026269	0.045763	-0.57402	0.56595	3360.7	-0.085132	0.075005	-1.135	0.25637
Fkbp7	54.054	0.085708	55.034	0.27368	0.25605	1.0688	0.28514	45.378	0.29778	0.24945	1.1938	0.23257	62.94	-0.017674	0.24402	-0.072426	0.94226
8430419L09Rik	6151.4	0.085746	6249.5	-0.11171	0.059621	-1.8736	0.060984	5085.9	-0.049756	0.043178	-1.1523	0.24918	6406.9	-0.050631	0.043404	-1.1665	0.24341
Taz	815.91	0.085757	775.86	0.40294	0.17444	2.3099	0.020894	726.7	0.028546	0.091855	0.31078	0.75597	929.43	-0.011428	0.17072	-0.06694	0.94663
Rpp30	278.92	0.085812	291.68	-0.23903	0.1223	-1.9546	0.050636	227.25	-0.052354	0.11278	-0.46423	0.64249	281.65	-0.011556	0.10887	-0.10615	0.91547
Med31	204.96	0.085841	208.87	-0.32725	0.12878	-2.5412	0.011049	162.96	-0.15192	0.12192	-1.246	0.21275	205.66	-0.16747	0.1439	-1.1638	0.24449
Iglon5	1175.2	0.085876	1225.2	0.65788	0.1303	5.0491	4.4386e-07	1153.6	0.23652	0.13981	1.6918	0.09069	1331.3	0.5296	0.16691	3.1731	0.0015085
Cdkl1	460.7	0.085891	466.52	0.063547	0.17529	0.36253	0.71696	366.41	0.23398	0.1608	1.4552	0.14562	527.2	-0.15068	0.16301	-0.92436	0.3553
Bmp1	2644.2	0.085937	2458.9	0.82622	0.40408	2.0447	0.040884	2487.2	0.14784	0.13034	1.1342	0.25671	3199.9	0.084886	0.37482	0.22647	0.82083
Pappa	116.04	0.085973	122.15	1.1419	0.21067	5.4204	5.9479e-08	127.42	0.28473	0.18777	1.5164	0.12942	134.6	0.93977	0.18723	5.0194	5.1823e-07
Kdm4c	1259.3	0.085992	1245.4	0.13327	0.10659	1.2504	0.21117	1067.6	0.042037	0.083056	0.50613	0.61276	1389.5	-0.050145	0.08492	-0.5905	0.55485
Asb13	1327.1	0.08607	1366.6	-0.18751	0.085568	-2.1914	0.028424	1081.2	-0.047567	0.065113	-0.73054	0.46506	1364.7	-0.050746	0.0809	-0.62727	0.53048
4933427D14Rik	1214.6	0.086096	1151.5	0.44575	0.17972	2.4803	0.013129	1099.9	0.010402	0.1088	0.095607	0.92383	1378.2	0.027862	0.13979	0.19932	0.84201
Crocc	2676.7	0.086115	2484.7	0.70901	0.18515	3.8294	0.00012845	2500.8	0.072326	0.11347	0.63738	0.52387	3160	0.063291	0.35594	0.17782	0.85887
Tceanc2	482.79	0.086196	430.18	0.21144	0.11341	1.8644	0.06227	412.77	-0.19939	0.13187	-1.512	0.13054	538.5	-0.29942	0.10468	-2.8603	0.0042323
Gdap1	3933.8	0.086247	4001.6	-0.094272	0.064881	-1.453	0.14622	3280.7	-0.053464	0.047655	-1.1219	0.26191	4087	-0.022323	0.053261	-0.41913	0.67512
Nek3	86.19	0.086392	81.465	0.21499	0.20378	1.055	0.29143	71.808	0.042579	0.19975	0.21316	0.8312	98.828	-0.21301	0.19676	-1.0826	0.27899
Chfr	1029.3	0.086412	1032.6	0.3795	0.14301	2.6537	0.0079605	931.59	0.11945	0.080209	1.4893	0.13642	1153.4	0.17625	0.11084	1.5902	0.11179
Aida	1161.5	0.086469	1211.7	-0.23187	0.075833	-3.0576	0.002231	931.87	-0.012867	0.060062	-0.21422	0.83037	1192.6	-0.0608	0.087012	-0.69876	0.4847
Otx1	98.946	0.086501	94.213	0.092737	0.18138	0.51127	0.60916	80.258	0.023624	0.16202	0.14581	0.88407	112.31	-0.27679	0.17053	-1.6231	0.10457
Six3os1	6.1034	0.086514	8.3632	-0.045528	0.56941	-0.079957	0.93627	6.1288	0.39356	0.71565	0.54993	0.58237	5.1608	2.1779	0.84773	2.5691	0.010197
Ikbip	338.1	0.0866	351.34	-0.15414	0.098048	-1.5721	0.11594	280.11	-0.030531	0.093009	-0.32826	0.74271	346.12	0.020999	0.095078	0.22086	0.8252
Avpr1b	5.7583	0.086699	6.783	-1.5942	0.6518	-2.4459	0.01445	3.8523	-0.77116	0.8471	-0.91035	0.36264	3.8091	-0.29877	1.0698	-0.27929	0.78002
2810459M11Rik	552.34	0.086712	584.11	-0.49164	0.11619	-4.2313	2.3234e-05	410.09	-0.041499	0.093653	-0.44312	0.65768	553.93	-0.23849	0.12229	-1.9501	0.051159
Rrp1b	454.11	0.086721	421.2	0.48823	0.21621	2.2581	0.02394	406.6	0.012928	0.1371	0.094296	0.92487	525.62	-0.056121	0.19884	-0.28224	0.77776
4930444M15Rik	2.5229	0.086828	2.3576	2.4337	1.4744	1.6506	0.098811	2.5495	0.82433	1.1784	0.6995	0.48424	3.7914	0.27834	1.0702	0.26007	0.79481
Scrt1	2847.4	0.086846	2985.9	-0.26394	0.12071	-2.1866	0.02877	2295.8	-0.04788	0.11017	-0.4346	0.66385	2871.7	-0.028881	0.12107	-0.23855	0.81146
Klhl13	536.94	0.0869	555.55	-0.25598	0.10014	-2.5564	0.010577	436.31	-0.10024	0.09139	-1.0968	0.27272	539.57	-0.052638	0.144	-0.36554	0.71471
Ccdc91	1240	0.08695	1286.9	-0.27507	0.095166	-2.8905	0.0038467	988.12	-0.05401	0.084469	-0.6394	0.52256	1262	-0.096539	0.087543	-1.1028	0.27013
Gna13	2091.1	0.087086	2187.3	-0.24894	0.11926	-2.0874	0.036856	1687	-0.040921	0.078768	-0.51952	0.6034	2120.2	-0.035721	0.10365	-0.34464	0.73036
Nipa1	1405.1	0.087111	1428	0.012671	0.088656	0.14292	0.88635	1231.4	-0.088839	0.070745	-1.2558	0.2092	1440.6	0.1234	0.080804	1.5272	0.12671
Procr	7.8363	0.087124	7.5429	1.0278	0.62732	1.6384	0.10135	7.412	0.41437	0.61427	0.67456	0.49995	10.12	0.14911	0.51198	0.29125	0.77086
Lsp1	63.196	0.087178	65.773	0.57573	0.25725	2.238	0.025223	58.515	0.35357	0.25329	1.3959	0.16273	74.217	0.31265	0.27074	1.1548	0.24817
Psd	16640	0.087179	17240	-0.26145	0.089498	-2.9212	0.0034865	13232	-0.040682	0.065668	-0.61951	0.53558	17050	-0.10461	0.058936	-1.775	0.075891
Spag16	10.387	0.087208	11.233	-0.13812	0.53952	-0.25601	0.79794	10.04	-0.32946	0.48874	-0.6741	0.50025	8.7878	0.80705	0.60814	1.3271	0.18448
1700101E01Rik	2.8457	0.087247	3.6896	-0.17204	1.2039	-0.1429	0.88637	2.9397	-0.04496	1.0507	-0.04279	0.96587	2.1315	2.5689	1.3956	1.8406	0.065673
Nrd1	4354.9	0.08726	4277.9	0.12722	0.068193	1.8656	0.062103	3746.3	-0.024731	0.052388	-0.47208	0.63687	4727.1	-0.029129	0.059792	-0.48717	0.62614
Supt20	708.43	0.087326	678.59	0.36508	0.17776	2.0538	0.039994	626.45	0.038812	0.1055	0.36789	0.71296	804.11	-0.01316	0.1565	-0.084091	0.93298
Cdc42ep1	293.07	0.087447	301.5	-0.28528	0.14382	-1.9836	0.0473	238.19	-0.14475	0.1286	-1.1256	0.26035	291.48	-0.072202	0.14466	-0.49913	0.61769
Ddn	78579	0.087512	81532	-0.46864	0.14508	-3.2302	0.0012372	59065	-0.106	0.088639	-1.1958	0.23176	78770	-0.26068	0.064461	-4.044	5.2548e-05
Abca17	27.837	0.087528	26.447	0.7194	0.40629	1.7707	0.076617	25.605	0.18458	0.3089	0.59752	0.55016	33.43	0.099807	0.31058	0.32136	0.74794
Lefty2	4.8661	0.087539	4.3828	-1.54	1.0003	-1.5395	0.12368	3.6734	-1.5698	1.1345	-1.3837	0.16645	3.4332	-0.97925	0.88595	-1.1053	0.26902
Sumf1	637.47	0.087552	635.84	-0.18094	0.087028	-2.0791	0.037607	524.92	-0.15821	0.080085	-1.9756	0.048205	651.9	-0.1231	0.095488	-1.2891	0.19735
Hgf	95.659	0.087697	105.32	-0.32232	0.18304	-1.7609	0.078256	80.139	-0.061232	0.224	-0.27336	0.78458	90.452	0.24268	0.28227	0.85974	0.38993
Allc	5.2033	0.087711	5.146	-0.20945	0.77631	-0.2698	0.78731	5.2579	-0.71302	0.65104	-1.0952	0.27343	4.0281	0.74998	0.75451	0.99399	0.32023
Zfp354a	231.27	0.087825	222.84	0.049575	0.11759	0.42158	0.67333	186.43	0.026323	0.14638	0.17982	0.85729	260.11	-0.25006	0.13683	-1.8275	0.067619
Golga4	3783.7	0.087883	3824.9	0.12458	0.059782	2.0839	0.037173	3258.6	0.052575	0.046764	1.1243	0.2609	4103.7	0.054132	0.061086	0.88616	0.37553
Lrp1b	3360.5	0.088059	3252.9	0.26365	0.13595	1.9394	0.052457	2938.6	0.013081	0.08136	0.16078	0.87226	3745.6	-0.020483	0.097322	-0.21047	0.8333
AW554918	404.89	0.088131	398.62	0.091926	0.10632	0.86459	0.38726	336.93	0.042468	0.11635	0.36501	0.7151	448.85	-0.11072	0.10228	-1.0825	0.27901
Lrp4	2050.3	0.08814	2177.2	-0.33898	0.12104	-2.8006	0.0051004	1609.4	-0.018474	0.096433	-0.19157	0.84808	2060.9	-0.066829	0.10834	-0.61685	0.53733
Rpl31	5442.3	0.088172	5719.9	-0.36486	0.13115	-2.782	0.0054029	4218.1	-0.040439	0.058742	-0.68841	0.49119	5494.3	-0.13434	0.074623	-1.8002	0.071828
Traip	489.23	0.088296	433.58	0.48371	0.24289	1.9915	0.046425	432.28	-0.081719	0.1698	-0.48127	0.63032	569.17	-0.20132	0.22194	-0.90706	0.36438
Uhmk1	1969.2	0.088416	2033.2	-0.12418	0.097827	-1.2694	0.20431	1677.5	-0.10093	0.11735	-0.86012	0.38973	1978.4	0.086725	0.14231	0.60939	0.54227
Tagln	38.972	0.08842	41.874	1.2801	0.42441	3.0161	0.0025603	41.646	0.55568	0.42995	1.2924	0.19621	48.729	0.8053	0.44121	1.8252	0.067966
Rasa2	1080.5	0.088477	1107.2	-0.045219	0.074133	-0.60997	0.54188	921.24	-0.048108	0.069195	-0.69525	0.4869	1116.1	0.063118	0.077006	0.81964	0.41242
Taok1	7319.5	0.088479	7240.1	0.0096791	0.070024	0.13822	0.89006	6347.2	-0.13884	0.053836	-2.5789	0.0099122	7576.3	0.013211	0.058258	0.22676	0.82061
Arsg	260	0.088481	265.37	-0.32808	0.13643	-2.4048	0.016183	206.68	-0.15443	0.11512	-1.3415	0.17974	260.43	-0.1572	0.13894	-1.1314	0.25787
Mettl17	502.99	0.08859	471.17	0.55269	0.20984	2.6339	0.0084414	462.78	0.015954	0.11605	0.13748	0.89065	577.94	0.045072	0.207	0.21774	0.82763
Hipk1	5618.7	0.088637	5859.6	-0.094922	0.088224	-1.0759	0.28197	4734	-0.012403	0.052184	-0.23767	0.81214	5770	0.084383	0.079445	1.0622	0.28816
Abcf2	2683.5	0.088644	2688.7	-0.13924	0.062784	-2.2177	0.026572	2205.3	-0.099783	0.051864	-1.9239	0.054364	2786.8	-0.10998	0.060852	-1.8074	0.070704
1700034P13Rik	7.3593	0.088726	5.3577	-0.65448	0.64177	-1.0198	0.30783	6.4296	-1.4265	0.59172	-2.4107	0.015923	6.3095	-0.88221	0.61802	-1.4275	0.15344
Zfp131	1293.5	0.0888	1309.4	-0.050938	0.067249	-0.75746	0.44877	1096.9	-0.06835	0.060852	-1.1232	0.26135	1342.5	0.012155	0.062871	0.19333	0.8467
Tmed1	193.02	0.08882	198.44	-0.2906	0.12151	-2.3914	0.016782	154.08	-0.10821	0.13526	-0.80001	0.4237	195.07	-0.12506	0.11636	-1.0747	0.2825
Kcnd3	5317.6	0.088849	5333.5	0.21116	0.090568	2.3315	0.019727	4666.4	0.057451	0.072478	0.79267	0.42797	5824.1	0.08545	0.079314	1.0774	0.28132
Bcap29	1042.3	0.088935	1045.5	-0.24848	0.108	-2.3007	0.021409	838.65	-0.14795	0.063529	-2.3288	0.019867	1064.2	-0.17143	0.087767	-1.9532	0.050795
Agap2	53948	0.089042	55761	-0.041523	0.057668	-0.72003	0.47151	45795	-0.0049653	0.056233	-0.088298	0.92964	56070	0.078139	0.045351	1.723	0.084893
Avp	29.934	0.089106	34.818	1.1184	0.35541	3.1467	0.0016512	31.189	0.7962	0.33493	2.3772	0.017444	37.735	0.971	0.36764	2.6412	0.0082617
Fjx1	1830.9	0.089146	1896.5	-0.13474	0.11153	-1.2081	0.22701	1540.7	-0.069114	0.091514	-0.75523	0.45011	1856.1	0.058857	0.069942	0.84151	0.40006
Htra2	671.42	0.089177	656.09	0.15894	0.084287	1.8858	0.059327	573.58	0.0073121	0.076811	0.095196	0.92416	740.95	-0.060007	0.11217	-0.53498	0.59266
Gsk3b	7919.8	0.089184	8036.9	-0.050344	0.062243	-0.80883	0.41862	6743.7	-0.075126	0.060089	-1.2502	0.21121	8180.4	0.032333	0.06938	0.46602	0.6412
Amn	76.907	0.08919	88.826	-0.15095	0.26635	-0.56674	0.57089	67.346	0.10701	0.28884	0.37048	0.71102	73.649	0.58748	0.27004	2.1756	0.029589
Abcc8	1602.3	0.0892	1504	0.42651	0.1419	3.0058	0.0026491	1446.9	-0.026413	0.056888	-0.4643	0.64244	1810.9	-0.0060331	0.17589	-0.0343	0.97264
Rev3l	2379.9	0.089264	2322.9	0.54016	0.12572	4.2965	1.735e-05	2274.6	0.01918	0.10726	0.17882	0.85808	2639.9	0.26866	0.12397	2.1672	0.030223
Pou2f2	247.86	0.089318	246.48	0.4646	0.15379	3.0211	0.0025187	222.53	0.19216	0.13859	1.3866	0.16556	286.86	0.12804	0.25361	0.50486	0.61366
Slc5a7	13.574	0.089364	17.059	1.2953	0.56375	2.2976	0.021585	14.592	1.1713	0.57107	2.0511	0.04026	18.099	1.2358	0.53396	2.3145	0.020642
Slc25a17	803.9	0.089369	863.21	-0.053036	0.12671	-0.41855	0.67554	695.53	0.038598	0.12024	0.32101	0.7482	815.31	0.25861	0.11268	2.295	0.021732
Gm11128	5.0348	0.089425	5.8666	0.9374	0.63348	1.4798	0.13893	4.6516	1.1464	0.74573	1.5373	0.12421	6.7809	0.58924	0.5804	1.0152	0.31
Lrrn4	86.736	0.08944	85.943	-0.20863	0.17324	-1.2043	0.22849	62.692	0.16376	0.18934	0.86491	0.38709	98.808	-0.44269	0.18203	-2.4319	0.015019
Ccpg1os	121.31	0.089535	126.49	0.07038	0.15149	0.46458	0.64223	98.51	0.27761	0.16139	1.7201	0.085408	137.06	-0.021761	0.16203	-0.1343	0.89316
Opalin	178.94	0.089589	185.79	-0.57902	0.25125	-2.3045	0.021194	136.49	-0.26048	0.20999	-1.2404	0.21483	169.91	-0.23758	0.25158	-0.94435	0.34499
Cdk8	754.8	0.089666	748.17	0.1605	0.10071	1.5937	0.11099	648.61	0.033303	0.078204	0.42584	0.67022	828.97	-0.0053301	0.085041	-0.062677	0.95002
Anxa8	3.5794	0.089739	3.761	-1.5298	1.1486	-1.3319	0.1829	2.8111	-1.3352	1.1283	-1.1834	0.23666	2.1056	-0.21389	1.2278	-0.1742	0.86171
Gng10	1149.1	0.089748	1201.4	-0.16141	0.12269	-1.3156	0.18831	954.32	-0.032973	0.085583	-0.38528	0.70003	1169	0.049977	0.08593	0.5816	0.56084
Pkd1l3	152.05	0.089768	139.6	0.32038	0.26166	1.2244	0.2208	125.82	0.063824	0.24968	0.25562	0.79824	180.19	-0.2845	0.2657	-1.0707	0.28429
Tubg1	1042.7	0.089833	1095.1	-0.089801	0.08083	-1.111	0.26658	877.81	0.014839	0.074244	0.19987	0.84158	1074.1	0.10003	0.066151	1.5121	0.1305
Ccdc15	59.336	0.089915	60.604	0.21601	0.23608	0.915	0.36019	48.984	0.28833	0.22779	1.2658	0.2056	68.691	-0.01899	0.20913	-0.090804	0.92765
Wbscr25	16.784	0.08997	16.417	1.0216	0.47521	2.1498	0.031568	16.193	0.33968	0.41471	0.81907	0.41275	20.934	0.30278	0.43673	0.69329	0.48813
Ndufs7	1689.2	0.090053	1738.3	-0.22793	0.080097	-2.8457	0.0044316	1351.9	-0.043092	0.0631	-0.68292	0.49466	1742.1	-0.10719	0.067562	-1.5865	0.11263
Gm15867	18.133	0.090075	18.504	0.72267	0.40738	1.774	0.076071	16.739	0.4144	0.39235	1.0562	0.29087	22.189	0.24297	0.41658	0.58323	0.55974
Creld1	2108.9	0.090106	2097.7	0.091326	0.070387	1.2975	0.19446	1791.3	0.013478	0.060579	0.22249	0.82393	2291.5	-0.030515	0.062122	-0.49122	0.62327
Dsn1	65.765	0.090189	69.611	-0.30234	0.22285	-1.3567	0.17487	54.34	-0.12817	0.25553	-0.50159	0.61596	63.567	0.082576	0.24315	0.33961	0.73415
Rad1	209.34	0.0902	210.37	0.19994	0.11973	1.67	0.094916	180.44	0.10052	0.11906	0.84427	0.39852	232.52	0.044042	0.11522	0.38224	0.70229
Nppa	1.3507	0.090226	2.3138	1.5982	1.3312	1.2006	0.22991	1.4429	3.8627	1.8645	2.0717	0.038295	2.2604	2.0787	1.3409	1.5502	0.12111
Eri2	391.63	0.090321	375.1	0.19379	0.10021	1.9337	0.053146	336.81	-0.038883	0.087092	-0.44645	0.65527	433.25	-0.091401	0.11656	-0.78412	0.43297
Adgrg1	2512.8	0.090336	2647.9	-0.048949	0.074451	-0.65746	0.51088	2178.9	-0.018694	0.098892	-0.18903	0.85007	2546.1	0.20441	0.10637	1.9216	0.054657
Ugt8a	504.77	0.090413	514.08	-0.15489	0.21824	-0.70974	0.47787	441.86	-0.24173	0.19681	-1.2282	0.21936	486.73	0.13414	0.18608	0.72088	0.47098
Dck	559.07	0.090458	565.4	-0.065684	0.085399	-0.76915	0.44181	475.51	-0.097369	0.085887	-1.1337	0.25693	575.23	0.017319	0.085144	0.20341	0.83881
Pde1c	153.35	0.090596	160.16	-0.45244	0.17241	-2.6242	0.0086857	119.97	-0.17223	0.16206	-1.0628	0.28789	148.71	-0.14559	0.20104	-0.72416	0.46897
Mier2	1049.1	0.090642	1047.3	0.31123	0.11332	2.7465	0.0060239	940.61	0.071458	0.076546	0.93352	0.35055	1160.4	0.13707	0.093221	1.4703	0.14147
Vwa5b2	764.66	0.090674	746.69	0.50172	0.24987	2.0079	0.044649	692.11	0.14602	0.08326	1.7538	0.079472	886.32	0.10083	0.15681	0.64301	0.52022
Tpm1	6551.4	0.090705	6852.1	0.070927	0.071749	0.98853	0.32289	5524.8	0.16481	0.062549	2.6349	0.0084154	7134.5	0.090312	0.063146	1.4302	0.15266
Hars2	679.63	0.09078	651.8	0.37648	0.16256	2.3159	0.020562	607.55	0.020237	0.091487	0.2212	0.82493	766.12	0.02169	0.13953	0.15545	0.87647
S100a13	404.3	0.090842	442.52	-0.49483	0.16442	-3.0095	0.0026165	305.38	0.0073551	0.10537	0.069804	0.94435	395.73	-0.083297	0.16299	-0.51107	0.6093
Sdccag3	2298.8	0.090922	2190.9	0.37759	0.13837	2.7288	0.0063562	2073.4	-0.021472	0.057603	-0.37276	0.70933	2568.2	0.029473	0.12415	0.23739	0.81235
Ints2	812.58	0.090958	748.27	0.34889	0.14946	2.3343	0.019578	722.34	-0.10503	0.082226	-1.2773	0.20149	909.45	-0.097862	0.12219	-0.80088	0.4232
Pcgf5	140.74	0.090974	151.21	-0.25349	0.17911	-1.4153	0.15698	116.21	-0.026222	0.18079	-0.14504	0.88468	138.9	0.1183	0.1791	0.66053	0.50892
Naa40	982.37	0.091172	927.34	0.47116	0.23343	2.0184	0.043548	882.62	0.041325	0.063951	0.64619	0.51816	1131.1	-0.0050769	0.16043	-0.031646	0.97475
Atpaf1	974.36	0.091223	1006.3	-0.10331	0.076239	-1.3551	0.17539	816.67	-0.030614	0.084167	-0.36373	0.71606	1003.8	0.0369	0.071499	0.5161	0.60579
Agpat5	1380.3	0.091232	1476	-0.10869	0.11503	-0.94491	0.3447	1167.5	0.037215	0.073867	0.50382	0.61439	1404.2	0.17217	0.078362	2.1971	0.028016
Aldoart1	73.958	0.091332	76.548	-0.32377	0.2086	-1.5521	0.12063	60.461	-0.19774	0.22866	-0.86479	0.38716	71.849	-0.040862	0.21935	-0.18629	0.85222
Adgrf4	213.51	0.091421	229.93	1.3903	0.24542	5.6649	1.4713e-08	242.53	0.41502	0.40582	1.0227	0.30647	256.23	1.0981	0.25776	4.2602	2.0424e-05
Nek7	1344.6	0.09145	1428.8	-0.29831	0.12024	-2.481	0.013101	1066.9	-0.0014768	0.082037	-0.018002	0.98564	1358.5	-0.03398	0.10605	-0.32042	0.74865
Dscaml1	4247.4	0.091464	4206.3	0.15523	0.086854	1.7873	0.07389	3631.5	0.043041	0.055714	0.77253	0.4398	4682.6	-0.023707	0.1013	-0.23402	0.81497
Slit1	13861	0.091501	13703	0.32354	0.10911	2.9653	0.0030241	12475	0.044931	0.056019	0.80208	0.42251	15327	0.1191	0.10568	1.1269	0.25978
Anapc5	4328.2	0.091512	4231.4	0.050908	0.093595	0.54391	0.5865	3588.4	-0.0063229	0.057371	-0.11021	0.91224	4749.6	-0.14459	0.063579	-2.2742	0.022955
Slc7a6	880.48	0.091513	813.99	0.53826	0.21063	2.5554	0.010606	812.22	-0.039932	0.089362	-0.44686	0.65497	1003.4	0.019949	0.16207	0.12309	0.90204
Malt1	261.47	0.091613	244.8	0.56774	0.25828	2.1982	0.027937	237.81	0.060783	0.13629	0.446	0.6556	305.03	0.012794	0.23575	0.054268	0.95672
Ccdc142	289.43	0.091698	264.56	0.51991	0.25085	2.0726	0.038207	257.29	0.016461	0.13249	0.12424	0.90112	339.49	-0.10909	0.25187	-0.43314	0.66491
Nxpe3	902.18	0.091724	925.68	-0.14673	0.10213	-1.4366	0.15084	756.01	-0.092528	0.10178	-0.90912	0.36329	915.78	0.016011	0.098677	0.16226	0.8711
AW549877	1731.1	0.091767	1701.1	-0.10304	0.060874	-1.6927	0.090521	1449.2	-0.17028	0.069226	-2.4598	0.013903	1787.1	-0.11062	0.071631	-1.5442	0.12253
Arpc5	4262.1	0.091837	4521.9	-0.15717	0.095245	-1.6502	0.098902	3542	0.012733	0.09802	0.1299	0.89664	4335.4	0.096646	0.092694	1.0426	0.29712
Fam195a	213.76	0.091861	223.82	-0.11533	0.14577	-0.79115	0.42886	183.44	-0.066524	0.14885	-0.44691	0.65494	214.21	0.14824	0.14085	1.0525	0.29259
Nudt13	519.12	0.092003	513.07	0.31604	0.098683	3.2025	0.0013623	457	0.099759	0.093939	1.062	0.28826	585.05	0.056854	0.1738	0.32712	0.74357
Wnt6	6.8917	0.092039	7.7618	0.86214	0.5826	1.4798	0.13892	6.4222	0.93855	0.64417	1.457	0.14512	8.9567	0.50186	0.54553	0.91994	0.3576
Xrcc6bp1	130.58	0.092051	136.32	0.10506	0.14421	0.72856	0.46627	107.75	0.25868	0.16109	1.6058	0.10831	146.88	0.018369	0.15284	0.12019	0.90434
Mtch1	10590	0.092255	10856	-0.1567	0.063571	-2.465	0.013702	8667.1	-0.042201	0.048219	-0.87519	0.38147	10961	-0.053708	0.068095	-0.78872	0.43027
B630005N14Rik	763.06	0.092273	776.17	-0.11865	0.089839	-1.3207	0.1866	642.74	-0.10668	0.11527	-0.92548	0.35471	777.67	0.0076884	0.082024	0.093732	0.92532
Gm15446	152.22	0.092301	112.17	0.53514	0.29225	1.8311	0.067087	132.15	-0.48338	0.27036	-1.7879	0.07379	178.09	-0.64219	0.19718	-3.2569	0.0011262
Cep95	345.66	0.092325	322.15	0.37937	0.23363	1.6238	0.10442	300.91	0.017052	0.11157	0.15283	0.87853	398.63	-0.12116	0.16566	-0.73139	0.46454
Pgam5	1396.9	0.092327	1429.7	-0.10364	0.067851	-1.5275	0.12664	1161.8	-0.037224	0.055333	-0.67272	0.50112	1450.9	-0.012829	0.057701	-0.22233	0.82406
Chrnb4	7.4309	0.092357	11.96	2.0801	0.96798	2.1489	0.031638	9.2816	2.7608	1.0841	2.5465	0.01088	11.936	2.5488	0.95999	2.6551	0.0079294
Isy1	486.92	0.092391	501.96	-0.14789	0.096394	-1.5343	0.12496	403.58	-0.050024	0.086288	-0.57973	0.56209	499.57	0.0036225	0.094134	0.038483	0.9693
Pantr1	583.89	0.092394	631.61	-0.57115	0.12526	-4.5597	5.1237e-06	423.96	-0.007308	0.11899	-0.061415	0.95103	577.24	-0.22574	0.15746	-1.4336	0.15169
Ptger3	23.904	0.092458	24.509	0.35219	0.40783	0.86355	0.38784	19.463	0.49811	0.4563	1.0917	0.27499	29.297	-0.075498	0.42618	-0.17715	0.85939
Cers4	1429	0.092499	1399.6	0.36176	0.13607	2.6587	0.0078438	1273.5	0.080433	0.065008	1.2373	0.21599	1612.8	0.065237	0.16655	0.3917	0.69528
Susd4	4575.8	0.092503	4624.5	0.31859	0.080831	3.9414	8.1012e-05	4151.7	0.082544	0.084739	0.9741	0.33001	5023.5	0.20521	0.095641	2.1457	0.031899
Bend5	97.127	0.092543	98.989	-0.25396	0.19542	-1.2995	0.19376	80.901	-0.19886	0.19103	-1.041	0.29788	95.671	-0.025115	0.17713	-0.14179	0.88725
BC031181	2013.1	0.09256	2071.1	-0.20763	0.085007	-2.4425	0.014586	1636.1	-0.064611	0.055848	-1.1569	0.24731	2060.3	-0.065217	0.093543	-0.69719	0.48568
Wdhd1	283.44	0.09261	232.34	0.64248	0.271	2.3708	0.01775	256.85	-0.24238	0.38308	-0.63271	0.52692	331.34	-0.30389	0.19736	-1.5398	0.12361
Slc25a41	7.4154	0.092614	8.1524	0.45497	0.78219	0.58166	0.5608	5.2828	1.5258	0.91158	1.6738	0.094164	10.394	-0.12232	0.87944	-0.13908	0.88938
Irak1bp1	651.33	0.092662	654.72	-0.22693	0.094005	-2.414	0.015778	525.83	-0.13238	0.095903	-1.3804	0.16747	667.51	-0.15051	0.082686	-1.8203	0.068717
Tcaim	663.78	0.092665	666.31	-0.13553	0.077635	-1.7457	0.080868	549.38	-0.11421	0.082624	-1.3823	0.16688	684.94	-0.083188	0.075444	-1.1026	0.27018
Agrn	5146.3	0.092682	4931.7	0.49349	0.16963	2.9092	0.0036239	4781.7	0.0091112	0.06063	0.15028	0.88055	5781.1	0.13074	0.11983	1.0911	0.27524
Ptpro	2071.4	0.092714	2046	0.37284	0.12898	2.8908	0.0038425	1875.5	0.068728	0.098656	0.69664	0.48603	2312.6	0.13414	0.13607	0.98587	0.3242
Fbxw11	5710.3	0.092721	5721.3	-0.035811	0.071242	-0.50266	0.6152	4870.3	-0.10086	0.049486	-2.0381	0.041543	5919.9	-0.00028832	0.055507	-0.0051944	0.99586
Psen1	2384.2	0.092772	2422.2	-0.039894	0.067873	-0.58778	0.55668	1925.6	0.092226	0.076123	1.2115	0.22569	2603.7	-0.11132	0.059853	-1.8599	0.062899
Nmrk1	206.52	0.092886	212.76	0.1511	0.14987	1.0082	0.31334	174.34	0.19495	0.13288	1.4672	0.14233	230.53	0.05424	0.12403	0.43733	0.66187
Sntn	3.1577	0.092958	3.8171	-0.92304	1.1899	-0.77575	0.4379	2.7278	-0.58208	1.0862	-0.53589	0.59204	2.0431	1.0818	1.3822	0.78265	0.43383
Dffb	204.61	0.092999	185.01	0.54447	0.29068	1.8731	0.061054	183.77	-0.026969	0.12274	-0.21973	0.82608	238.71	-0.10318	0.19286	-0.53499	0.59265
Krtcap3	9.3191	0.093036	7.3468	1.1433	0.70025	1.6328	0.10252	8.7965	-0.14348	0.53569	-0.26785	0.78882	11.597	-0.23334	0.45019	-0.5183	0.60425
Zfand3	2636.4	0.093119	2765.9	-0.16644	0.071767	-2.3191	0.020389	2160.7	0.011196	0.051447	0.21762	0.82772	2712	0.019317	0.082739	0.23347	0.81539
Tanc2	6903.6	0.093172	6796.7	0.2497	0.093591	2.668	0.00763	6115.8	0.011754	0.039676	0.29626	0.76703	7573.1	0.06222	0.079945	0.77828	0.4364
Aup1	1423.2	0.093222	1400.7	0.12431	0.069561	1.787	0.07393	1215.3	-0.00072929	0.063803	-0.01143	0.99088	1554.4	-0.042586	0.075437	-0.56453	0.5724
Rpl10a	3108.3	0.093275	3175.9	-0.21907	0.11045	-1.9834	0.047318	2517.5	-0.087419	0.055321	-1.5802	0.11406	3180.1	-0.094616	0.055281	-1.7116	0.086978
Cenpu	43.556	0.093284	43.569	0.52977	0.24536	2.1591	0.030839	39.213	0.26233	0.24503	1.0706	0.28435	51.296	0.16033	0.30003	0.53438	0.59308
Trhr2	2.9898	0.093345	2.6807	-1.2072	1.1583	-1.0422	0.29731	2.5842	-1.4949	1.0571	-1.4142	0.15732	1.991	-0.40403	1.1972	-0.33749	0.73575
Syvn1	1720.1	0.093426	1737.1	0.22686	0.076269	2.9744	0.0029353	1516.3	0.078256	0.060976	1.2834	0.19935	1885.3	0.1193	0.093538	1.2754	0.20215
Srek1	2550.9	0.093429	2421	0.51897	0.21274	2.4395	0.014707	2341.9	0.036031	0.076763	0.46938	0.6388	2918.1	0.069074	0.15921	0.43386	0.66439
Pex5l	3165.6	0.093457	3305.2	-0.14575	0.13664	-1.0667	0.28612	2662.8	-0.056814	0.081249	-0.69926	0.48439	3194.2	0.084257	0.076968	1.0947	0.27365
Gm6498	201.36	0.09352	209.54	-0.22224	0.12935	-1.7181	0.085782	165.24	-0.082596	0.12167	-0.67887	0.49722	202.48	-0.0097937	0.13652	-0.071736	0.94281
Gsta3	24.14	0.093569	18.492	0.86061	0.56277	1.5292	0.12621	21.395	-0.22886	0.35741	-0.64035	0.52195	29.706	-0.45964	0.34864	-1.3184	0.18738
Ankrd46	8097.5	0.093648	8339	-0.15528	0.071609	-2.1684	0.030127	6612	-0.021333	0.045291	-0.47103	0.63762	8402.1	-0.04595	0.044235	-1.0388	0.29892
Exog	595.79	0.093652	606.39	-0.11773	0.095006	-1.2392	0.21526	503.04	-0.10786	0.10907	-0.98897	0.32268	605.86	0.012869	0.10877	0.11831	0.90582
Rpl3	11686	0.093706	12989	-0.41326	0.17157	-2.4086	0.016013	9048.9	0.069239	0.13406	0.51648	0.60552	11491	0.045728	0.13032	0.35089	0.72567
Pdzrn4	236.63	0.093743	227.93	0.2774	0.157	1.7669	0.077252	200.63	0.092958	0.22904	0.40587	0.68484	272.09	-0.11616	0.1352	-0.85913	0.39027
Tmbim4	642.15	0.093754	661.98	-0.16414	0.098875	-1.6601	0.096892	529.39	-0.051512	0.079829	-0.64528	0.51875	658.53	-0.019519	0.083189	-0.23463	0.81449
Ccnb1	4.3491	0.093829	5.4127	0.54337	0.66653	0.81523	0.41494	3.5646	1.5275	0.8257	1.85	0.064317	5.7764	0.4934	0.60295	0.81832	0.41318
Pradc1	154.47	0.093835	155.68	-0.13279	0.14301	-0.9286	0.3531	130.97	-0.16629	0.14946	-1.1126	0.26589	155.82	0.0012562	0.14842	0.0084636	0.99325
Myo5c	7.9339	0.093859	8.1316	0.29012	0.61872	0.4689	0.63914	5.8387	0.797	0.60763	1.3117	0.18964	10.304	-0.2498	0.52332	-0.47732	0.63313
Tekt2	22.955	0.093891	21.291	1.3717	0.46697	2.9374	0.0033103	24.213	0.13455	0.31576	0.42611	0.67003	27.859	0.45909	0.41563	1.1045	0.26936
Rasl10b	9603	0.093897	10082	-0.19554	0.10919	-1.7908	0.073319	7872.7	-0.019358	0.066917	-0.28929	0.77236	9768.9	0.023794	0.097844	0.24318	0.80786
Cd164	1844.7	0.09397	1915.2	-0.055769	0.071521	-0.77977	0.43553	1567.8	-0.0075053	0.053926	-0.13918	0.88931	1905.8	0.093611	0.069504	1.3468	0.17803
Ppargc1a	1421.7	0.094009	1472	-0.05574	0.072899	-0.76462	0.4445	1210.2	-0.021245	0.073179	-0.29032	0.77157	1465.9	0.090677	0.06357	1.4264	0.15375
Zfp770	839.74	0.09401	866.38	-0.089204	0.085009	-1.0493	0.29402	707.77	-0.037855	0.072321	-0.52343	0.60068	864.37	0.050551	0.08542	0.59179	0.55399
Eif5a2	1543.8	0.094012	1611.6	-0.18685	0.11059	-1.6896	0.091104	1281.8	-0.061391	0.10384	-0.5912	0.55439	1556.1	0.042095	0.11207	0.37562	0.7072
Zfp318	2168.4	0.094033	2135.8	0.27271	0.098918	2.7569	0.0058355	1932.2	0.016885	0.057288	0.29474	0.76819	2381.8	0.081397	0.087893	0.92609	0.3544
Slc37a4	484.47	0.094048	474.17	0.12902	0.087381	1.4765	0.1398	414.48	-0.017582	0.082589	-0.21289	0.83141	528.87	-0.054754	0.079625	-0.68764	0.49168
Tmem106b	7182.7	0.094068	7253.5	-0.11491	0.072176	-1.592	0.11138	5960.7	-0.081034	0.050314	-1.6105	0.10728	7447	-0.057802	0.050767	-1.1386	0.25488
Sumo3	3421	0.094074	3520	-0.17503	0.098458	-1.7778	0.075444	2799.7	-0.050604	0.059473	-0.85086	0.39485	3517.6	-0.042903	0.063287	-0.67792	0.49782
Dnajb2	1765.2	0.094288	1830	-0.21688	0.090894	-2.3861	0.017027	1431.1	-0.04759	0.069875	-0.68108	0.49582	1803.4	-0.049035	0.088453	-0.55436	0.57933
Tsks	6.6351	0.094327	7.1483	0.59927	0.6148	0.97473	0.32969	5.584	0.83519	0.6613	1.263	0.2066	8.5569	0.14788	0.5324	0.27776	0.7812
Dot1l	2435.4	0.094399	2273.8	0.86103	0.22933	3.7546	0.00017365	2441.2	-0.0017335	0.055011	-0.031513	0.97486	2786.9	0.29717	0.20195	1.4716	0.14114
Pcdh8	5196.6	0.094449	5435.3	0.6366	0.11374	5.597	2.181e-08	5093.4	0.23267	0.11193	2.0787	0.037641	5858.7	0.53511	0.14049	3.8088	0.00013962
Laptm4b	1574.1	0.094459	1540.2	-0.34459	0.1282	-2.688	0.0071892	1243.1	-0.26465	0.1079	-2.4528	0.014175	1586.3	-0.30093	0.13232	-2.2743	0.022951
Eogt	449.06	0.094492	429.85	0.22489	0.15667	1.4354	0.15116	383.19	0.012124	0.12107	0.10014	0.92023	505.42	-0.1145	0.13593	-0.84235	0.39959
Slc30a3	3956.9	0.09451	3909.8	0.29354	0.12887	2.2778	0.022738	3487.3	0.077636	0.072582	1.0696	0.28479	4426.7	0.056137	0.13451	0.41734	0.67643
Surf2	685.2	0.094556	685.57	0.11087	0.081253	1.3645	0.17241	581.37	0.050024	0.086644	0.57736	0.5637	750.05	-0.017784	0.073657	-0.24144	0.80921
Prex1	4301.7	0.094599	4540.5	0.050577	0.12528	0.4037	0.68643	3841.6	0.0014608	0.086659	0.016857	0.98655	4382.9	0.3032	0.087912	3.4488	0.00056298
Gpatch8	3112.2	0.094743	2988.6	0.37941	0.1745	2.1743	0.02968	2786.7	0.024686	0.05218	0.4731	0.63614	3507.9	0.027113	0.12108	0.22392	0.82282
Papl	28.1	0.094911	32.327	0.71761	0.29156	2.4613	0.013842	26.581	0.7513	0.35757	2.1011	0.035629	34.475	0.68382	0.33254	2.0563	0.039749
Dpp10	882.96	0.095002	929.02	-0.26646	0.09593	-2.7776	0.0054757	722.2	-0.082051	0.13653	-0.60098	0.54785	876.64	0.021797	0.15031	0.14502	0.88469
Tyk2	816.88	0.095221	752.55	0.54512	0.18602	2.9305	0.0033845	750.53	-0.032276	0.086793	-0.37187	0.70999	935.82	-0.0009818	0.21834	-0.0044966	0.99641
Fbxo10	2572.2	0.095233	2563	0.23849	0.10938	2.1804	0.029228	2265.6	0.052094	0.052128	0.99936	0.31762	2830.4	0.07845	0.06976	1.1246	0.26078
Rbm33	3294.3	0.095263	3007	0.5007	0.2396	2.0897	0.036642	2960.2	-0.029581	0.097273	-0.3041	0.76105	3807.6	-0.087895	0.1825	-0.48163	0.63007
Fam134b	1205.8	0.09529	1252.9	-0.057825	0.097483	-0.59318	0.55306	1033	-0.029527	0.087951	-0.33572	0.73708	1234.9	0.12221	0.080284	1.5222	0.12795
Plk1	61.744	0.09529	59.87	0.777	0.34899	2.2264	0.025985	58.264	0.20833	0.21849	0.95352	0.34033	73.819	0.21495	0.2772	0.77546	0.43807
Ly6g6d	3.6508	0.095347	3.8328	-0.3308	0.81501	-0.40589	0.68482	3.6477	-0.68613	0.83817	-0.81861	0.41301	2.6904	0.87956	0.98939	0.88899	0.37401
Thap1	260.79	0.095424	256.99	-0.15126	0.12736	-1.1877	0.23497	218.19	-0.20847	0.12212	-1.7071	0.087804	264.8	-0.10387	0.10752	-0.96613	0.33398
St6gal1	497.83	0.095436	524.39	-0.20461	0.11005	-1.8592	0.063004	412.46	-0.049401	0.095399	-0.51783	0.60457	499.07	0.061865	0.1546	0.40017	0.68903
Med21	408.17	0.09548	424.33	-0.19131	0.11045	-1.7321	0.083262	337.17	-0.065043	0.11292	-0.576	0.56462	413.57	0.010191	0.11228	0.09077	0.92768
Slc6a6	4668.2	0.095532	4643.7	0.42873	0.15388	2.7861	0.0053345	4261.7	0.1147	0.079168	1.4488	0.14739	5263.2	0.17571	0.14319	1.2271	0.21979
Ppil2	2094.9	0.095537	2097.6	0.11934	0.060477	1.9734	0.048449	1795.8	0.033778	0.056424	0.59864	0.54942	2278	0.014508	0.074636	0.19438	0.84588
Zbtb20	1850.7	0.095575	1756.7	0.48374	0.11451	4.2245	2.3948e-05	1723.8	-0.03349	0.084612	-0.3958	0.69225	2064.1	0.11498	0.14557	0.78984	0.42962
Rnf20	2434	0.095606	2390.2	0.15206	0.088984	1.7088	0.087489	2088	0.004811	0.075138	0.064029	0.94895	2670.1	-0.036625	0.070614	-0.51866	0.604
Rfx5	651.95	0.095651	644.61	0.36186	0.1031	3.5097	0.00044867	591.13	0.056669	0.086266	0.65691	0.51124	723.78	0.14434	0.1367	1.0559	0.29102
Lypd6	482.98	0.095689	502.5	-0.38247	0.12293	-3.1113	0.0018626	372.71	-0.073865	0.093018	-0.79409	0.42714	487.87	-0.18258	0.11916	-1.5322	0.12548
Thpo	311.26	0.095732	271.04	0.77979	0.45865	1.7002	0.089095	283.41	0.011626	0.14334	0.081108	0.93536	378.6	-0.14769	0.24891	-0.59336	0.55294
Tnfrsf11b	6.4591	0.096075	8.5758	-0.44596	0.55988	-0.79652	0.42573	5.598	0.24319	0.64095	0.37942	0.70438	5.3066	1.2574	0.70371	1.7868	0.073963
Dnah2	217.83	0.096218	187.56	0.77697	0.25771	3.0149	0.0025709	209.27	-0.17649	0.10543	-1.674	0.094129	250.1	-0.022225	0.24422	-0.091004	0.92749
Ky	176.6	0.096233	185.15	0.82639	0.20977	3.9394	8.1675e-05	180.58	0.26529	0.19617	1.3524	0.17626	201.89	0.66942	0.20122	3.3267	0.00087873
Tdrd5	83.036	0.096248	79.929	0.28098	0.34379	0.8173	0.41376	68.103	0.19847	0.21318	0.93099	0.35186	98.344	-0.19279	0.16991	-1.1347	0.25652
Scoc	2804.3	0.096289	2915.7	-0.18309	0.083265	-2.1989	0.027883	2297.4	-0.031976	0.07276	-0.43947	0.66032	2870.2	-0.0092153	0.095819	-0.096174	0.92338
Stab2	23.614	0.096302	23.049	0.80013	0.33	2.4246	0.015324	22.289	0.24746	0.31292	0.79082	0.42905	28.43	0.23798	0.36551	0.65109	0.51499
1700034H15Rik	79.346	0.096315	79.231	0.49101	0.24525	2.0021	0.045272	71.648	0.20451	0.18711	1.093	0.27439	91.955	0.16458	0.2159	0.76232	0.44587
Ednrb	1516	0.09653	1669.1	-0.25635	0.11862	-2.1611	0.030691	1236.8	0.067602	0.095406	0.70857	0.47859	1508.5	0.16273	0.1556	1.0459	0.29563
Coa5	2775	0.096595	2883.9	-0.18192	0.09665	-1.8823	0.059795	2274.8	-0.033181	0.065205	-0.50887	0.61084	2840	-0.0087812	0.090897	-0.096606	0.92304
Aldh2	2495.7	0.096603	2584.8	-0.41793	0.10142	-4.121	3.772e-05	1878.3	-0.057401	0.082356	-0.69698	0.48581	2545.7	-0.25841	0.085626	-3.0179	0.0025454
9130019O22Rik	98.63	0.096611	97.591	0.30259	0.17378	1.7413	0.081639	86.914	0.082222	0.16101	0.51066	0.60959	110.43	0.05742	0.14876	0.38599	0.6995
Trmt10a	181.7	0.096737	183.16	0.23965	0.14572	1.6446	0.10006	157.28	0.13492	0.14438	0.93454	0.35002	203.4	0.061728	0.13184	0.46819	0.63965
Strap	3576.9	0.09675	3676.4	-0.19467	0.081097	-2.4005	0.016371	2917	-0.064343	0.060753	-1.0591	0.28956	3665.2	-0.05746	0.087268	-0.65843	0.51026
Dpp7	463.04	0.096753	428.89	0.41158	0.16003	2.5719	0.010113	420.07	-0.090771	0.085074	-1.067	0.28598	517.14	-0.022072	0.13147	-0.16789	0.86667
Zfp367	447.7	0.096773	463.63	-0.54757	0.21192	-2.5839	0.0097689	339.34	-0.21969	0.19197	-1.1444	0.25246	432.61	-0.25623	0.2424	-1.0571	0.29049
Irx5	1.9586	0.096775	2.6623	2.8159	1.3855	2.0324	0.042112	2.456	1.8745	1.2322	1.5212	0.12822	3.1631	1.6388	1.1636	1.4083	0.15903
Acbd5	2290.7	0.096827	2374.9	-0.21631	0.078066	-2.7708	0.0055919	1842.5	-0.021401	0.057112	-0.37473	0.70786	2359.7	-0.070911	0.075353	-0.94105	0.34668
Ccnt2	2228.8	0.096944	2122.4	0.52572	0.17561	2.9937	0.0027564	2072.1	0.014673	0.078547	0.18681	0.85181	2523.2	0.11582	0.16201	0.71486	0.4747
Psmb3	1475.7	0.097019	1539.4	-0.16871	0.117	-1.442	0.14931	1224.7	-0.044248	0.068691	-0.64415	0.51948	1498.8	0.037881	0.093377	0.40568	0.68498
Rpl5	6113.5	0.097046	6215.8	-0.28494	0.10011	-2.8462	0.0044251	4834.8	-0.10357	0.062071	-1.6686	0.095205	6255.9	-0.17772	0.066779	-2.6614	0.007782
Snrnp35	394.28	0.097111	404.66	-0.28957	0.1378	-2.1014	0.035608	315.81	-0.12108	0.098698	-1.2268	0.2199	397.54	-0.11718	0.10513	-1.1146	0.26501
C1qtnf7	2.7084	0.097147	3.2302	-1.1955	0.92977	-1.2858	0.1985	2.0148	-0.54714	1.0825	-0.50545	0.61324	1.909	0.32166	1.2756	0.25217	0.80091
Snord73a	2.5336	0.097208	2.823	2.1908	1.0984	1.9945	0.046102	2.8687	1.073	0.90811	1.1816	0.23735	3.7057	0.88299	0.94281	0.93655	0.34899
Nt5c3b	865.84	0.097265	848.71	0.10142	0.076926	1.3185	0.18735	732.04	-0.0080542	0.067433	-0.11944	0.90493	947.4	-0.081903	0.08855	-0.92494	0.355
1700113A16Rik	38.713	0.097276	38.262	0.4802	0.28562	1.6812	0.092718	34.511	0.20666	0.29726	0.69522	0.48692	45.386	0.086099	0.25464	0.33812	0.73527
Fpgs	197.01	0.097303	192.15	0.30515	0.16165	1.8877	0.059068	171.33	0.08361	0.12458	0.67116	0.50212	223.48	-0.0073499	0.1714	-0.042882	0.9658
Irgm2	72.21	0.097423	74.858	-0.2224	0.19519	-1.1394	0.25455	60.379	-0.14405	0.2114	-0.68144	0.49559	71.305	0.043619	0.20495	0.21283	0.83146
Znhit2	554.76	0.097459	568.85	-0.18053	0.12508	-1.4433	0.14892	461.44	-0.10949	0.11381	-0.96197	0.33606	560.73	-0.010235	0.10509	-0.097389	0.92242
Polr3c	585.39	0.09747	597.59	0.10886	0.07674	1.4185	0.15604	497.99	0.10199	0.083032	1.2283	0.21934	639.68	0.047492	0.078054	0.60845	0.54289
Gabpb2	1267.9	0.097551	1146.5	0.49866	0.22321	2.234	0.025481	1136.1	-0.050724	0.13275	-0.38211	0.70238	1466.3	-0.11743	0.20609	-0.56979	0.56882
Edem2	810.94	0.097557	822.51	0.34745	0.11537	3.0117	0.0025977	728.96	0.1455	0.098496	1.4772	0.13962	907.23	0.18631	0.15325	1.2157	0.22409
1110001J03Rik	374.63	0.097666	383.63	-0.26228	0.13963	-1.8784	0.060329	303.46	-0.11819	0.10334	-1.1437	0.25276	377.77	-0.094486	0.10456	-0.9037	0.36615
Kdm5b	2877	0.097729	2909.3	0.16286	0.070347	2.3151	0.020606	2502	0.062921	0.067046	0.93846	0.34801	3130.5	0.081963	0.05095	1.6087	0.10768
Chd3os	2483.7	0.097749	2558.4	-0.18782	0.077294	-2.43	0.015101	2024.2	-0.04898	0.074683	-0.65584	0.51193	2552.4	-0.05269	0.079153	-0.66568	0.50562
Figf	64.323	0.097761	62.574	-0.32403	0.3179	-1.0193	0.30808	55.329	-0.49019	0.2486	-1.9718	0.048633	59.356	-0.079067	0.32109	-0.24624	0.80549
Dab1	4213.8	0.097817	4298.4	-0.087417	0.098368	-0.88868	0.37418	3565.9	-0.080611	0.066023	-1.2209	0.22211	4322.4	0.030681	0.076846	0.39926	0.6897
Jarid2	1154	0.097818	1142.2	0.3083	0.096953	3.1799	0.0014734	1040.8	0.027448	0.070401	0.38988	0.69663	1266.4	0.13183	0.097232	1.3559	0.17514
Cst3	22451	0.09782	24324	-0.47506	0.13841	-3.4323	0.00059857	16821	0.01895	0.073934	0.25631	0.79771	22347	-0.1319	0.1331	-0.99098	0.3217
Rorb	964.94	0.097823	1034	-0.39004	0.1404	-2.7779	0.0054705	749.3	-0.017196	0.10307	-0.16684	0.8675	960.59	-0.070705	0.13566	-0.52118	0.60224
Lyrm4	519.31	0.097826	525.41	-0.25028	0.098794	-2.5334	0.011297	418.47	-0.13166	0.084032	-1.5667	0.11718	528.68	-0.14408	0.11661	-1.2356	0.21663
Impa1	1942.9	0.097839	2007.3	-0.22201	0.094868	-2.3402	0.019275	1574.1	-0.058699	0.05489	-1.0694	0.2849	1983.8	-0.061606	0.094842	-0.64956	0.51597
4930415F15Rik	3.8051	0.097866	5.1427	0.37116	0.69258	0.53591	0.59202	2.9964	2.1847	0.9894	2.2081	0.027239	5.0833	0.66845	0.69492	0.96191	0.33609
Dusp3	5466	0.097938	5688.1	-0.22167	0.0981	-2.2596	0.023846	4446.3	-0.049847	0.077706	-0.64148	0.52121	5554.5	-0.026721	0.10708	-0.24955	0.80294
Setd1a	2329.6	0.097979	2231.8	0.29015	0.13338	2.1754	0.029601	2054	-0.017583	0.061629	-0.28529	0.77542	2593.9	-0.023524	0.11393	-0.20648	0.83642
Dleu7	58.62	0.098008	58.665	-0.70659	0.21365	-3.3072	0.00094245	42.024	-0.34016	0.23207	-1.4657	0.14272	56.683	-0.53036	0.26233	-2.0217	0.043206
Fam181b	504.05	0.098068	551.61	-0.28408	0.13606	-2.0879	0.036808	406.33	0.05169	0.09815	0.52664	0.59844	502.66	0.10519	0.13733	0.76596	0.4437
Mrpl11	984.4	0.098086	1000.2	-0.20303	0.099861	-2.0332	0.042037	799.33	-0.09119	0.067049	-1.3601	0.17381	1011.3	-0.10446	0.074234	-1.4071	0.1594
Bspry	17.873	0.098181	16.785	0.62778	0.49025	1.2805	0.20036	15.651	0.20391	0.40948	0.49799	0.61849	21.832	-0.07493	0.37104	-0.20195	0.83996
Tcf19	51.005	0.098263	52.621	0.37609	0.21024	1.7889	0.073638	45.116	0.26668	0.22001	1.2121	0.22547	58.607	0.18928	0.20223	0.93599	0.34928
Larp4	1748.6	0.098279	1720.4	-0.088222	0.0903	-0.97699	0.32857	1486.7	-0.19443	0.10121	-1.9211	0.054718	1785.7	-0.063468	0.075515	-0.84047	0.40065
Zmym5	1285.1	0.098297	1285.9	0.23903	0.10804	2.2124	0.026942	1122.4	0.08872	0.090584	0.97943	0.32737	1426	0.066625	0.0944	0.70578	0.48033
C130060K24Rik	4.9004	0.098365	4.8533	0.22264	0.90638	0.24563	0.80597	3.1783	1.0946	0.99828	1.0965	0.27285	6.8252	-0.58045	0.7144	-0.8125	0.41651
Dcp1b	559.71	0.098369	551.91	0.29813	0.12563	2.3732	0.017635	490	0.091087	0.10625	0.85729	0.39128	630.45	0.03442	0.1713	0.20093	0.84075
A530088E08Rik	1.6844	0.098433	2.3105	1.4811	1.1296	1.3111	0.18981	1.6419	2.3642	1.4165	1.669	0.095125	2.5731	1.0912	0.91126	1.1974	0.23113
Cpne8	225.36	0.098511	237.73	-0.64301	0.28205	-2.2798	0.022619	170.01	-0.26241	0.19407	-1.3522	0.17632	209.79	-0.2204	0.23031	-0.95694	0.3386
2700049A03Rik	347.48	0.098525	337.05	0.28027	0.17185	1.6309	0.10291	300.28	0.067647	0.1355	0.49923	0.61762	393.36	-0.042844	0.15208	-0.28171	0.77816
Dgat2l6	51.426	0.098663	50.051	1.8946	0.35584	5.3244	1.013e-07	61.688	0.16629	0.3404	0.48852	0.62518	61.507	1.0444	0.41075	2.5425	0.011005
Fos	266.04	0.098693	244.3	0.28857	0.48999	0.58893	0.55591	197.22	0.38493	0.50701	0.7592	0.44773	342.01	-0.51814	0.59286	-0.87396	0.38214
Cerk	1829.4	0.098802	1870.5	-0.10031	0.085317	-1.1758	0.23968	1535.5	-0.061961	0.07478	-0.82858	0.40734	1884.2	0.011146	0.085112	0.13096	0.89581
Cdc25c	2.506	0.098942	3.6288	1.2458	0.89411	1.3933	0.16352	2.4716	2.4917	1.2845	1.9398	0.052398	3.7764	1.3394	0.84238	1.59	0.11183
Gm19705	4.9698	0.098971	5.6843	-0.76481	0.80835	-0.94614	0.34408	4.1559	-0.47952	0.77629	-0.61771	0.53677	3.715	0.46705	0.81914	0.57017	0.56856
Naa15	2337.1	0.099054	2322.6	-0.032747	0.061178	-0.53527	0.59246	1986.8	-0.11321	0.051647	-2.192	0.028381	2433.1	-0.032072	0.055457	-0.57832	0.56305
1700001O22Rik	41.825	0.099068	40.251	-0.15661	0.31962	-0.48997	0.62415	37.214	-0.43925	0.32572	-1.3485	0.17748	39.672	0.015951	0.30868	0.051675	0.95879
Gosr2	2370.2	0.099117	2443.3	-0.12716	0.084677	-1.5017	0.13316	1971.8	-0.04131	0.058584	-0.70514	0.48072	2439.4	0.0090211	0.069293	0.13019	0.89642
Eps15l1	1829.7	0.099158	1800.2	0.20787	0.097423	2.1336	0.032872	1590.3	0.025335	0.064931	0.39018	0.6964	2017.6	0.0060829	0.10091	0.060278	0.95193
Dgki	1833.8	0.099169	1744.1	0.46543	0.12224	3.8075	0.00014038	1696	-0.022884	0.12134	-0.18859	0.85041	2050.2	0.098574	0.12786	0.77096	0.44073
Pten	5432.5	0.099183	5516.3	-0.036642	0.055857	-0.656	0.51183	4604.6	-0.045883	0.04987	-0.92005	0.35755	5666.5	0.020899	0.046497	0.44947	0.65309
Tprn	318.42	0.099208	325.38	-0.1513	0.10812	-1.3994	0.1617	267.36	-0.11152	0.12087	-0.92263	0.3562	321.99	0.0058884	0.11951	0.049273	0.9607
Rps10	4026.9	0.0993	4242.3	-0.29291	0.13836	-2.1171	0.034255	3208.1	-0.033157	0.050263	-0.65967	0.50947	4064.1	-0.049454	0.079065	-0.62548	0.53166
Gnb1	18061	0.099337	18421	-0.12156	0.066632	-1.8243	0.068106	15013	-0.064343	0.054953	-1.1709	0.24165	18641	-0.023604	0.079016	-0.29872	0.76515
Pllp	623.92	0.099377	678.49	-0.29721	0.12548	-2.3685	0.017862	504.09	0.016501	0.1063	0.15522	0.87665	617.97	0.091653	0.17183	0.5334	0.59376
Cacna1a	6945.3	0.099401	6756.9	0.25722	0.14166	1.8158	0.069404	6057	0.030209	0.095777	0.31541	0.75245	7751.4	-0.015708	0.11088	-0.14166	0.88735
Slc25a29	482.46	0.0995	492.46	-0.32256	0.12105	-2.6646	0.0077085	379.59	-0.11534	0.1107	-1.0419	0.29744	489.55	-0.18452	0.12533	-1.4723	0.14094
Strada	986.74	0.099507	947.37	0.29498	0.11988	2.4606	0.013871	866.84	0.0011458	0.081738	0.014018	0.98882	1104	-0.026685	0.14984	-0.17808	0.85866
Crbn	2911.1	0.099612	2991.2	-0.24028	0.084545	-2.842	0.0044834	2327.8	-0.057513	0.045872	-1.2538	0.20993	2992	-0.11467	0.078423	-1.4622	0.1437
Ndufa4	5274.2	0.099641	5537.8	-0.24496	0.10036	-2.4409	0.01465	4241	-0.016224	0.055199	-0.29392	0.76882	5371.1	-0.032427	0.095692	-0.33887	0.7347
Malat1	36161	0.09972	33058	1.2566	0.51041	2.462	0.013815	37436	0.10276	0.22903	0.44865	0.65368	43836	0.33056	0.26185	1.2624	0.20681
1700094D03Rik	168.25	0.099726	158.67	0.49415	0.2786	1.7737	0.076118	149.22	0.089942	0.1501	0.59922	0.54903	197.07	-0.036178	0.20992	-0.17234	0.86317
Wbp11	3372	0.099758	3414.9	-0.090002	0.054482	-1.652	0.098541	2811.6	-0.062367	0.049131	-1.2694	0.2043	3508.2	-0.035668	0.059809	-0.59636	0.55094
Sepp1	4459.7	0.099839	4893.5	-0.40876	0.13555	-3.0155	0.0025658	3421.1	0.064756	0.094099	0.68817	0.49135	4443.1	-0.024879	0.13501	-0.18427	0.8538
Gm5083	8.2911	0.099876	8.3134	-0.52042	0.67401	-0.77212	0.44004	7.5686	-0.71912	0.73329	-0.98067	0.32675	6.6189	0.2248	0.7624	0.29486	0.7681
Rab33b	719.47	0.099957	725.38	-0.23094	0.078941	-2.9254	0.0034399	578.89	-0.11763	0.078821	-1.4924	0.13559	738.7	-0.15588	0.093579	-1.6657	0.095763
Hdgfrp2	3023.5	0.10008	2997	0.19519	0.088449	2.2068	0.027326	2618	0.046566	0.072035	0.64643	0.518	3335.7	0.014789	0.11359	0.13019	0.89642
Gpatch11	1096.7	0.10013	1240	-0.19665	0.13377	-1.47	0.14156	909.25	0.1647	0.13466	1.2231	0.22131	1096.3	0.30429	0.091271	3.3339	0.00085639
Sel1l3	1016.2	0.10019	1053.5	-0.13935	0.13747	-1.0137	0.31072	860.55	-0.088499	0.13077	-0.67676	0.49856	1021.1	0.08345	0.099203	0.84121	0.40023
Ccdc160	44.469	0.10025	45.153	-0.58851	0.24489	-2.4032	0.016253	33.381	-0.28172	0.25714	-1.0956	0.27324	43.123	-0.36265	0.24466	-1.4823	0.13827
Jade2	2163	0.10029	2144.8	-0.32207	0.10438	-3.0856	0.0020315	1702.1	-0.19785	0.10561	-1.8734	0.061015	2200.1	-0.26835	0.093442	-2.8719	0.0040807
Gfap	16927	0.10031	18490	-0.073745	0.17419	-0.42336	0.67204	15019	-0.0061095	0.25193	-0.02425	0.98065	16549	0.40873	0.12227	3.3428	0.00082931
Prdm16	518.87	0.10035	540.55	-0.22163	0.11877	-1.866	0.062035	427.5	-0.084822	0.13326	-0.63651	0.52444	519.71	0.01127	0.1375	0.081963	0.93468
Slc25a13	35.868	0.10039	38.242	-0.097074	0.28561	-0.33988	0.73395	33.003	-0.17617	0.34379	-0.51243	0.60835	33.474	0.45867	0.30993	1.4799	0.13889
Lrfn5	1681.5	0.1004	1705	0.012055	0.063626	0.18947	0.84973	1390.1	0.070471	0.064148	1.0986	0.27196	1828	-0.052296	0.069671	-0.75062	0.45288
Gab2	559.34	0.10044	575.01	-0.17075	0.098878	-1.7269	0.084194	469.28	-0.1182	0.1325	-0.89212	0.37233	561.3	0.023936	0.13787	0.17361	0.86218
Itpr2	1017.2	0.10044	1051	-0.1219	0.089982	-1.3547	0.17552	853.91	-0.054266	0.088007	-0.61661	0.53749	1039.1	0.041516	0.096596	0.42979	0.66735
Rpl36al	1098.2	0.10056	1164.5	-0.27025	0.1051	-2.5713	0.010131	877.09	0.0044364	0.066608	0.066605	0.9469	1115	-0.02388	0.10374	-0.23018	0.81795
Akap8l	2484.5	0.1006	2348.4	0.46438	0.21265	2.1838	0.028979	2237.9	0.03413	0.081804	0.41721	0.67652	2849.1	0.0037941	0.18434	0.020582	0.98358
Ebf1	49.028	0.10063	52.735	0.55066	0.34958	1.5752	0.11521	44.771	0.47796	0.3175	1.5054	0.13222	58.125	0.37412	0.30158	1.2405	0.21478
Paip1	2085.5	0.10083	2115	-0.1217	0.076955	-1.5814	0.11378	1727.1	-0.070128	0.056741	-1.2359	0.21648	2162.1	-0.052076	0.05564	-0.93595	0.3493
Aasdhppt	733.41	0.10098	744.39	-0.12165	0.072602	-1.6755	0.093832	609.11	-0.077921	0.079553	-0.97949	0.32734	757.11	-0.040465	0.069654	-0.58094	0.56128
Kif1c	4211	0.10098	4461	-0.17452	0.088805	-1.9652	0.049388	3448.9	0.032547	0.059592	0.54616	0.58496	4319.4	0.048282	0.077769	0.62084	0.53471
Btbd6	1126.9	0.10104	1154	-0.16004	0.091331	-1.7523	0.079716	932.2	-0.077386	0.094335	-0.82034	0.41202	1153.2	-0.027895	0.086304	-0.32322	0.74653
Dennd5a	9447.7	0.10104	9840.4	-0.14836	0.078003	-1.9019	0.057182	7760	0.0022296	0.045343	0.049172	0.96078	9765.5	0.004573	0.056046	0.081593	0.93497
Top3b	1086.8	0.10107	1057.3	0.19152	0.10049	1.9058	0.056671	938.53	-0.0046322	0.064816	-0.071466	0.94303	1198.4	-0.041207	0.098699	-0.4175	0.67631
Pgap3	265.67	0.1011	268.94	0.16445	0.1151	1.4288	0.15307	226.66	0.12721	0.14115	0.90123	0.36747	294.93	0.032169	0.11377	0.28275	0.77737
Ddit4l	197.28	0.10114	174.27	0.21707	0.19366	1.1209	0.26234	161.28	-0.10368	0.22538	-0.46	0.64551	229.22	-0.42941	0.15896	-2.7014	0.0069047
Urod	948.02	0.10115	972.08	-0.27084	0.072108	-3.756	0.00017264	748.05	-0.058037	0.082485	-0.7036	0.48168	976.61	-0.15835	0.07045	-2.2477	0.024595
Fbrs	1235.6	0.10116	1223	0.25857	0.09118	2.8358	0.0045708	1089.9	0.045328	0.068474	0.66197	0.50799	1365.2	0.06562	0.11555	0.56789	0.57011
Rnaseh1	293.11	0.10124	281.97	0.27674	0.1726	1.6033	0.10887	254.29	0.02408	0.10812	0.22271	0.82376	329.79	-0.051374	0.12631	-0.40672	0.68421
Slc29a1	696.96	0.10147	729.39	0.35494	0.1132	3.1354	0.0017162	622.67	0.27159	0.10005	2.7145	0.0066384	789.24	0.25316	0.18058	1.402	0.16093
Myrfl	24.871	0.10161	25.399	0.45886	0.35063	1.3087	0.19064	21.353	0.41363	0.39645	1.0433	0.2968	29.982	0.083955	0.33763	0.24866	0.80362
Mbd6	1282.7	0.10162	1195.6	0.57914	0.34313	1.6878	0.09145	1178.9	0.029421	0.079745	0.36894	0.71217	1486.7	0.028157	0.18675	0.15077	0.88016
Idh3a	5890.8	0.10168	6100.1	-0.1344	0.08636	-1.5563	0.11964	4919	-0.047227	0.079644	-0.59298	0.5532	6020.6	0.035261	0.1044	0.33777	0.73554
Olfr53	7.8307	0.10176	7.3237	1.9251	0.68257	2.8204	0.004797	9.0207	0.17917	0.56173	0.31897	0.74975	9.5935	0.74762	0.50147	1.4908	0.136
Itm2c	23657	0.10183	24392	-0.3817	0.072523	-5.2632	1.4159e-07	18050	-0.068849	0.047906	-1.4372	0.15066	24153	-0.23469	0.10926	-2.148	0.031713
Cfap74	386.64	0.10188	367.77	0.25793	0.15734	1.6394	0.10114	331.49	0.011224	0.096975	0.11575	0.90785	437.19	-0.11504	0.16171	-0.7114	0.47683
Nxnl1	2.9104	0.10197	3.2244	-0.65349	0.88666	-0.73702	0.46111	2.6401	-0.59493	0.99395	-0.59855	0.54947	2.139	0.70367	1.0274	0.68492	0.4934
Pml	513.59	0.10201	503.01	0.089971	0.093626	0.96097	0.33657	429.7	0.010097	0.097505	0.10356	0.91752	565.51	-0.11065	0.085472	-1.2945	0.19548
Sytl4	119.05	0.10201	134.33	-0.69362	0.20966	-3.3083	0.00093853	83.946	0.056574	0.19521	0.28981	0.77196	114.26	-0.17512	0.16116	-1.0867	0.27718
Eml6	1495.3	0.10204	1446.4	0.37062	0.20917	1.7719	0.076414	1316.9	0.085417	0.10096	0.84605	0.39752	1709.6	-0.0013451	0.15457	-0.0087023	0.99306
Palmd	721.63	0.10207	646.09	0.19949	0.21623	0.92259	0.35622	586.9	-0.062034	0.20923	-0.29649	0.76686	839.72	-0.40379	0.19219	-2.101	0.035641
Slc25a33	909.54	0.1021	939.69	-0.13557	0.099768	-1.3588	0.1742	755.9	-0.040114	0.077427	-0.51808	0.6044	934.32	0.015517	0.081039	0.19148	0.84815
Dnajc3	1994.8	0.10225	2134.1	-0.17426	0.1141	-1.5272	0.1267	1641.5	0.04683	0.087479	0.53533	0.59242	2034.9	0.0939	0.10127	0.92723	0.35381
Itgb7	15.333	0.10242	16.51	0.11498	0.47946	0.23981	0.81048	11.454	0.75571	0.53626	1.4092	0.15877	18.996	-0.14553	0.42895	-0.33927	0.7344
9530091C08Rik	15.631	0.10244	13.995	1.2076	0.70804	1.7056	0.088086	15.26	0.18906	0.4141	0.45656	0.64799	19.593	0.12779	0.36939	0.34596	0.72937
Suv420h2	343.73	0.1025	327.92	0.66551	0.15925	4.179	2.9283e-05	332.5	0.015031	0.091819	0.1637	0.86997	388.28	0.24708	0.19623	1.2591	0.20798
Slc6a1	10070	0.10265	10116	-0.20769	0.078011	-2.6623	0.0077597	8204.5	-0.13948	0.066294	-2.104	0.035378	10293	-0.12864	0.116	-1.109	0.26742
Snx5	1754	0.10269	1849.4	-0.25187	0.10132	-2.4858	0.012925	1399.9	0.0087595	0.061551	0.14231	0.88683	1794.3	-0.041435	0.071069	-0.58302	0.55988
Celf5	10967	0.10274	10860	0.25202	0.10157	2.4812	0.013092	9631.6	0.055907	0.053366	1.0476	0.29482	12150	0.052164	0.11235	0.46429	0.64244
C2	8.1062	0.10274	11.062	1.224	0.62923	1.9452	0.051754	8.6546	1.5994	0.64722	2.4712	0.013467	11.119	1.4338	0.60647	2.3642	0.01807
Tle1	2531.5	0.10281	2381.6	0.34676	0.086923	3.9893	6.6282e-05	2299.8	-0.10318	0.089723	-1.1499	0.25017	2778	0.017465	0.094105	0.18559	0.85276
Ptgr2	1283.3	0.10286	1359.2	-0.26336	0.14535	-1.8119	0.069995	1040.8	-0.03599	0.070501	-0.51049	0.60971	1286.1	0.018541	0.12488	0.14847	0.88197
Fam120b	2391.9	0.10294	2357.1	0.043959	0.075053	0.58571	0.55807	1989.5	0.00026916	0.067327	0.0039978	0.99681	2610.7	-0.11435	0.074317	-1.5387	0.12388
Rabep1	4720.6	0.10304	5015.7	-0.21863	0.11276	-1.939	0.0525	3821.7	0.026604	0.062051	0.42874	0.66811	4816.9	0.024145	0.061308	0.39382	0.69371
Ifngr1	357.84	0.1031	379.23	-0.27586	0.14893	-1.8523	0.063983	290.19	-0.041872	0.14101	-0.29694	0.76651	357.06	0.017539	0.12557	0.13967	0.88892
Ccdc92	2531.4	0.10319	2611.5	-0.1808	0.069248	-2.6109	0.0090307	2063.8	-0.038045	0.072428	-0.52528	0.59939	2606.7	-0.046792	0.082334	-0.56831	0.56982
Polr3k	1072.2	0.10343	1085.3	-0.17334	0.09531	-1.8187	0.068959	883.97	-0.11353	0.077337	-1.468	0.14212	1096.5	-0.073954	0.10003	-0.73934	0.4597
Pdf	705.01	0.10348	698.43	-0.15362	0.07557	-2.0329	0.042064	579.97	-0.14748	0.083108	-1.7746	0.075971	728.51	-0.13778	0.07379	-1.8672	0.061872
Ercc6l2	743.44	0.10349	728.41	0.18191	0.11549	1.575	0.11525	633.21	0.044831	0.10332	0.43388	0.66437	828.58	-0.05969	0.11615	-0.51389	0.60733
Zgpat	1484.4	0.10351	1400.9	0.57807	0.20298	2.8479	0.0044002	1387	0.016241	0.095387	0.17026	0.8648	1694.5	0.10788	0.18445	0.58487	0.55864
B3glct	491.03	0.10364	513.59	-0.11648	0.091066	-1.2791	0.20087	418.72	-0.0617	0.14056	-0.43895	0.6607	493.64	0.12653	0.11928	1.0608	0.28879
Spsb4	73.337	0.10365	77.438	-0.39894	0.18336	-2.1757	0.029577	57.304	-0.10043	0.21761	-0.46152	0.64443	72.447	-0.097921	0.18318	-0.53457	0.59294
Cd53	161.05	0.10368	172.97	-0.50504	0.20635	-2.4475	0.014384	121.84	-0.060789	0.15558	-0.39073	0.69599	157.59	-0.14707	0.15839	-0.92853	0.35313
Fam228a	117.55	0.1038	102.95	0.78687	0.3913	2.0109	0.044333	107.98	0.0085917	0.16667	0.05155	0.95889	141.94	-0.10829	0.32879	-0.32935	0.74189
Gmps	2135.3	0.10382	2125.5	-0.17423	0.07464	-2.3342	0.019584	1744.9	-0.13831	0.058136	-2.3791	0.017353	2203.5	-0.14595	0.078051	-1.87	0.061488
Rbpms	29.053	0.10384	31.678	0.41397	0.31629	1.3088	0.19059	25.317	0.52674	0.32916	1.6002	0.10955	34.442	0.28183	0.28481	0.98953	0.3224
Cdc14b	208.99	0.1039	200.82	0.41551	0.21197	1.9602	0.049967	187.58	0.04815	0.15145	0.31794	0.75053	237.23	0.041445	0.12482	0.33203	0.73987
Psmd4	2785.9	0.10396	2856.5	-0.084964	0.071029	-1.1962	0.23163	2340.2	-0.041202	0.059935	-0.68744	0.49181	2883	0.021738	0.059702	0.36411	0.71578
Gmpr	1180.2	0.10401	1234.5	-0.039673	0.086918	-0.45644	0.64807	1009.8	0.0097712	0.064957	0.15043	0.88043	1217.9	0.13639	0.068493	1.9913	0.046444
Arid3b	179.47	0.10405	170.75	0.55703	0.21084	2.6419	0.0082433	167.47	0.021555	0.1382	0.15598	0.87605	203.96	0.13116	0.18806	0.69741	0.48555
Pmp22	433.33	0.10406	464.43	-0.35758	0.10347	-3.4558	0.00054872	336.28	0.022895	0.089785	0.255	0.79872	437.46	-0.072515	0.12885	-0.5628	0.57357
4933417O13Rik	4.5144	0.10408	4.7378	0.54687	0.83566	0.65442	0.51284	3.4896	0.95368	0.80668	1.1822	0.23711	6.0334	-0.10542	0.60148	-0.17526	0.86087
Zswim8	6193.7	0.10421	5987.9	0.3188	0.11788	2.7044	0.0068419	5540.2	-0.0063069	0.048554	-0.12989	0.89665	6865.1	0.041551	0.11359	0.36579	0.71452
Tctex1d2	265.44	0.10423	269.2	-0.1762	0.11755	-1.499	0.13387	220.69	-0.13381	0.12196	-1.0972	0.27256	269.01	-0.037706	0.1398	-0.26971	0.78738
Chic1	1680.5	0.10424	1682.4	-0.020391	0.067812	-0.3007	0.76365	1451.3	-0.12463	0.086119	-1.4472	0.14784	1728.1	0.03774	0.075202	0.50184	0.61578
1500009L16Rik	272.45	0.10433	285.24	-0.17443	0.10508	-1.6599	0.096928	227.78	-0.059045	0.11501	-0.51337	0.60769	273.43	0.069462	0.15479	0.44876	0.65361
Lekr1	109.79	0.10435	110.05	0.24475	0.18444	1.327	0.18451	94.625	0.13657	0.15238	0.89624	0.37012	123.39	0.039374	0.1422	0.27689	0.78186
Chmp2b	1469.6	0.10448	1519.3	-0.16064	0.073352	-2.19	0.028522	1202	-0.019326	0.059481	-0.3249	0.74525	1519.9	-0.031675	0.064438	-0.49155	0.62304
Trpm7	1909.2	0.10451	1815.8	0.37782	0.1379	2.7398	0.0061468	1721.6	-0.025151	0.065025	-0.38679	0.69891	2132.9	0.023552	0.13353	0.17638	0.85999
Eps15	6757.1	0.10457	6961.7	-0.33018	0.13939	-2.3688	0.017847	5401.9	-0.14457	0.1245	-1.1612	0.24557	6718.4	-0.10981	0.16363	-0.67111	0.50215
Hs2st1	1845.3	0.10461	1880.5	0.045033	0.084898	0.53043	0.59581	1620.3	-0.056397	0.062401	-0.90379	0.36611	1910.1	0.13872	0.06292	2.2046	0.027479
Gpc2	75.868	0.10465	77.639	0.57947	0.20979	2.7622	0.0057417	70.717	0.25612	0.19895	1.2873	0.19798	87.844	0.32165	0.23884	1.3467	0.17807
Ankmy1	7.4931	0.10469	8.2737	0.88052	0.56436	1.5602	0.11871	6.9136	0.86212	0.5996	1.4378	0.15048	9.7157	0.36799	0.64662	0.56909	0.56929
Cnot2	2111	0.10475	2093.1	0.084893	0.077763	1.0917	0.27497	1775.6	0.025984	0.069197	0.37552	0.70728	2311.4	-0.066278	0.089584	-0.73984	0.45939
Chd2	2665.1	0.1048	2681.7	0.16449	0.10036	1.6391	0.1012	2294.4	0.077882	0.07284	1.0692	0.28497	2929.4	0.039688	0.091477	0.43386	0.66439
Trmt1	1336.9	0.10485	1260.7	0.25731	0.11627	2.213	0.026898	1170.2	-0.071391	0.0687	-1.0392	0.29872	1481.8	-0.084312	0.11566	-0.72896	0.46603
Fam159b	5.9472	0.10494	7.2032	-0.01297	0.58235	-0.022271	0.98223	5.9234	0.047325	0.63826	0.074147	0.94089	5.2136	1.4661	0.69055	2.1231	0.03375
A330041J22Rik	42.296	0.105	46.535	-0.48892	0.2701	-1.8102	0.07027	33.235	-0.089001	0.27954	-0.31838	0.75019	39.822	0.031673	0.3077	0.10293	0.91802
Gnb2l1	4670	0.10501	4794.5	-0.17901	0.10791	-1.659	0.097122	3828.3	-0.065923	0.054053	-1.2196	0.22262	4787.2	-0.045069	0.064107	-0.70303	0.48203
Mrpl52	588.97	0.10503	603.03	-0.27362	0.1066	-2.5669	0.010262	473.67	-0.1154	0.10214	-1.1298	0.25856	594.92	-0.11437	0.11206	-1.0206	0.30743
Rab11b	3973.6	0.10517	4080.5	-0.14023	0.067205	-2.0865	0.036931	3264.4	-0.030438	0.043525	-0.69932	0.48435	4122.1	-0.038214	0.062594	-0.61051	0.54152
Slc30a6	390.23	0.10518	386.98	0.19727	0.10869	1.8151	0.069512	338.05	0.047044	0.10316	0.45604	0.64836	430.21	0.021408	0.11758	0.18207	0.85553
Slc25a45	58.597	0.10518	55.52	-0.14268	0.26802	-0.53237	0.59447	51.621	-0.43175	0.23684	-1.8229	0.068316	56.552	-0.05325	0.24629	-0.21621	0.82883
Zdhhc13	551.15	0.10547	555	0.13302	0.085918	1.5482	0.12158	473.93	0.056964	0.080636	0.70644	0.47992	600.99	0.03515	0.080861	0.43469	0.66379
Snta1	1100.3	0.10553	1152	-0.076187	0.091346	-0.83404	0.40426	935.45	-0.0050745	0.078625	-0.064541	0.94854	1128	0.11992	0.083472	1.4367	0.15081
Phf24	4635.4	0.1056	4532.1	0.20573	0.083162	2.4739	0.013366	4051.9	-0.010673	0.056601	-0.18856	0.85044	5078.5	0.0047316	0.09212	0.051363	0.95904
D17Wsu92e	8229.4	0.10564	8559.6	-0.22469	0.089675	-2.5056	0.012223	6644	-0.03318	0.056261	-0.58975	0.55536	8416.2	-0.04963	0.095136	-0.52168	0.6019
AU021092	37.848	0.10567	36.158	0.5651	0.39563	1.4283	0.15319	33.814	0.16525	0.28163	0.58674	0.55738	44.936	0.0072957	0.2777	0.026272	0.97904
Skap2	301.26	0.10577	313.04	-0.4965	0.12484	-3.977	6.9783e-05	228.61	-0.15455	0.13158	-1.1746	0.24016	296.3	-0.24084	0.20426	-1.179	0.23838
Dpysl2	9687	0.10583	9600.7	-0.12921	0.076723	-1.6842	0.092148	8015	-0.13956	0.06807	-2.0503	0.040335	10029	-0.1213	0.079458	-1.5266	0.12687
Dpp6	15319	0.10592	15534	0.10911	0.076072	1.4343	0.1515	13067	0.075434	0.057833	1.3043	0.19212	16693	0.034542	0.075782	0.4558	0.64853
Fam122a	476.28	0.10592	484.3	0.18511	0.10681	1.7331	0.083086	410.3	0.12376	0.10831	1.1426	0.2532	526.7	0.072618	0.1073	0.67679	0.49854
Ptprk	2878.3	0.10593	2907	0.1317	0.12086	1.0897	0.27586	2422.4	0.12476	0.086969	1.4346	0.15141	3200.4	-0.013994	0.11359	-0.1232	0.90195
BC055402	27.231	0.10603	25.83	0.39279	0.34941	1.1242	0.26095	22.99	0.161	0.33589	0.47931	0.63172	32.392	-0.15412	0.29728	-0.51843	0.60416
Myct1	6.1953	0.10607	6.8008	0.82732	0.7181	1.1521	0.24928	5.1478	1.1918	0.73285	1.6263	0.10389	8.6215	0.18838	0.80567	0.23382	0.81513
Fut2	13.123	0.1061	12.669	0.74437	0.53279	1.3971	0.16238	11.353	0.43029	0.52017	0.82722	0.40811	16.746	-0.023742	0.53208	-0.044621	0.96441
A330070K13Rik	17.886	0.10619	19.182	-0.2182	0.40193	-0.54287	0.58722	16.553	-0.28139	0.43448	-0.64764	0.51722	15.73	0.50307	0.43593	1.154	0.24848
Fbxo38	1795.3	0.10621	1781.9	0.1469	0.076136	1.9294	0.053684	1554.7	0.0044751	0.050431	0.088737	0.92929	1949.5	0.019028	0.054917	0.34649	0.72897
Adam8	253.22	0.10622	216.18	1.0645	0.55619	1.914	0.055621	241.01	0.026139	0.25427	0.1028	0.91812	313.78	-0.06621	0.31811	-0.20813	0.83512
Cdkn2d	1043.5	0.10625	1103.3	-0.21534	0.095446	-2.2561	0.024063	848.19	0.0066101	0.072556	0.091103	0.92741	1063	0.018055	0.10055	0.17956	0.85749
Ccdc84	208.53	0.10632	187.66	0.63971	0.3501	1.8272	0.067666	188.79	0.012408	0.14106	0.087967	0.9299	247.48	-0.090862	0.23809	-0.38164	0.70273
Sfn	65.64	0.10644	63.686	0.29089	0.20957	1.388	0.16513	56.163	0.10942	0.20335	0.5381	0.59051	75.505	-0.060145	0.20743	-0.28995	0.77185
Zfp120	598.7	0.10647	602.18	-0.23343	0.09998	-2.3348	0.019555	481.69	-0.12274	0.094448	-1.2996	0.19375	614.81	-0.15808	0.085067	-1.8583	0.063125
Strip2	446.16	0.1065	488.44	-0.94029	0.28015	-3.3564	0.00078975	310.04	-0.29246	0.24986	-1.1705	0.2418	396.13	-0.33669	0.25599	-1.3152	0.18843
Tm2d1	561.46	0.1065	596.5	-0.21229	0.10495	-2.0227	0.043101	457.9	0.016804	0.085761	0.19595	0.84465	570.71	0.040967	0.10625	0.38556	0.69982
Depdc7	24.369	0.10654	27.812	-0.53913	0.38282	-1.4083	0.15904	19.23	-0.058512	0.36526	-0.16019	0.87273	21.967	0.22726	0.32073	0.70857	0.47859
Olfml1	268.59	0.10658	274.96	-0.38484	0.1403	-2.7431	0.0060869	212.21	-0.1826	0.12365	-1.4767	0.13976	265.65	-0.17276	0.1854	-0.93184	0.35142
Slc39a8	103.03	0.10661	102.42	0.26436	0.1996	1.3244	0.18537	88.14	0.14577	0.19554	0.74549	0.45598	117.35	-0.0075468	0.19365	-0.038972	0.96891
Unk	844.44	0.10666	810.67	0.36854	0.13281	2.7749	0.0055222	757.91	0.0056594	0.081199	0.069698	0.94443	945.97	0.03493	0.16071	0.21734	0.82794
Acin1	4729.3	0.10669	4723.5	0.2159	0.11211	1.9258	0.054132	4093.5	0.089896	0.099682	0.90183	0.36715	5256.6	0.03371	0.11037	0.30543	0.76004
Mical2	15461	0.10679	15079	0.16328	0.10143	1.6098	0.10744	13318	-0.014702	0.054471	-0.26991	0.78723	16955	-0.044696	0.070844	-0.63091	0.5281
Dctn3	1987.4	0.10683	2061.3	-0.14881	0.071695	-2.0756	0.037934	1631.2	-0.0075781	0.055511	-0.13651	0.89141	2056.4	-0.011653	0.069445	-0.1678	0.86674
Psat1	2631.5	0.10687	2834.2	-0.3437	0.13818	-2.4873	0.012873	2062.3	0.022478	0.071401	0.31481	0.75291	2640.9	-0.026185	0.10656	-0.24572	0.8059
Dapk2	8.8947	0.1069	6.376	-0.39007	0.62986	-0.61931	0.53571	8.4396	-1.3919	0.56259	-2.474	0.013359	7.4197	-0.6409	0.57307	-1.1184	0.26342
Naa25	1235.1	0.10691	1239.4	0.19625	0.068753	2.8544	0.0043118	1090.3	0.027926	0.063734	0.43817	0.66127	1338.2	0.10568	0.065582	1.6114	0.1071
Ccdc28a	504.9	0.10693	551.34	-0.36444	0.12274	-2.9691	0.002987	390.94	0.076648	0.11055	0.69334	0.4881	508.38	-0.014631	0.088203	-0.16588	0.86825
[truncated: 14,868 more rows]
