# Supplementary material for: Transcriptome analysis reveals genes associated with stem cell activation by physical exercise in the dentate gyrus of aged p16Ink4a knockout mice
Source: Front Cell Dev Biol. 2023 Oct 19;11:1270892. doi: 10.3389/fcell.2023.1270892 (PMC10621069; doi:10.3389/fcell.2023.1270892)
Supplement: Supplementary file 6 [file Table1.XLSX]

## Sheet: SORT_SET B-p16KOCTL vs p16WTCTL
Table S1. Full list of DE genes representing the genetic signature of p16 knockout in the aged dentate gyrus, i.e., the Set B comparison. The worksheet “SORT_SET B-p16KOCTL vs p16WTCTL” shows the 1230 differentially expressed (DE) genes of the Set B comparison (p16KOCTL vs p16WTCTL) with p-value < 0.05, ranked according to the log2fold change. The pairwise calculations of differential gene expres…
	baseMean	log2FoldChange	lfcSE	stat	pvalue	padj
Sval1	2.02843	4.53252	1.63109	2.77883	0.00545545	0.490877
Obp2a	2.24851	3.93031	1.95707	2.00827	0.0446148	0.67849
Upk3bl	5.10326	3.79687	1.0139	3.74481	0.000180532	0.0938148
Glra1	3.09031	3.62617	1.30407	2.78065	0.00542494	0.490687
Clec4n	2.70519	3.61153	1.62186	2.22678	0.0259618	0.665181
Otc	1.67723	3.44206	1.52468	2.25756	0.023973	0.660512
Gtf2a1l	1.53853	3.32472	1.48425	2.23999	0.0250913	0.665181
4930429F24Rik	1.45601	3.15963	1.48822	2.1231	0.0337457	0.67849
Tectb	2.24909	3.0201	1.28887	2.34321	0.0191189	0.650923
Wisp2	2.58744	2.8566	1.4093	2.02696	0.0426669	0.67849
Vnn1	3.75115	2.78916	1.22608	2.27485	0.0229149	0.657976
Fgl1	3.58698	2.73857	1.11641	2.453	0.014167	0.619022
1700101E01Rik	2.61572	2.73611	1.36811	1.99991	0.0455096	0.67849
Klf17	2.76003	2.66357	1.30447	2.04188	0.0411632	0.67849
Selenbp2	5.81803	2.59943	1.11672	2.32773	0.0199263	0.650923
BC002163	488.723	2.59329	0.588446	4.40702	1.04804e-05	0.0136644
Gm17746	7.0861	2.46648	0.941424	2.61994	0.00879449	0.541722
Sycp1	12.879	2.31951	0.941752	2.46297	0.013779	0.618264
Six3os1	5.85927	2.22422	0.875493	2.54053	0.0110684	0.576018
Spag17	8.75871	2.15357	0.911046	2.36385	0.0180864	0.645598
Ccr1	14.0568	2.05067	0.517867	3.95984	7.49992e-05	0.0498341
Neil3	3.81357	2.03632	1.01211	2.01196	0.0442245	0.67849
Gm17455	4.59975	2.00981	0.836958	2.40132	0.0163358	0.640463
AI662270	7.90437	1.92745	0.618209	3.1178	0.00182209	0.321209
Tmem45a2	5.44036	1.85018	0.796927	2.32164	0.0202522	0.652929
Pou3f1	367.883	1.83411	0.545574	3.3618	0.000774375	0.215776
Chrna5	16.6175	1.82582	0.7768	2.35044	0.0187514	0.650923
Fkbp11	8.73313	1.82153	0.586078	3.108	0.0018836	0.328697
Trim29	7.81307	1.81815	0.639451	2.8433	0.00446492	0.486073
Gm3716	7.98109	1.74984	0.749048	2.33609	0.0194867	0.650923
Bpifa1	4.90661	1.74253	0.830544	2.09806	0.0359002	0.67849
Pirt	18.8864	1.71084	0.668058	2.56092	0.0104396	0.564221
Tnfrsf11b	7.45169	1.70279	0.701563	2.42713	0.0152187	0.627646
Casq1	5.60683	1.67285	0.777329	2.15205	0.0313937	0.67849
Psmc3ip	281.406	1.63409	0.632731	2.5826	0.00980591	0.55329
Pbk	5.59889	1.60091	0.757887	2.11233	0.0346583	0.67849
Cox7b2	19.0761	1.55486	0.530089	2.9332	0.00335488	0.435781
Aldh1a7	20.6319	1.54051	0.668378	2.30485	0.021175	0.655708
Hist1h4c	6.32263	1.51815	0.757036	2.00539	0.0449213	0.67849
4930447N08Rik	6.97238	1.50113	0.658069	2.28111	0.0225417	0.655708
Sis	6.50921	1.49073	0.712762	2.09149	0.0364842	0.67849
Fam159b	5.77968	1.45746	0.736801	1.97809	0.0479184	0.67849
F630042J09Rik	53.4305	1.44658	0.44214	3.27177	0.00106875	0.255059
Slc43a3	8.06436	1.41745	0.597764	2.37125	0.0177279	0.642886
A330015K06Rik	8.81874	1.41478	0.59413	2.38127	0.017253	0.642886
Tlr6	29.0874	1.32654	0.466241	2.84518	0.00443861	0.486073
C3	25.073	1.32605	0.66849	1.98365	0.0472948	0.67849
Tlr12	22.291	1.30351	0.475613	2.7407	0.00613083	0.497259
1700024P16Rik	36.2458	1.29092	0.563981	2.28894	0.0220827	0.655708
Efcab6	38.296	1.28726	0.510685	2.52066	0.0117135	0.587625
Mdfi	12.1173	1.27405	0.572606	2.22501	0.0260805	0.665181
Gbp11	20.1497	1.27075	0.440714	2.88339	0.00393418	0.458697
Stac	20.8408	1.2394	0.618322	2.00445	0.0450219	0.67849
Hmga2-ps1	77.9758	1.20036	0.346872	3.46053	0.000539113	0.186274
Gimap6	192.233	1.1801	0.28181	4.18757	2.81962e-05	0.023196
Ccdc80	148.564	1.17955	0.348773	3.38198	0.000719646	0.210498
Ferd3l	18.4372	1.15879	0.440579	2.63014	0.00853493	0.538641
Twist1	240.54	1.14927	0.391391	2.93636	0.00332086	0.435781
5930412G12Rik	20.7939	1.09832	0.432441	2.53983	0.0110907	0.576018
Cd59a	176.914	1.09714	0.231756	4.73402	2.20121e-06	0.006338
Dnali1	18.7275	1.09101	0.48825	2.23453	0.0254485	0.665181
Gdpd3	107.273	1.07135	0.492768	2.17415	0.0296936	0.67849
Serpina3c	8.84988	1.05865	0.523167	2.02353	0.0430181	0.67849
Rarres2	129.138	1.04564	0.315902	3.31001	0.000932937	0.240643
Hs3st2	57.054	1.0285	0.473851	2.17051	0.0299682	0.67849
Tceal7	18.0901	0.986063	0.46126	2.13776	0.0325362	0.67849
Svep1	29.6617	0.98326	0.349737	2.81143	0.00493221	0.488076
Actn3	30.6248	0.977743	0.410126	2.38401	0.0171253	0.642886
Egfl6	107.649	0.974755	0.219343	4.44398	8.83101e-06	0.0127137
Zfp605	1392.85	0.972875	0.255968	3.80077	0.00014425	0.0859331
Fgf16	17.1645	0.965615	0.487466	1.98089	0.0476041	0.67849
Gm11201	13.3625	0.952034	0.449887	2.11616	0.0343312	0.67849
1500015O10Rik	19.5934	0.945669	0.446125	2.11974	0.034028	0.67849
Endou	25.7318	0.942915	0.371361	2.53908	0.0111145	0.576018
Gabra2	5232.53	0.935045	0.276833	3.37766	0.000731066	0.210498
E2f8	11.9685	0.910924	0.449347	2.02722	0.0426402	0.67849
Prr15	40.1086	0.90603	0.43422	2.08657	0.0369273	0.67849
Pdzk1	14.8975	0.882361	0.420333	2.09919	0.0358	0.67849
A2m	176.061	0.871842	0.362047	2.40809	0.0160361	0.639991
Cdh6	47.6571	0.849271	0.384421	2.20922	0.0271593	0.665181
Gem	110.442	0.829621	0.338789	2.44878	0.0143341	0.6222
Rarres1	39.8579	0.82337	0.291725	2.82241	0.00476637	0.488076
Fgf18	57.5141	0.784289	0.285484	2.74723	0.0060101	0.497259
Rsad2	47.7052	0.772735	0.243596	3.1722	0.00151289	0.303121
Atp2c2	26.3746	0.759793	0.326522	2.32692	0.0199693	0.650923
Depdc7	30.7885	0.757238	0.382717	1.97859	0.0478627	0.67849
Lpl	4444.62	0.755457	0.172161	4.38808	1.14355e-05	0.0136644
Mdh1b	21.9545	0.7407	0.351118	2.10954	0.0348977	0.67849
Eif2ak2	336.818	0.7376	0.175075	4.21304	2.51951e-05	0.0217635
Amn	87.77	0.737276	0.22988	3.20723	0.00134021	0.285846
Fam198b	337.014	0.732036	0.167129	4.38007	1.18642e-05	0.0136644
Gpr161	189.519	0.731495	0.294254	2.48593	0.0129215	0.597919
Fam89a	33.9871	0.721368	0.276625	2.60775	0.00911393	0.541917
Bfsp2	84.3003	0.702421	0.277984	2.52684	0.0115095	0.587625
Map3k19	176.957	0.699764	0.263989	2.65073	0.00803169	0.534114
Hrsp12	1478.62	0.694177	0.214422	3.23743	0.00120613	0.273217
Tdgf1	24.8865	0.688586	0.318854	2.15957	0.0308061	0.67849
Ngfr	46.8754	0.684731	0.25821	2.65184	0.0080054	0.534114
Nog	305.187	0.673262	0.237977	2.8291	0.00466784	0.488076
1700001L19Rik	146.552	0.654475	0.263087	2.48767	0.0128582	0.597919
Gucy2f	78.6309	0.650945	0.232955	2.79429	0.00520135	0.488076
Hdhd3	218.727	0.650783	0.283379	2.29651	0.0216468	0.655708
Gpr183	50.1682	0.647447	0.308967	2.09552	0.0361246	0.67849
Igfbp2	706.308	0.637055	0.208117	3.06104	0.00220572	0.35683
Anxa4	167.637	0.63206	0.308157	2.0511	0.0402575	0.67849
Pvalb	484.947	0.629823	0.23934	2.6315	0.00850101	0.538641
Adi1	849.96	0.629059	0.141252	4.45346	8.44957e-06	0.0127137
Tekt1	38.5233	0.627995	0.301072	2.08586	0.036991	0.67849
Aass	230.418	0.627261	0.221949	2.82615	0.00471107	0.488076
Scrg1	934.01	0.625846	0.209798	2.98308	0.0028536	0.407267
Plin3	479.081	0.623438	0.169417	3.67991	0.00023332	0.108941
Dmp1	243.082	0.618736	0.233541	2.64937	0.00806426	0.534114
Gm2115	414.053	0.616038	0.292695	2.10471	0.0353164	0.67849
Zdhhc2	646.86	0.615684	0.173696	3.54461	0.000393194	0.161734
Klc3	121.182	0.613486	0.213962	2.86727	0.00414036	0.469657
Cela1	61.4029	0.610622	0.266496	2.2913	0.0219463	0.655708
Tmem163	130.547	0.602797	0.227599	2.64851	0.00808478	0.534114
Magt1	577.559	0.595226	0.137213	4.33797	1.43807e-05	0.0155275
Slc25a34	197.161	0.588755	0.236234	2.49225	0.0126935	0.597919
Vamp5	56.8903	0.58583	0.246959	2.37218	0.0176837	0.642886
Apln	733.624	0.585408	0.257653	2.27208	0.0230816	0.657976
Fabp7	959.671	0.584887	0.242416	2.41274	0.015833	0.6376
Alad	1216.28	0.5837	0.194943	2.99421	0.0027516	0.402853
Ccr5	260.637	0.580645	0.239686	2.42252	0.0154133	0.629505
Lrig1	1162.74	0.57904	0.159966	3.61977	0.000294864	0.130617
Htra3	112.951	0.575737	0.162767	3.53719	0.00040441	0.162479
Tusc1	176.639	0.574936	0.155303	3.70202	0.000213888	0.102643
Rnaset2b	144.784	0.57225	0.172177	3.32361	0.000888616	0.239871
Txnrd3	146.562	0.571676	0.194143	2.94461	0.00323361	0.429721
Pou3f4	102.105	0.570509	0.21197	2.69146	0.00711407	0.528596
Ldoc1	62.8211	0.566887	0.283533	1.99937	0.0455687	0.67849
Fam114a1	122.261	0.566772	0.25344	2.23632	0.0253309	0.665181
Slc15a3	71.8083	0.565819	0.239859	2.35897	0.0183259	0.647439
Hey2	141.771	0.564575	0.233696	2.41586	0.0156982	0.633651
Hddc2	429.401	0.558887	0.160244	3.48773	0.000487134	0.175328
Tle3	951.155	0.555512	0.175463	3.16597	0.00154565	0.30344
Hgf	114.273	0.553928	0.278965	1.98566	0.0470715	0.67849
Met	56.0946	0.552561	0.239306	2.30901	0.0209429	0.655708
Gm715	84.8696	0.549499	0.195328	2.81321	0.00490493	0.488076
Lmcd1	323.029	0.545985	0.193058	2.82809	0.00468266	0.488076
Pdlim2	123.316	0.545603	0.26278	2.07627	0.0378692	0.67849
Egln3	145.362	0.540626	0.248466	2.17585	0.0295662	0.67849
Gadl1	43.3215	0.53844	0.248722	2.16483	0.0304007	0.67849
Sox21	540.189	0.533767	0.228236	2.33867	0.0193527	0.650923
Gpr17	1481.52	0.53017	0.20964	2.52895	0.0114403	0.5876
Pth1r	113.252	0.528754	0.155241	3.40602	0.000659165	0.203353
A930005H10Rik	274.121	0.524839	0.158701	3.30709	0.000942718	0.240643
Homer2	2299.77	0.523011	0.1102	4.74602	2.07458e-06	0.006338
Gpr34	441.333	0.52135	0.204672	2.54725	0.0108575	0.575074
Sytl4	164.463	0.519388	0.213342	2.43453	0.0149113	0.62734
Slc16a3	35.7701	0.518578	0.258585	2.00545	0.0449151	0.67849
Ppap2c	94.4766	0.516875	0.20324	2.54318	0.0109849	0.575074
Agbl4	186.221	0.511815	0.155492	3.2916	0.000996207	0.246381
Wfs1	1767.23	0.510814	0.245058	2.08446	0.0371183	0.67849
Slc16a1	1304.71	0.509111	0.113256	4.49523	6.9494e-06	0.0127137
Sdsl	112.188	0.506292	0.2167	2.33637	0.0194718	0.650923
Grap	123.846	0.50157	0.188349	2.66299	0.00774496	0.534114
2900052N01Rik	2013.84	0.501544	0.200952	2.49584	0.012566	0.597919
Hapln4	5343.65	0.500743	0.19461	2.57307	0.0100802	0.55816
Col25a1	4725.99	0.49843	0.224266	2.22249	0.0262503	0.665181
BC026585	251.532	0.497716	0.232313	2.14244	0.0321584	0.67849
P2ry12	1647.75	0.497673	0.207149	2.40248	0.0162842	0.640463
Zfp488	103.792	0.496519	0.180203	2.75534	0.00586316	0.496529
Gpatch11	1323.57	0.495466	0.141066	3.51229	0.000444257	0.170377
Bmp6	244.902	0.494325	0.199109	2.48268	0.0130398	0.600735
S100b	3577.32	0.493243	0.198065	2.49031	0.0127631	0.597919
Rab13	199.48	0.492835	0.176592	2.79081	0.00525765	0.488076
Fgf1	1983.4	0.488404	0.213795	2.28445	0.0223449	0.655708
Plxdc1	198.588	0.486657	0.213147	2.2832	0.0224184	0.655708
Ipp	498.518	0.485542	0.118165	4.10903	3.97328e-05	0.0298445
Enpp2	2732.34	0.479227	0.237289	2.01959	0.0434257	0.67849
Scd1	6552.32	0.478783	0.221146	2.16501	0.030387	0.67849
Gfap	19043.9	0.477578	0.189475	2.52053	0.0117179	0.587625
Evi2a	246.957	0.473431	0.221373	2.13861	0.0324674	0.67849
Efhd1	581.14	0.472078	0.178726	2.64135	0.00825754	0.534114
Zcchc24	2960.69	0.468056	0.15823	2.95807	0.0030957	0.41712
Plvap	568.597	0.467	0.201229	2.32074	0.0203007	0.652929
S100a1	1628.02	0.466875	0.204589	2.28201	0.0224887	0.655708
Perp	71.9312	0.46631	0.236166	1.9745	0.0483244	0.67849
Gbp2	60.0768	0.465498	0.235358	1.97783	0.047948	0.67849
Plekhb1	6884.52	0.461821	0.201026	2.29732	0.0216007	0.655708
Moxd1	449.096	0.46043	0.226898	2.02923	0.0424344	0.67849
Havcr2	137.468	0.455999	0.210905	2.16211	0.03061	0.67849
Rpl3	15003.5	0.454152	0.170276	2.66715	0.00764972	0.534114
Neu4	283.316	0.451075	0.158619	2.84376	0.00445844	0.486073
Tmem119	798.423	0.449177	0.15599	2.87953	0.00398267	0.458697
Pawr	115.796	0.448801	0.203644	2.20385	0.0275351	0.665181
Itgb4	176.891	0.447852	0.217509	2.059	0.0394944	0.67849
Sh3rf1	1525.71	0.447827	0.211854	2.11385	0.0345278	0.67849
Ocel1	237.127	0.446736	0.181235	2.46496	0.0137029	0.618264
Wnt3	55.5979	0.446727	0.221946	2.01277	0.0441387	0.67849
Metrn	1181.87	0.445364	0.182071	2.44609	0.0144413	0.625285
3110035E14Rik	2952.56	0.445284	0.207374	2.14726	0.0317729	0.67849
Ntsr2	3507.67	0.444735	0.105192	4.22786	2.35924e-05	0.0214517
Vip	259.639	0.441683	0.220936	1.99914	0.045593	0.67849
Slc39a12	1685.5	0.441374	0.197462	2.23523	0.0254021	0.665181
Lsm6	1271.1	0.441145	0.14668	3.00754	0.00263374	0.395672
Itgb3bp	167.96	0.440596	0.177214	2.48624	0.0129102	0.597919
Kctd12b	139.915	0.440219	0.194135	2.26759	0.0233542	0.657976
Kcnj16	1264.9	0.439565	0.181826	2.41751	0.0156272	0.63315
Tifa	235.548	0.438287	0.179329	2.44403	0.0145241	0.627298
Ostf1	705.662	0.437764	0.188706	2.31982	0.0203507	0.652929
Cox18	464.354	0.437608	0.146764	2.9817	0.00286651	0.407267
Dio2	3073.16	0.433896	0.213743	2.02999	0.0423574	0.67849
Rbp1	330.619	0.433382	0.165784	2.61414	0.00894525	0.541917
Bag3	382.585	0.431064	0.160393	2.68755	0.00719777	0.529143
Chst3	83.3891	0.429351	0.199475	2.15241	0.0313652	0.67849
Mmp15	935.182	0.427705	0.15123	2.82817	0.00468148	0.488076
Cdh22	486.837	0.427017	0.171067	2.4962	0.0125533	0.597919
Rxfp3	416.72	0.423906	0.171073	2.47793	0.0132149	0.605571
Dap	215.482	0.422953	0.159136	2.65782	0.00786482	0.534114
2010320M18Rik	130.319	0.421767	0.19801	2.13003	0.0331689	0.67849
Rhoq	979.149	0.420488	0.107845	3.89902	9.65814e-05	0.0617978
Dnase2a	101.44	0.420323	0.194385	2.16232	0.0305932	0.67849
Zbtb7b	529.583	0.418653	0.165786	2.52526	0.0115611	0.587625
Gabrg1	720.694	0.415975	0.167058	2.49	0.0127744	0.597919
Pik3cg	147.761	0.415014	0.177104	2.34333	0.0191124	0.650923
Metrnl	224.624	0.414547	0.17735	2.33745	0.0194157	0.650923
Ednrb	1858.04	0.414446	0.177156	2.33945	0.0193124	0.650923
Lppos	107.449	0.41404	0.187468	2.20859	0.0272034	0.665181
Suclg2	631.478	0.413102	0.18347	2.25161	0.0243472	0.661356
Tmem229a	2231.12	0.41218	0.14593	2.8245	0.00473538	0.488076
Rab32	126.152	0.410489	0.19677	2.08614	0.0369663	0.67849
Arhgdib	159.452	0.410417	0.153259	2.67793	0.00740794	0.534114
Rassf4	136.005	0.410043	0.170991	2.39804	0.0164831	0.641867
Zfp773	85.1637	0.409609	0.183078	2.23735	0.0252634	0.665181
S100a13	529.948	0.408901	0.205873	1.98618	0.0470135	0.67849
Cdk5rap2	917.65	0.408079	0.162081	2.51775	0.0118109	0.587625
Cnp	4522.02	0.407652	0.182336	2.23571	0.0253706	0.665181
Prrx1	261.733	0.40744	0.161914	2.51639	0.0118563	0.587625
Erbb2	76.5101	0.406824	0.181471	2.24181	0.0249733	0.665181
Pygm	997.763	0.40629	0.157009	2.58768	0.00966236	0.552691
Rnd2	1530.58	0.404584	0.160997	2.51298	0.0119716	0.589233
Arhgdig	889.935	0.403696	0.195442	2.06556	0.0388704	0.67849
Nrip3	8513.55	0.403682	0.187032	2.15836	0.0309	0.67849
Aqp4	6594.7	0.402545	0.160716	2.5047	0.0122554	0.594733
Tmed5	1153.78	0.402266	0.107582	3.73917	0.000184632	0.0938148
Mycbp	125.222	0.40194	0.155647	2.58238	0.00981223	0.55329
Cdk5rap1	504.695	0.401744	0.182809	2.19762	0.0279763	0.66649
Aldh1l2	169.144	0.401655	0.192171	2.09009	0.0366096	0.67849
Dbi	4356.18	0.400558	0.184013	2.17679	0.0294962	0.67849
Mfap3l	4011.4	0.399232	0.168488	2.3695	0.017812	0.642886
Tmem173	152.123	0.396594	0.16782	2.36321	0.0181174	0.645598
Tst	926.631	0.394622	0.196955	2.00362	0.0451107	0.67849
Tspan12	511.014	0.393638	0.1613	2.44042	0.0146703	0.62734
Car2	5051.98	0.393422	0.149515	2.63132	0.0085054	0.538641
Mxra7	432.627	0.39298	0.126674	3.1023	0.00192025	0.331742
Snx22	201.431	0.391452	0.169966	2.30313	0.0212718	0.655708
Ddah1	3648.93	0.390818	0.177878	2.19712	0.028012	0.66649
Acsbg1	5766.98	0.389062	0.175808	2.21299	0.0268986	0.665181
Ptn	5969.75	0.387635	0.172116	2.25217	0.0243117	0.661356
Irf8	198.085	0.386434	0.180349	2.1427	0.0321373	0.67849
Fam181b	624.622	0.385241	0.17269	2.23082	0.025693	0.665181
Gsn	1038.16	0.384677	0.128337	2.9974	0.00272296	0.402068
Pllp	771.549	0.384268	0.188227	2.04151	0.0412	0.67849
Arhgef26	2141.77	0.382365	0.166458	2.29707	0.0216149	0.655708
Haus7	224.608	0.381784	0.124817	3.05875	0.00222266	0.35683
Cldn10	1054.23	0.381622	0.18154	2.10214	0.0355412	0.67849
Pde3a	113.806	0.381106	0.191775	1.98725	0.0468942	0.67849
Pxmp2	148.678	0.380733	0.161769	2.35356	0.0185948	0.650923
Sepp1	5771.61	0.379289	0.160089	2.36924	0.0178249	0.642886
Sox5	741.307	0.377643	0.189848	1.98919	0.0466807	0.67849
Apoe	78413.6	0.377318	0.181661	2.07705	0.0377972	0.67849
Abhd3	1712.17	0.375062	0.179614	2.08815	0.0367842	0.67849
Eva1a	326.955	0.373154	0.187772	1.98727	0.0468929	0.67849
Adamtsl5	96.785	0.373142	0.174541	2.13785	0.0325292	0.67849
Ndn	5842.1	0.370952	0.1831	2.02596	0.0427691	0.67849
Chpt1	1131.83	0.37047	0.109132	3.39469	0.000687055	0.208238
G0s2	166.182	0.369498	0.166708	2.21644	0.0266614	0.665181
Gramd3	553.369	0.369211	0.177899	2.0754	0.0379496	0.67849
Lrrc27	226.792	0.368968	0.122712	3.00679	0.00264019	0.395672
Nefh	1925.12	0.368681	0.181608	2.03009	0.0423476	0.67849
Pcgf5	170.533	0.367568	0.164923	2.22872	0.0258326	0.665181
Tmem47	5849.55	0.367525	0.149554	2.45748	0.0139915	0.619022
Cav2	609.596	0.36707	0.133913	2.74111	0.00612324	0.497259
Nckap1l	456.923	0.36504	0.163687	2.23011	0.0257402	0.665181
H2-D1	157.503	0.365016	0.176191	2.0717	0.0382931	0.67849
Rab31	2219.77	0.365002	0.152844	2.38806	0.0169374	0.642886
Abtb2	404.977	0.364139	0.125195	2.90857	0.00363083	0.451267
Tspan2	1342.64	0.360211	0.176552	2.04025	0.0413254	0.67849
Rn45s	95602.6	0.358974	0.177832	2.01861	0.0435276	0.67849
Mlc1	5963.83	0.358866	0.172093	2.0853	0.0370417	0.67849
Crb2	162.334	0.35876	0.137032	2.61808	0.00884265	0.541722
Rasl11b	936.296	0.35838	0.175625	2.0406	0.0412908	0.67849
Papss2	812.882	0.358183	0.178054	2.01165	0.0442566	0.67849
S100a16	1469.09	0.357912	0.176407	2.0289	0.0424689	0.67849
Fam210b	1124.6	0.357178	0.125876	2.83753	0.00454637	0.488076
Sox2	1967.74	0.357051	0.164325	2.17284	0.0297923	0.67849
Cadm4	4543.64	0.356799	0.149295	2.38989	0.0168535	0.642886
Nacc2	4624.12	0.356598	0.147918	2.41077	0.0159188	0.638398
Tmsb10	1730.01	0.352384	0.138494	2.54439	0.0109468	0.575074
Creb3l2	235.792	0.351788	0.152818	2.30201	0.0213349	0.655708
Cib2	713.052	0.347779	0.156087	2.22811	0.0258729	0.665181
Lix1	2036.25	0.347707	0.166039	2.09413	0.0362485	0.67849
Serpine2	5179.73	0.347565	0.170873	2.03405	0.0419463	0.67849
Lbh	1145.52	0.347139	0.115088	3.01628	0.00255898	0.394723
Olig1	2973.71	0.346137	0.152763	2.26584	0.0234611	0.657976
Laptm5	1554.92	0.345469	0.144777	2.38621	0.0170231	0.642886
Ccdc28a	648.282	0.345114	0.130443	2.64571	0.00815199	0.534114
Lynx1	13496.6	0.343847	0.150661	2.28226	0.0224741	0.655708
Sox10	836.802	0.343729	0.143887	2.38888	0.0169	0.642886
Serpini1	4851.14	0.342485	0.143934	2.37947	0.0173376	0.642886
Snx8	281.389	0.341609	0.13107	2.60631	0.00915234	0.541917
Pantr1	789.36	0.340896	0.165277	2.06257	0.0391539	0.67849
Degs1	2220.6	0.338885	0.127641	2.65499	0.00793111	0.534114
Cst3	29619.4	0.338683	0.170378	1.98783	0.0468303	0.67849
Ankrd34b	478.402	0.338329	0.15322	2.20813	0.0272352	0.665181
As3mt	301.639	0.337965	0.137681	2.4547	0.0141	0.619022
Pros1	471.972	0.337036	0.137237	2.45588	0.014054	0.619022
Slc7a11	1494.37	0.336208	0.165128	2.03604	0.0417466	0.67849
Gpc6	389.511	0.333514	0.125118	2.6656	0.00768502	0.534114
Tns3	3305.71	0.332218	0.127694	2.60166	0.00927738	0.543309
Npas3	657.175	0.33144	0.122419	2.70743	0.00678062	0.516781
Slc7a2	1043.35	0.330327	0.127568	2.58942	0.00961382	0.552691
Ntm	2318.8	0.330084	0.147082	2.24422	0.0248185	0.665181
Tox	196.436	0.329805	0.166789	1.97738	0.0479984	0.67849
Calcrl	240.746	0.329232	0.125207	2.6295	0.00855094	0.538641
Syndig1	798.903	0.328388	0.15915	2.06339	0.0390754	0.67849
Triobp	291.862	0.327962	0.136992	2.39402	0.016665	0.642886
Sparc	8619.62	0.327566	0.161574	2.02735	0.0426268	0.67849
Agtrap	344.875	0.326717	0.146885	2.22431	0.0261278	0.665181
Cmtm6	945.939	0.326698	0.147995	2.20749	0.0272799	0.665181
Lhfpl3	511.787	0.326365	0.141741	2.30254	0.0213046	0.655708
Wwtr1	729.982	0.326231	0.165055	1.9765	0.0480978	0.67849
Acyp2	627.538	0.325553	0.147788	2.20283	0.0276068	0.665181
Olig2	709.306	0.325238	0.120937	2.68932	0.00715973	0.528596
Anxa3	267.442	0.324219	0.164662	1.96899	0.0489539	0.67849
C030006K11Rik	389.498	0.324011	0.103686	3.12494	0.00177841	0.31867
Zfp217	162.344	0.322496	0.132166	2.44008	0.0146841	0.62734
Psph	570.798	0.322164	0.154939	2.07929	0.0375903	0.67849
Rhov	170.508	0.322126	0.161002	2.00076	0.0454186	0.67849
Sall1	955.774	0.32096	0.107917	2.97415	0.00293806	0.407267
Fuca1	804.438	0.320331	0.15614	2.05157	0.0402116	0.67849
Scp2	3612.78	0.319072	0.142923	2.23248	0.0255834	0.665181
Sdf2l1	446.488	0.318145	0.1518	2.09582	0.0360985	0.67849
Cyp4v3	346.12	0.316317	0.154458	2.04792	0.0405677	0.67849
Fam213b	1871.82	0.315736	0.140485	2.24747	0.02461	0.665181
Pmm1	4565.19	0.31518	0.135181	2.33154	0.019725	0.650923
Shroom3	168.732	0.31468	0.144815	2.17299	0.0297813	0.67849
Pou3f2	422.427	0.314429	0.159407	1.97248	0.0485543	0.67849
Gltp	751.065	0.314023	0.136602	2.29882	0.021515	0.655708
Hapln1	1033.2	0.313715	0.144785	2.16677	0.0302521	0.67849
Crlf2	455.943	0.31338	0.113594	2.75876	0.00580208	0.496222
Ndufa2	2055.43	0.312849	0.134237	2.33057	0.019776	0.650923
Lair1	255.281	0.312283	0.146088	2.13763	0.0325466	0.67849
Pole4	668.949	0.31075	0.102987	3.01737	0.00254976	0.394723
Drap1	4407	0.309996	0.147873	2.09636	0.0360503	0.67849
Herc6	174.674	0.309822	0.134266	2.30752	0.0210257	0.655708
Lap3	1725.03	0.309756	0.145711	2.12583	0.0335178	0.67849
Csdc2	3674.88	0.308236	0.143509	2.14785	0.0317253	0.67849
Slc25a17	929.38	0.307492	0.103505	2.97079	0.00297034	0.407267
Tril	2388.24	0.30678	0.138859	2.20929	0.0271543	0.665181
Pamr1	178.234	0.306624	0.149043	2.05728	0.0396588	0.67849
Sardh	514.951	0.306439	0.143842	2.13038	0.0331404	0.67849
Mthfd1l	506.838	0.306248	0.117285	2.61113	0.00902426	0.541917
Pax6	388.975	0.305888	0.143827	2.12677	0.033439	0.67849
Sox4	421.294	0.30559	0.136087	2.24555	0.0247331	0.665181
Cmbl	303.129	0.30522	0.143598	2.12552	0.0335434	0.67849
Nefm	9318.32	0.305048	0.109109	2.79582	0.00517682	0.488076
Steap2	276.589	0.304374	0.139514	2.18168	0.0291332	0.675578
Sap30l	945.003	0.303241	0.131663	2.30316	0.02127	0.655708
Sox9	1720.27	0.302675	0.131943	2.29399	0.0217912	0.655708
Hpgds	251.252	0.302589	0.150109	2.0158	0.0438211	0.67849
Itgb1bp1	646.623	0.302312	0.146504	2.0635	0.0390652	0.67849
Msrb1	508.624	0.301975	0.140215	2.15366	0.0312669	0.67849
Ndufb9	5639.12	0.301798	0.15166	1.98997	0.0465947	0.67849
Yes1	504.167	0.301345	0.145468	2.07156	0.0383068	0.67849
Pcsk1n	17051.3	0.301044	0.113815	2.64502	0.0081686	0.534114
Gli3	403.949	0.30014	0.144141	2.08226	0.0373187	0.67849
Gm2a	2385.31	0.299479	0.138302	2.1654	0.0303571	0.67849
Cd151	526.843	0.298922	0.126301	2.36675	0.0179452	0.643908
Arap1	534.364	0.298731	0.107294	2.78423	0.00536546	0.488076
Krt1	149.409	0.298169	0.145587	2.04805	0.0405554	0.67849
Qk	10646.3	0.298079	0.120145	2.481	0.0131015	0.601974
Kcnab3	553.133	0.297985	0.140557	2.12003	0.0340033	0.67849
Cotl1	2826.33	0.297826	0.146909	2.02729	0.0426328	0.67849
Stard10	557.315	0.297215	0.147665	2.01277	0.0441386	0.67849
Acacb	226.614	0.296493	0.127	2.3346	0.0195644	0.650923
Sptssa	460.024	0.295738	0.140975	2.0978	0.0359224	0.67849
Adhfe1	725.875	0.295157	0.149917	1.9688	0.0489758	0.67849
Tmem176b	962.289	0.294893	0.149724	1.96958	0.0488863	0.67849
Anapc10	368.957	0.29446	0.113902	2.5852	0.00973227	0.553075
Idnk	369.667	0.293628	0.125902	2.33219	0.0196906	0.650923
Wipf1	484.689	0.293376	0.130224	2.25285	0.0242683	0.661293
Mien1	1251.91	0.292669	0.139509	2.09785	0.0359183	0.67849
Cdh20	489.907	0.292537	0.11763	2.48693	0.012885	0.597919
Tceb1	2202.87	0.292362	0.104509	2.79749	0.00515021	0.488076
Krcc1	341.858	0.291203	0.147096	1.97968	0.0477399	0.67849
Pcdhgc3	3211.15	0.289226	0.135574	2.13334	0.0328969	0.67849
Tmsb4x	20809.1	0.28876	0.117722	2.45289	0.0141713	0.619022
Isoc2a	625.25	0.288096	0.130397	2.20938	0.0271479	0.665181
Zfp787	491.778	0.288023	0.0991251	2.90565	0.00366489	0.452248
1700123O20Rik	476.734	0.286939	0.123223	2.32862	0.0198794	0.650923
Tmem151b	5857.87	0.286422	0.145818	1.96424	0.0495018	0.67849
Rprml	1480.61	0.286344	0.132693	2.15794	0.0309327	0.67849
Cry1	544.641	0.285477	0.129987	2.19619	0.0280781	0.66649
Clic4	1598.01	0.285155	0.137361	2.07595	0.0378987	0.67849
Pcdh10	3491.48	0.284183	0.138222	2.05599	0.0397838	0.67849
Cox7c	3117.16	0.28344	0.142814	1.98467	0.0471809	0.67849
Glud1	9772.25	0.282638	0.139286	2.02919	0.0424392	0.67849
Arhgap5	5660.38	0.281611	0.139067	2.025	0.0428672	0.67849
Esrrg	464.476	0.281491	0.109659	2.56698	0.010259	0.562648
Arfip1	682.515	0.280987	0.117031	2.40096	0.016352	0.640463
Pmp22	555.347	0.280076	0.138838	2.01729	0.0436652	0.67849
Tnfrsf1b	180.408	0.279234	0.141272	1.97657	0.0480901	0.67849
Rfk	2267.13	0.278395	0.119843	2.32301	0.0201788	0.652929
Agpat5	1633.26	0.277611	0.12543	2.21327	0.0268787	0.665181
Cacybp	2657.81	0.277518	0.125734	2.20719	0.0273006	0.665181
Atp6v1g1	2282.19	0.276883	0.126082	2.19604	0.0280887	0.66649
Cox4i1	13103.5	0.275504	0.128733	2.14013	0.0323445	0.67849
Pcsk6	1119.24	0.275253	0.139941	1.96692	0.0491925	0.67849
Pbxip1	2349.15	0.274177	0.115534	2.37313	0.017638	0.642886
Abat	8543.55	0.273721	0.134624	2.03322	0.0420301	0.67849
Mt3	8790.76	0.272535	0.117211	2.32517	0.0200631	0.65275
Tmem251	271.954	0.272221	0.138792	1.96136	0.0498366	0.67849
Gas1	437.388	0.271902	0.137217	1.98154	0.047531	0.67849
Rcan3	1005.79	0.271355	0.123471	2.19772	0.0279694	0.66649
Zfp758	387.795	0.271303	0.114435	2.37081	0.0177492	0.642886
Gdf11	673.834	0.271236	0.0935665	2.89886	0.00374526	0.455505
Ssbp4	4941.39	0.27099	0.122752	2.20762	0.0272709	0.665181
Mrpl12	1606.87	0.270903	0.123368	2.19588	0.0281003	0.66649
Uqcr11	3301.43	0.269689	0.135575	1.98923	0.0466762	0.67849
Irak2	793.701	0.268465	0.101187	2.65317	0.00797388	0.534114
Sh3bgrl	3530.52	0.268357	0.123485	2.1732	0.0297651	0.67849
Lrp4	2602.19	0.26833	0.136319	1.9684	0.0490216	0.67849
Hsdl2	1093.16	0.267773	0.13447	1.99133	0.0464447	0.67849
Tppp3	494.517	0.2667	0.116805	2.28329	0.022413	0.655708
Snapc3	727.573	0.266132	0.0995177	2.67422	0.00749034	0.534114
Trp53inp2	4814.95	0.265329	0.133364	1.98951	0.0466447	0.67849
Arxes2	1082.73	0.264391	0.10138	2.60793	0.00910922	0.541917
Megf11	408.142	0.264149	0.133007	1.98597	0.0470364	0.67849
Cadps2	2224.31	0.263803	0.121969	2.16287	0.0305511	0.67849
Dnajc3	2425	0.26378	0.104637	2.52089	0.0117058	0.587625
Crim1	3844.05	0.262979	0.110385	2.38237	0.0172018	0.642886
Arpc1b	338.592	0.261563	0.12712	2.05761	0.0396279	0.67849
Plod1	615.357	0.261487	0.0943528	2.77138	0.00558199	0.49468
Pik3r1	3507.61	0.261316	0.126105	2.07221	0.0382458	0.67849
Btbd19	229.297	0.260416	0.130421	1.99672	0.0458552	0.67849
Npas2	645.365	0.260306	0.114774	2.26799	0.0233299	0.657976
Nol3	935.326	0.260218	0.124988	2.08194	0.0373478	0.67849
Ctsz	914.797	0.259816	0.13201	1.96816	0.04905	0.67849
Rnf144a	1146.44	0.259451	0.125233	2.07175	0.0382889	0.67849
Snrpe	633.306	0.25938	0.103047	2.5171	0.0118326	0.587625
Rab4a	1295.73	0.259258	0.0976306	2.6555	0.00791905	0.534114
Ubc	3516.35	0.2589	0.0563667	4.59314	4.3663e-06	0.0098672
Zxdb	278.51	0.257478	0.116762	2.20516	0.0274431	0.665181
Fam32a	3587.24	0.256937	0.124633	2.06155	0.0392502	0.67849
Cdk2ap2	417.82	0.256047	0.122004	2.09868	0.0358453	0.67849
Rps6ka1	475.521	0.254469	0.111213	2.28813	0.0221298	0.655708
Tns1	926.895	0.253543	0.0783824	3.23469	0.00121774	0.273217
Srxn1	2714.93	0.253261	0.125811	2.01303	0.044112	0.67849
Prdx2	5584.31	0.25265	0.111467	2.26659	0.0234151	0.657976
Polr2f	1045.46	0.251386	0.106687	2.3563	0.0184582	0.649458
Stat3	2119.98	0.250982	0.0980192	2.56054	0.0104509	0.564221
Mrpl28	1086.35	0.249939	0.109826	2.27577	0.0228595	0.657976
Arpc5	5132.34	0.249326	0.0994826	2.50623	0.0122026	0.594733
Tm2d1	688.332	0.249313	0.125016	1.99425	0.0461243	0.67849
Myo10	2272.01	0.249202	0.119961	2.07736	0.0377684	0.67849
Adgrg1	2898.31	0.24911	0.122347	2.0361	0.0417407	0.67849
Pdlim5	1332.36	0.249093	0.111663	2.23076	0.0256968	0.665181
Erbb2ip	2933.67	0.2489	0.0839757	2.96395	0.00303715	0.413148
Tmem86a	318.448	0.248118	0.106547	2.32872	0.019874	0.650923
Prex1	4804.35	0.247741	0.119908	2.0661	0.0388195	0.67849
Mrps6	344.359	0.247369	0.119859	2.06383	0.0390338	0.67849
Egfr	460.66	0.246657	0.121572	2.02889	0.0424694	0.67849
Podxl2	3664.53	0.246162	0.10923	2.25361	0.0242205	0.661293
Neurl1b	2849.12	0.24441	0.0851306	2.871	0.00409179	0.468145
H2-K1	659.225	0.244131	0.113521	2.15054	0.0315129	0.67849
Tom1	872.901	0.243928	0.12034	2.02699	0.0426639	0.67849
Stat5b	508.502	0.243689	0.115738	2.10552	0.0352462	0.67849
Slc25a15	387.85	0.243142	0.119164	2.0404	0.0413107	0.67849
B3glct	576.323	0.239736	0.121068	1.98019	0.0476827	0.67849
Foxo4	806.624	0.239244	0.104912	2.28041	0.0225831	0.655708
2410006H16Rik	712.607	0.238682	0.118891	2.00757	0.0446893	0.67849
Rabep1	5827.07	0.23862	0.117445	2.03176	0.0421781	0.67849
Sh3glb1	2692.6	0.237653	0.0908544	2.61576	0.00890301	0.541917
Ube2v2	1928.1	0.23694	0.102399	2.31389	0.020674	0.655708
Plce1	603.57	0.236865	0.10484	2.2593	0.0238645	0.660512
Plekhh3	493.548	0.236758	0.118854	1.99201	0.0463698	0.67849
Gpam	2035.06	0.236164	0.114799	2.05719	0.0396681	0.67849
Mrps36	597.359	0.235381	0.0918603	2.56238	0.0103958	0.564221
Nr2f6	1066.14	0.235192	0.100004	2.35183	0.0186812	0.650923
Mfhas1	2154.24	0.234979	0.0843457	2.7859	0.00533786	0.488076
Ckb	28131.2	0.234705	0.118259	1.98467	0.0471809	0.67849
Limd1	375.779	0.234288	0.11247	2.08312	0.0372407	0.67849
St6galnac6	4426.66	0.234146	0.119199	1.96434	0.0494909	0.67849
Rita1	486.136	0.23399	0.103663	2.25722	0.0239942	0.660512
Rit1	972.567	0.233748	0.0906266	2.57924	0.00990186	0.55392
Opcml	11234.7	0.233119	0.105442	2.21088	0.027044	0.665181
Rnf128	1338.98	0.232294	0.0811015	2.86424	0.00418006	0.469657
Pmepa1	805.002	0.231793	0.110437	2.09887	0.0358288	0.67849
Nudt4	2428.28	0.231505	0.101791	2.27431	0.0229471	0.657976
Chst11	3971.07	0.2311	0.1176	1.96514	0.0493986	0.67849
Mad1l1	460.121	0.230964	0.108229	2.13403	0.0328406	0.67849
Scrt1	3528.13	0.230625	0.115361	1.99916	0.0455906	0.67849
2810428I15Rik	1004.05	0.22989	0.117057	1.96391	0.0495404	0.67849
Tvp23b	759.724	0.22935	0.101378	2.26233	0.0236772	0.660512
6330403A02Rik	22411.6	0.228928	0.104469	2.19135	0.0284268	0.66979
Serp1	1444.93	0.228878	0.103115	2.21964	0.0264433	0.665181
Rab21	2484.66	0.226524	0.0993323	2.28047	0.0225798	0.655708
Tmem65	1755.35	0.225954	0.0860132	2.62697	0.008615	0.538641
Srp54a	440.766	0.225815	0.0927348	2.43506	0.0148893	0.62734
Gab1	818.844	0.225541	0.102318	2.20432	0.0275017	0.665181
Wwc2	1610.65	0.225324	0.0777848	2.89676	0.00377038	0.455505
Tomm22	1906.37	0.223978	0.104968	2.13378	0.0328609	0.67849
Mrpl36	587.336	0.223206	0.103678	2.15287	0.0313287	0.67849
Prkrir	2954.64	0.222866	0.103137	2.16087	0.0307057	0.67849
Kat2b	564.37	0.222703	0.108986	2.04342	0.0410111	0.67849
Nkain1	1569.19	0.22155	0.0818178	2.70785	0.00677215	0.516781
Plxnb1	4633.64	0.221338	0.109689	2.01788	0.0436037	0.67849
C330018D20Rik	310.279	0.221169	0.109117	2.02689	0.0426734	0.67849
Syt6	305.165	0.220771	0.108778	2.02956	0.0424009	0.67849
Tmem33	3889.68	0.219008	0.0815647	2.68508	0.00725125	0.530816
Kif1c	5142.06	0.218376	0.102889	2.12244	0.033801	0.67849
Esrra	1324.78	0.21762	0.0962406	2.26121	0.0237464	0.660512
Vma21	1755.73	0.21672	0.0907472	2.38818	0.0169322	0.642886
Raly	1459.06	0.216542	0.101483	2.13377	0.0328616	0.67849
Nhp2l1	2329.43	0.215494	0.103093	2.09028	0.0365926	0.67849
Pdgfb	682.528	0.214417	0.108996	1.9672	0.0491598	0.67849
Chmp4b	6491.53	0.214111	0.102859	2.0816	0.0373786	0.67849
Cyb561	831.687	0.213672	0.0887347	2.40799	0.0160405	0.639991
Phkg1	780.489	0.213364	0.0819262	2.60434	0.00920514	0.542524
Slc38a3	1683.13	0.213171	0.0864783	2.46502	0.0137005	0.618264
Sod1	7097.7	0.212271	0.103673	2.0475	0.0406092	0.67849
Rbm19	452.944	0.212152	0.0999098	2.12344	0.0337171	0.67849
Asap2	1207.97	0.211973	0.10025	2.11445	0.0344766	0.67849
Caskin2	794.561	0.211711	0.101339	2.08912	0.0366965	0.67849
Acadvl	1271.14	0.211033	0.0893045	2.36307	0.0181243	0.645598
Cd47	3152.69	0.209445	0.101288	2.06781	0.0386578	0.67849
Ppp1cb	11597.9	0.208888	0.070137	2.97829	0.00289863	0.407267
Lasp1	3283.32	0.207974	0.0985854	2.10959	0.0348941	0.67849
Rplp2	6203.29	0.206899	0.101216	2.04414	0.0409398	0.67849
Rnf7	1742.12	0.206636	0.102389	2.01814	0.0435762	0.67849
Micu3	3373.49	0.205964	0.0658244	3.12899	0.00175408	0.31867
Gatad2a	1233.71	0.205779	0.0911714	2.25705	0.0240049	0.660512
Tmx1	1390.81	0.202781	0.0832163	2.4368	0.014818	0.62734
Selt	5916.79	0.20085	0.0764837	2.62605	0.00863817	0.538641
Bcan	8599.94	0.19999	0.0782299	2.55645	0.0105747	0.569124
Ptpn11	8001.5	0.199968	0.0947889	2.10961	0.0348916	0.67849
Frmd8	422.226	0.199891	0.099806	2.0028	0.0451989	0.67849
Gadd45gip1	1043.63	0.199546	0.0852804	2.33988	0.0192898	0.650923
Wwp1	1427.55	0.199383	0.0893985	2.23028	0.0257291	0.665181
Pou3f3	2258.23	0.198721	0.0704349	2.82134	0.00478233	0.488076
Snf8	1708.04	0.197211	0.0857255	2.30049	0.0214206	0.655708
Slc4a2	671.341	0.196746	0.0940937	2.09096	0.0365315	0.67849
2510009E07Rik	2259.1	0.196452	0.0705624	2.78409	0.00536782	0.488076
Purb	21415.9	0.196325	0.0815817	2.40648	0.0161069	0.640463
Megf10	1092.42	0.196036	0.0973795	2.01311	0.0441029	0.67849
Smim20	489.106	0.195347	0.0961002	2.03274	0.0420786	0.67849
Arhgap12	2419.73	0.195017	0.0978132	1.99377	0.0461771	0.67849
Aes	13917.4	0.193289	0.0931926	2.07408	0.0380722	0.67849
Slc41a1	3382.28	0.193275	0.086844	2.22554	0.0260451	0.665181
1700066M21Rik	760.123	0.193096	0.0954439	2.02314	0.0430592	0.67849
Galnt7	351.9	0.190979	0.0950499	2.00925	0.0445106	0.67849
Inppl1	1155.36	0.190842	0.0799398	2.38733	0.0169714	0.642886
Rab5a	3513.92	0.189976	0.0958559	1.98189	0.047491	0.67849
Fbl	846.688	0.188312	0.0933887	2.01643	0.0437548	0.67849
Eid1	10079.1	0.186911	0.0928399	2.01326	0.0440871	0.67849
Asic1	864.383	0.186675	0.0943072	1.97944	0.0477666	0.67849
Tubg1	1239.65	0.186245	0.0842055	2.21179	0.0269812	0.665181
Mzt1	2540.26	0.184416	0.0553325	3.33286	0.000859572	0.235714
Ndufa7	1382.03	0.183721	0.0919588	1.99786	0.0457317	0.67849
Plcd4	601.315	0.182168	0.0910357	2.00106	0.0453861	0.67849
Lypla1	798.099	0.181417	0.0918675	1.97477	0.048294	0.67849
Atp5g3	7549.95	0.179367	0.0821522	2.18335	0.0290104	0.674875
Rmdn3	1690.04	0.178696	0.078598	2.27354	0.0229936	0.657976
Hccs	653.532	0.177276	0.0879392	2.0159	0.0438106	0.67849
Diras1	3394.87	0.175713	0.0865926	2.02919	0.042439	0.67849
Nap1l4	3877.94	0.175365	0.0845954	2.07299	0.0381734	0.67849
Trove2	2480.01	0.174769	0.0660508	2.64598	0.00814541	0.534114
Kctd12	8665.04	0.174374	0.0831899	2.0961	0.0360738	0.67849
Rhobtb3	1013.29	0.174277	0.0866356	2.01161	0.0442611	0.67849
Rgs14	2802.16	0.173403	0.0731882	2.36928	0.0178229	0.642886
Mal2	3773.75	0.173101	0.067597	2.56078	0.0104436	0.564221
Fbxw8	1716.05	0.172751	0.0816273	2.11633	0.0343166	0.67849
Pdap1	3852.62	0.171182	0.0842088	2.03282	0.0420703	0.67849
Tmem55a	1450.91	0.170148	0.0776601	2.19093	0.0284572	0.66979
Ppp2r4	6099.96	0.170015	0.0864738	1.96608	0.0492891	0.67849
Capn5	3704.68	0.169684	0.0633469	2.67865	0.00739203	0.534114
Hectd3	2168.05	0.166284	0.076248	2.18083	0.0291959	0.676124
Mmd	16809	0.166196	0.0737591	2.25322	0.024245	0.661293
Sdhaf2	1162.11	0.166079	0.0769458	2.15839	0.0308977	0.67849
Tmed7	3325.57	0.164876	0.0633329	2.60332	0.00923258	0.542524
Apba1	8778.38	0.161613	0.0785615	2.05715	0.0396715	0.67849
Tmx3	1890.78	0.161189	0.0767616	2.09987	0.0357407	0.67849
Rab39b	1913.94	0.160015	0.0756905	2.11407	0.0345097	0.67849
Reps2	9080.94	0.157194	0.0792931	1.98244	0.0474295	0.67849
Abhd17b	912.141	0.156103	0.0762137	2.04822	0.0405381	0.67849
Adam9	2026.38	0.153056	0.0743562	2.05842	0.0395498	0.67849
Btbd2	2972.57	0.152357	0.0659905	2.30877	0.0209563	0.655708
Ddx54	1811.51	0.149433	0.0751173	1.98933	0.0466648	0.67849
Acadsb	2108.82	0.147423	0.0730895	2.01702	0.0436929	0.67849
Ube2d3	7658.65	0.146848	0.0737263	1.9918	0.0463929	0.67849
Kras	3456.28	0.144045	0.0586731	2.45504	0.0140871	0.619022
Soga3	3363.72	0.142201	0.0562443	2.52828	0.0114622	0.5876
Ddr1	2395.75	0.140932	0.0692424	2.03535	0.0418161	0.67849
Kif13a	1041.41	0.138072	0.0690761	1.99884	0.0456258	0.67849
Ppp1r16a	1937.12	0.137423	0.0684772	2.00684	0.0447668	0.67849
Trappc13	1837.09	0.135701	0.0649938	2.08792	0.0368055	0.67849
Rab8b	2472.11	0.133947	0.0673341	1.98929	0.0466693	0.67849
Ado	1607.4	0.129281	0.062874	2.05619	0.0397646	0.67849
Jakmip1	2616.61	0.125973	0.0609813	2.06576	0.0388515	0.67849
Fam49b	3411.81	0.117282	0.0505649	2.31944	0.020371	0.652929
Agap2	63611.1	0.115056	0.0564809	2.03707	0.0416432	0.67849
Nrxn2	14634	0.106323	0.0492908	2.15706	0.0310011	0.67849
Vps52	3028.44	-0.108255	0.0520054	-2.08161	0.0373779	0.67849
Elp2	3629.5	-0.11252	0.0542673	-2.07345	0.0381305	0.67849
Slc35b4	1980.69	-0.115052	0.0578726	-1.98803	0.0468089	0.67849
Ubap2l	5941.77	-0.125473	0.0634052	-1.9789	0.0478268	0.67849
Usp33	5727.02	-0.126607	0.0507367	-2.49538	0.0125823	0.597919
Nemf	1869.16	-0.126696	0.0608522	-2.08203	0.0373393	0.67849
Zmym4	2755.14	-0.126888	0.0636116	-1.99473	0.0460724	0.67849
Grm7	2652.56	-0.127764	0.0634419	-2.01388	0.0440226	0.67849
Rnps1	3746.88	-0.131305	0.0651233	-2.01625	0.0437741	0.67849
Rbsn	2151.26	-0.132845	0.0671473	-1.97842	0.0478816	0.67849
A830010M20Rik	5771.31	-0.137941	0.050323	-2.74111	0.00612315	0.497259
Lpin2	4543.94	-0.144587	0.0687735	-2.10237	0.0355212	0.67849
Ccpg1	5993.44	-0.151077	0.0640652	-2.35817	0.0183653	0.647508
3110002H16Rik	1152.17	-0.153193	0.0779143	-1.96617	0.0492794	0.67849
Xrn2	2064.48	-0.158908	0.0804635	-1.97491	0.0482782	0.67849
Sprn	8649.44	-0.159642	0.0772512	-2.06653	0.0387785	0.67849
Nrd1	5065.55	-0.160629	0.0715436	-2.24519	0.0247562	0.665181
Fmnl1	6004.87	-0.161657	0.0677478	-2.38616	0.0170254	0.642886
Fam120b	2878.21	-0.162637	0.0825786	-1.96949	0.0488974	0.67849
Ncstn	2130.25	-0.164195	0.0790857	-2.07616	0.0378787	0.67849
Ctc1	1306.54	-0.166864	0.0701915	-2.37727	0.0174414	0.642886
Zfp280d	1624.75	-0.175286	0.0866478	-2.02297	0.0430765	0.67849
Atp8a1	13745.4	-0.17813	0.0817987	-2.17766	0.0294313	0.67794
Vipas39	1619.44	-0.179392	0.0821711	-2.18315	0.0290248	0.674875
Zfp12	1326.54	-0.182163	0.0909895	-2.00203	0.045282	0.67849
Nfix	18985.7	-0.182583	0.0663489	-2.75186	0.00592578	0.497259
Reps1	1600.94	-0.182593	0.0862307	-2.1175	0.0342176	0.67849
Coro1c	3181.43	-0.183712	0.0630375	-2.91432	0.00356462	0.449953
Brd8	2094.13	-0.18616	0.093383	-1.99352	0.046205	0.67849
Cnot1	5874.91	-0.187643	0.0802214	-2.33906	0.0193324	0.650923
Slc37a4	566.755	-0.188296	0.0842982	-2.23369	0.0255035	0.665181
E2f6	880.347	-0.190648	0.090022	-2.1178	0.0341923	0.67849
Sez6l	20309.1	-0.192064	0.0965259	-1.98977	0.0466165	0.67849
Zfp667	933.289	-0.192099	0.0914102	-2.10151	0.0355965	0.67849
Cirh1a	1475.4	-0.192726	0.0779965	-2.47096	0.0134752	0.614243
Strn	1957.42	-0.193061	0.0756532	-2.55192	0.0107132	0.572067
Rnf20	2839.42	-0.193387	0.096993	-1.99383	0.0461708	0.67849
Kidins220	16099.2	-0.196724	0.0736198	-2.67216	0.00753649	0.534114
Dagla	9323.88	-0.197457	0.097266	-2.03007	0.0423496	0.67849
Bbs7	842.795	-0.198833	0.0856764	-2.32074	0.0203007	0.652929
Lrp11	9252.38	-0.199548	0.0863063	-2.31208	0.020773	0.655708
Pick1	1389.37	-0.200478	0.09189	-2.18172	0.0291305	0.675578
Tmem18	1272.6	-0.200602	0.0841709	-2.38327	0.0171595	0.642886
Sema4f	2274.32	-0.202043	0.0852048	-2.37126	0.0177276	0.642886
Xab2	1455.07	-0.202085	0.101778	-1.98555	0.0470828	0.67849
Scn3b	12315.1	-0.202802	0.0955297	-2.12292	0.0337603	0.67849
Pml	614.487	-0.205976	0.102268	-2.01408	0.0440014	0.67849
AW554918	486.97	-0.207098	0.101672	-2.03694	0.0416563	0.67849
Fbf1	2718.72	-0.208633	0.0949552	-2.19718	0.0280078	0.66649
Ddx49	890.641	-0.209754	0.0955863	-2.1944	0.0282068	0.667363
Zbtb17	1165.55	-0.210456	0.079652	-2.6422	0.008237	0.534114
Lrpprc	3008.79	-0.210816	0.0813801	-2.59051	0.00958346	0.552691
Clstn2	9080.79	-0.210985	0.0815691	-2.58657	0.00969352	0.552691
Odc1	1653.05	-0.211738	0.106138	-1.99493	0.0460508	0.67849
Mars	1564.22	-0.212079	0.0957383	-2.2152	0.0267464	0.665181
Mybbp1a	2323.31	-0.213278	0.106227	-2.00777	0.0446682	0.67849
Upf1	3677.45	-0.214587	0.102156	-2.10058	0.0356782	0.67849
Wdr17	858.383	-0.219131	0.10963	-1.99882	0.0456282	0.67849
Aaas	437.21	-0.22064	0.10028	-2.20024	0.0277901	0.666128
Rad50	1094.54	-0.220689	0.102683	-2.14923	0.0316162	0.67849
D630045J12Rik	3532.95	-0.221436	0.111908	-1.97873	0.0478468	0.67849
Grb10	1224.42	-0.221759	0.110386	-2.00894	0.0445438	0.67849
Pcdhb20	468.488	-0.222572	0.0974766	-2.28334	0.0224105	0.655708
Faah	7356.13	-0.22412	0.0988656	-2.26692	0.0233952	0.657976
Klhdc4	802.058	-0.227208	0.112148	-2.02596	0.0427688	0.67849
Boc	677.894	-0.229197	0.104749	-2.18805	0.0286657	0.671041
Bbs5	480.472	-0.229506	0.106956	-2.14581	0.0318883	0.67849
Abhd10	561.237	-0.230406	0.0905965	-2.54321	0.0109838	0.575074
Morc3	1053.76	-0.230881	0.108226	-2.13332	0.0328983	0.67849
Tsta3	557.505	-0.231715	0.111255	-2.08275	0.037274	0.67849
Ica1	1652.41	-0.232107	0.108422	-2.14078	0.0322917	0.67849
Rlf	1920.34	-0.232462	0.116121	-2.0019	0.045295	0.67849
Nup88	1769.3	-0.232865	0.100529	-2.3164	0.0205363	0.655708
Cog1	2004.01	-0.233026	0.109339	-2.13122	0.0330708	0.67849
Zfp668	631.862	-0.233645	0.114604	-2.03871	0.0414786	0.67849
Zfp113	383.065	-0.234386	0.116125	-2.0184	0.0435497	0.67849
Pnma3	973.417	-0.236662	0.106215	-2.22814	0.0258711	0.665181
Tdrd3	789.565	-0.236794	0.0826865	-2.86375	0.00418657	0.469657
Wdr19	925.284	-0.237165	0.106017	-2.23706	0.0252826	0.665181
Ift122	1594.01	-0.23776	0.118316	-2.00953	0.044481	0.67849
Orc3	1835.3	-0.237783	0.082334	-2.88804	0.00387656	0.458697
Zfp143	484.751	-0.238271	0.109013	-2.18572	0.0288364	0.674124
Tmem144	642.918	-0.23926	0.109858	-2.17791	0.029413	0.67794
Cwc22	827.867	-0.240036	0.10246	-2.34274	0.0191427	0.650923
Gba	870.032	-0.243733	0.107216	-2.2733	0.0230079	0.657976
D130043K22Rik	1509.45	-0.247693	0.109736	-2.25717	0.0239974	0.660512
Zswim4	1084.99	-0.248295	0.105985	-2.34273	0.0191432	0.650923
Shprh	2129.32	-0.248687	0.116752	-2.13005	0.0331676	0.67849
Zscan12	286.315	-0.249613	0.113258	-2.20392	0.0275298	0.665181
Mrpl9	1214.07	-0.249632	0.108888	-2.29257	0.021873	0.655708
Nup155	1106.51	-0.250858	0.123536	-2.03065	0.0422903	0.67849
Alg3	340.2	-0.251168	0.110048	-2.28236	0.0224682	0.655708
Polr2a	5586.9	-0.251403	0.096761	-2.59818	0.00937193	0.54515
Tspyl2	3653.85	-0.251439	0.1183	-2.12544	0.03355	0.67849
Utp14a	789.95	-0.254208	0.106998	-2.37581	0.0175105	0.642886
Epha7	10327.9	-0.255679	0.116213	-2.20009	0.0278003	0.666128
Arhgap21	12316.7	-0.25626	0.121661	-2.10635	0.0351741	0.67849
Ovca2	487.719	-0.256889	0.123415	-2.0815	0.0373878	0.67849
Uros	728.336	-0.25722	0.0933199	-2.75633	0.00584549	0.496529
Unc13a	15966.1	-0.258267	0.126423	-2.04288	0.0410647	0.67849
Limk2	3398.14	-0.258312	0.122207	-2.11373	0.0345381	0.67849
Hmbs	604.244	-0.259794	0.109195	-2.37917	0.0173516	0.642886
9930104L06Rik	631.787	-0.261687	0.117819	-2.2211	0.0263441	0.665181
Polr3a	1292.91	-0.261824	0.118597	-2.20768	0.0272666	0.665181
Rbm6	2262.33	-0.262019	0.121202	-2.16184	0.0306306	0.67849
Zfp869	802.281	-0.262306	0.115739	-2.26636	0.0234292	0.657976
Ttc28	832.618	-0.262539	0.0950185	-2.76303	0.00572679	0.49468
Scmh1	1440.09	-0.263385	0.0972992	-2.70696	0.00679031	0.516781
Cstf3	1111.68	-0.264382	0.112566	-2.34869	0.0188397	0.650923
Palm2	2165.75	-0.265003	0.124488	-2.12874	0.0332757	0.67849
Capza1	735.382	-0.26647	0.127366	-2.09216	0.0364244	0.67849
Tmem120b	317.4	-0.266957	0.135393	-1.97172	0.0486421	0.67849
Mknk1	1196.72	-0.267002	0.132745	-2.0114	0.0442835	0.67849
Dopey1	2302.01	-0.267612	0.130727	-2.0471	0.040648	0.67849
Hsf4	264.88	-0.268547	0.127143	-2.11217	0.0346719	0.67849
Timm44	1325.17	-0.269209	0.113549	-2.37086	0.0177466	0.642886
Sec23a	4794.51	-0.269854	0.115826	-2.32981	0.019816	0.650923
E130307A14Rik	651.285	-0.270261	0.131874	-2.04938	0.0404246	0.67849
Tmem138	267.536	-0.271048	0.123573	-2.19342	0.0282768	0.667363
Trafd1	1992.77	-0.272506	0.117109	-2.32694	0.0199682	0.650923
B4galt4	978.027	-0.273262	0.119526	-2.28621	0.0222418	0.655708
B3gntl1	222.263	-0.273931	0.133722	-2.04851	0.0405098	0.67849
Ift172	2073.62	-0.27412	0.12343	-2.22086	0.0263604	0.665181
Abcg2	375.789	-0.27573	0.128076	-2.15287	0.031329	0.67849
Rev3l	2448.32	-0.276113	0.130694	-2.11266	0.03463	0.67849
Grhl1	1348.78	-0.278945	0.113331	-2.46133	0.0138424	0.618264
Dand5	264.692	-0.280033	0.106958	-2.61816	0.00884064	0.541722
Pcdhb13	308.029	-0.280978	0.126668	-2.21823	0.0265393	0.665181
Ttc21b	650.711	-0.282303	0.13956	-2.02281	0.043093	0.67849
Rnf169	1376.62	-0.282502	0.136594	-2.0682	0.0386217	0.67849
Edc4	2747.39	-0.283995	0.136483	-2.08081	0.0374511	0.67849
Vps13b	3933.13	-0.285552	0.126555	-2.25634	0.0240495	0.66054
Ints1	3584.78	-0.28676	0.113993	-2.51558	0.0118836	0.587625
Dock7	1551.41	-0.288444	0.125436	-2.29954	0.0214745	0.655708
Eri2	455.661	-0.288571	0.129852	-2.2223	0.0262631	0.665181
Nit1	885.35	-0.289153	0.135392	-2.13566	0.0327067	0.67849
Cdh9	3456.4	-0.289731	0.112226	-2.58168	0.00983214	0.55329
Pgap2	370.183	-0.29191	0.104431	-2.79525	0.00518602	0.488076
Tgfbr3	922.266	-0.29321	0.119603	-2.45153	0.014225	0.619022
Sdccag8	647.7	-0.293264	0.125438	-2.33793	0.0193909	0.650923
Bbs2	744.341	-0.293593	0.126094	-2.32836	0.0198931	0.650923
Polk	344.944	-0.294837	0.14758	-1.99782	0.0457365	0.67849
Katna1	338.801	-0.296646	0.124521	-2.3823	0.0172047	0.642886
Psme4	1743.8	-0.29713	0.144327	-2.05873	0.0395205	0.67849
Pnpt1	862.514	-0.29851	0.138748	-2.15145	0.031441	0.67849
Car12	2480.63	-0.300281	0.136005	-2.20787	0.0272534	0.665181
Tmem59l	7652.03	-0.300804	0.13527	-2.22373	0.0261664	0.665181
Zfp354a	286.646	-0.303074	0.137573	-2.20301	0.0275944	0.665181
Mitf	253.386	-0.304744	0.152453	-1.99894	0.0456149	0.67849
Mecr	443.334	-0.305053	0.151334	-2.01577	0.0438245	0.67849
Dync1i2	5850.77	-0.30724	0.139569	-2.20135	0.0277112	0.66584
B230217C12Rik	1174.91	-0.30783	0.104874	-2.93525	0.00333284	0.435781
Zfp939	254.319	-0.308415	0.144434	-2.13534	0.0327335	0.67849
Lig3	1124.23	-0.308454	0.146462	-2.10603	0.0352014	0.67849
Pced1b	337.513	-0.309825	0.147165	-2.10529	0.0352661	0.67849
Ppp1r3e	247.423	-0.310825	0.152353	-2.04017	0.0413335	0.67849
Frrs1l	9279.44	-0.311749	0.114313	-2.72716	0.00638817	0.508581
Ino80	1267.11	-0.31583	0.15342	-2.0586	0.0395327	0.67849
Vav3	708.47	-0.315859	0.159722	-1.97755	0.0479792	0.67849
Spg11	903.965	-0.317298	0.155193	-2.04454	0.0409003	0.67849
Zfp384	1408.37	-0.317624	0.158941	-1.99837	0.0456767	0.67849
Pcgf1	416.901	-0.317812	0.151405	-2.09909	0.0358089	0.67849
Ttc4	1558.88	-0.318593	0.154457	-2.06266	0.039145	0.67849
Vps33b	724.592	-0.320004	0.139567	-2.29283	0.0218575	0.655708
Cep97	772.514	-0.321888	0.120271	-2.67635	0.00744295	0.534114
Akap7	1294.84	-0.322125	0.135152	-2.38343	0.0171524	0.642886
Pm20d2	891.353	-0.325865	0.155201	-2.09963	0.0357614	0.67849
Sat2	350.498	-0.326037	0.12421	-2.62489	0.00866764	0.538641
Ctns	528.103	-0.32623	0.159635	-2.0436	0.0409931	0.67849
Trub1	1141.98	-0.326535	0.144679	-2.25696	0.0240103	0.660512
Armcx6	156.378	-0.328032	0.155543	-2.10895	0.0349493	0.67849
Trmt11	228.081	-0.328916	0.167279	-1.96628	0.0492668	0.67849
Mthfsd	787.063	-0.330016	0.131221	-2.51495	0.0119049	0.587625
Tmod1	1871.45	-0.330054	0.132162	-2.49734	0.0125128	0.597919
Alkbh3	281.368	-0.330362	0.168367	-1.96216	0.0497444	0.67849
Shc2	1868.31	-0.331663	0.159116	-2.08441	0.0371227	0.67849
Ap4b1	488.375	-0.333333	0.105166	-3.1696	0.00152649	0.303121
Trrap	9051.07	-0.333689	0.167799	-1.98862	0.0467431	0.67849
Tle1	2772.73	-0.334179	0.109114	-3.06267	0.00219372	0.35683
Unc79	4068.4	-0.334247	0.16148	-2.0699	0.0384619	0.67849
Abcb1b	236.277	-0.335853	0.137972	-2.4342	0.0149246	0.62734
Cacna1c	9258.69	-0.336641	0.140969	-2.38805	0.016938	0.642886
Parp2	700.084	-0.337277	0.15817	-2.13237	0.0329762	0.67849
Ankhd1	3046.1	-0.337935	0.16707	-2.02271	0.0431031	0.67849
AW146154	191.653	-0.33845	0.145056	-2.33323	0.0196362	0.650923
Ccdc30	438.647	-0.338849	0.148144	-2.28729	0.0221786	0.655708
Ophn1	1227.36	-0.339193	0.121354	-2.79507	0.00518893	0.488076
Rnf32	582.371	-0.339744	0.168725	-2.0136	0.0440519	0.67849
Casp2	352.281	-0.340638	0.165183	-2.06218	0.0391902	0.67849
Zfp160	602.051	-0.341405	0.170863	-1.99812	0.0457035	0.67849
5330417C22Rik	1122.99	-0.342745	0.15733	-2.17851	0.0293679	0.67794
Eogt	526.75	-0.344001	0.170956	-2.01222	0.0441971	0.67849
Trmt1	1526.69	-0.345864	0.151284	-2.28619	0.0222434	0.655708
Pank4	963.342	-0.347997	0.161993	-2.14822	0.0316962	0.67849
Cpeb1	3167.57	-0.350958	0.173946	-2.01762	0.0436305	0.67849
Spag1	463.495	-0.351822	0.129957	-2.70722	0.00678489	0.516781
Sdccag3	2539.07	-0.352601	0.178004	-1.98086	0.0476069	0.67849
Zfp157	900.058	-0.352629	0.128247	-2.74961	0.00596657	0.497259
Slc35b3	312.129	-0.352942	0.147197	-2.39775	0.0164962	0.641867
Jade3	602.651	-0.354271	0.153566	-2.30697	0.0210566	0.655708
Mzf1	314.54	-0.355538	0.160343	-2.21736	0.0265988	0.665181
Hnrnpdl	6314.95	-0.357455	0.162809	-2.19555	0.0281241	0.66649
Cep89	503.567	-0.357697	0.166054	-2.15409	0.0312329	0.67849
Ikbkb	1311.26	-0.358257	0.157023	-2.28156	0.0225154	0.655708
Rab36	847.665	-0.358324	0.175032	-2.04719	0.0406394	0.67849
Zcchc11	1407.9	-0.359567	0.155948	-2.30569	0.0211281	0.655708
Tubgcp2	1832.17	-0.363031	0.124105	-2.9252	0.00344233	0.442331
A430046D13Rik	543.073	-0.363372	0.175279	-2.07311	0.0381618	0.67849
Pcdhga12	753.253	-0.363805	0.131369	-2.76933	0.00561719	0.49468
Zscan26	2783.93	-0.363839	0.16895	-2.15353	0.0312772	0.67849
Cep295	1082.11	-0.365875	0.181014	-2.02125	0.0432535	0.67849
Hmgb1	6159.86	-0.366234	0.107231	-3.41537	0.000636943	0.203353
Rfxank	375.658	-0.366541	0.119621	-3.06418	0.00218266	0.35683
Tsga10	556.401	-0.36655	0.186166	-1.96894	0.0489596	0.67849
Dync2h1	2127.28	-0.367738	0.117015	-3.14265	0.00167423	0.31867
Lbr	427.603	-0.368843	0.179981	-2.04934	0.0404284	0.67849
Med8	620.939	-0.370324	0.160869	-2.30202	0.021334	0.655708
Accs	102.666	-0.371012	0.179579	-2.06601	0.0388274	0.67849
Dgki	1966.26	-0.371521	0.161268	-2.30374	0.0212372	0.655708
2310045N01Rik	542.636	-0.372198	0.142466	-2.61255	0.00898705	0.541917
Zbtb20	1967.58	-0.372779	0.175709	-2.12157	0.0338736	0.67849
Smarcd2	907.812	-0.373078	0.185214	-2.01431	0.043977	0.67849
Syne1	28533.6	-0.374444	0.156796	-2.3881	0.0169358	0.642886
Serac1	1219.68	-0.375063	0.186479	-2.01129	0.0442952	0.67849
Zfand4	121.207	-0.376653	0.169021	-2.22844	0.0258515	0.665181
Kctd16	658.18	-0.377953	0.16217	-2.33059	0.019775	0.650923
Nsmaf	1044.5	-0.378076	0.188101	-2.00996	0.0444352	0.67849
C920006O11Rik	92.7881	-0.378229	0.182406	-2.07355	0.0381209	0.67849
6820431F20Rik	286.116	-0.380704	0.178434	-2.13358	0.0328771	0.67849
1700030K09Rik	270.052	-0.381008	0.169483	-2.24806	0.0245722	0.665181
Bbs12	203.525	-0.382872	0.182969	-2.09255	0.036389	0.67849
Ptpn21	346.885	-0.384335	0.162922	-2.35901	0.0183239	0.647439
Polr2k	437.769	-0.384544	0.157875	-2.43575	0.0148609	0.62734
Panct2	152.231	-0.384862	0.139166	-2.76548	0.00568394	0.49468
Pfas	1061.32	-0.38499	0.161943	-2.37731	0.0174393	0.642886
Zfat	303.97	-0.386691	0.168573	-2.2939	0.021796	0.655708
Slc27a3	371.081	-0.38913	0.191511	-2.03189	0.0421644	0.67849
Man2b1	1296.41	-0.389782	0.11568	-3.36947	0.000753118	0.213293
Zcwpw1	205.812	-0.389787	0.176595	-2.20723	0.0272977	0.665181
Syn3	1964.07	-0.39123	0.196536	-1.99063	0.046522	0.67849
Heatr1	1129.14	-0.391402	0.143798	-2.72188	0.00649108	0.510946
Grm8	203.582	-0.39283	0.127352	-3.08461	0.00203818	0.345212
Zfp697	974.62	-0.392891	0.123152	-3.1903	0.00142127	0.299437
Zfp112	366.807	-0.39323	0.173532	-2.26604	0.0234489	0.657976
Rad18	187.725	-0.395248	0.19203	-2.05826	0.039565	0.67849
Pigb	339.432	-0.396163	0.200324	-1.97761	0.0479727	0.67849
Dus4l	217.179	-0.39668	0.156521	-2.53435	0.0112655	0.580962
Pdzrn4	279.4	-0.398089	0.155299	-2.56337	0.0103663	0.564221
Hist2h2be	334.987	-0.398321	0.150118	-2.65339	0.0079687	0.534114
Tmem194	182.997	-0.398578	0.198414	-2.00881	0.0445568	0.67849
Slco2a1	430.845	-0.403909	0.150043	-2.69195	0.00710363	0.528596
5330413P13Rik	130.535	-0.405427	0.189644	-2.13784	0.0325298	0.67849
Abca8b	1423.57	-0.405727	0.186615	-2.17413	0.0296952	0.67849
Kdm5d	916.522	-0.406309	0.161379	-2.51773	0.0118115	0.587625
Npy1r	1598.1	-0.408144	0.172372	-2.36781	0.0178936	0.643908
Fam35a	242.467	-0.409854	0.159534	-2.56906	0.0101974	0.561051
Fdxacb1	160.323	-0.414617	0.177012	-2.3423	0.0191651	0.650923
2210406O10Rik	87.9319	-0.416143	0.211993	-1.963	0.0496456	0.67849
Gigyf1	2500.29	-0.417796	0.201598	-2.07242	0.0382258	0.67849
Ece2	1490.46	-0.418495	0.14935	-2.80212	0.00507687	0.488076
Slc25a27	1213.58	-0.420263	0.185154	-2.2698	0.0232198	0.657976
C2cd5	2512.98	-0.421253	0.214409	-1.96472	0.0494465	0.67849
4933427D14Rik	1335.57	-0.42255	0.211826	-1.9948	0.0460652	0.67849
Cyp4f13	245.621	-0.422964	0.164114	-2.57725	0.00995885	0.554997
Ofd1	362.479	-0.424405	0.143565	-2.95619	0.00311464	0.41712
Zfc3h1	2300.56	-0.424757	0.21495	-1.97607	0.0481463	0.67849
Gm14322	191.716	-0.426169	0.19265	-2.21214	0.026957	0.665181
Ryr2	21040.7	-0.427228	0.171155	-2.49614	0.0125552	0.597919
Med23	1540.02	-0.427974	0.157625	-2.71514	0.00662468	0.514473
Tubd1	225.213	-0.428709	0.19815	-2.16356	0.0304982	0.67849
Zfp784	161.798	-0.429939	0.193303	-2.22416	0.0261374	0.665181
Pcdhga1	292.474	-0.430412	0.174742	-2.46313	0.0137731	0.618264
Nek3	103.543	-0.431357	0.213012	-2.02504	0.0428636	0.67849
Car15	239.282	-0.431649	0.186566	-2.31365	0.020687	0.655708
Alg13	239.084	-0.432431	0.163787	-2.6402	0.00828563	0.534114
Dgka	641.514	-0.432617	0.176136	-2.45616	0.014043	0.619022
Abcc8	1767.56	-0.436761	0.217726	-2.00601	0.0448549	0.67849
Tmem260	684.378	-0.437445	0.151881	-2.88018	0.00397446	0.458697
Ypel4	1822.2	-0.437859	0.197712	-2.21463	0.0267854	0.665181
Dpp7	508.045	-0.439054	0.188449	-2.32983	0.0198152	0.650923
Prdm10	639.365	-0.440374	0.205439	-2.14358	0.0320667	0.67849
Vipr1	915.676	-0.440385	0.194133	-2.26847	0.0233007	0.657976
B3galnt2	640.886	-0.440824	0.218687	-2.01578	0.0438232	0.67849
Btg2	822.086	-0.442292	0.168449	-2.62567	0.0086478	0.538641
Mb21d1	74.8947	-0.443078	0.220269	-2.01153	0.044269	0.67849
Zfp583	245.663	-0.443293	0.141625	-3.13004	0.00174783	0.31867
Arhgap17	711.993	-0.445279	0.22582	-1.97183	0.0486287	0.67849
Alg1	545.808	-0.446374	0.124179	-3.59459	0.000324906	0.140327
Cc2d2a	1391.38	-0.449243	0.172385	-2.60604	0.00915951	0.541917
Vegfc	85.1284	-0.450535	0.209618	-2.14931	0.0316095	0.67849
Cc2d1b	659.969	-0.450913	0.185698	-2.42821	0.0151737	0.627646
Cep164	576.424	-0.451275	0.225753	-1.99898	0.045611	0.67849
Fcgr2b	70.3498	-0.451528	0.219685	-2.05534	0.039846	0.67849
Ints2	912.424	-0.451854	0.181731	-2.48638	0.0129048	0.597919
Tbc1d2	130.709	-0.453807	0.161132	-2.81636	0.00485713	0.488076
Dvl2	716.74	-0.455663	0.190948	-2.38632	0.0170179	0.642886
Zfp874a	322.258	-0.456824	0.232538	-1.96451	0.0494707	0.67849
Cacna1d	2999.49	-0.458724	0.222656	-2.06023	0.0393763	0.67849
Mid1	190.906	-0.460625	0.140862	-3.27006	0.00107526	0.255059
Pcdhga2	588.196	-0.461478	0.143603	-3.21358	0.00131093	0.283095
Rnf39	150.859	-0.462447	0.234164	-1.97488	0.0482817	0.67849
Zfp653	593.779	-0.46358	0.211331	-2.19362	0.0282624	0.667363
Rbm28	1724.03	-0.463791	0.163153	-2.84268	0.00447358	0.486073
Agbl5	397.79	-0.463844	0.233754	-1.98433	0.0472195	0.67849
Exd2	2938.66	-0.464804	0.182268	-2.55011	0.0107688	0.572435
Rhebl1	100.273	-0.466225	0.205688	-2.26667	0.0234106	0.657976
Slc26a8	241.262	-0.469712	0.204477	-2.29714	0.0216109	0.655708
A930012L18Rik	138.944	-0.470996	0.194784	-2.41805	0.0156041	0.63315
Pcdha11	96.2068	-0.472137	0.183464	-2.57346	0.0100687	0.55816
Pcdhb21	115.039	-0.473954	0.187786	-2.52391	0.0116059	0.587625
Nrip2	845.991	-0.474103	0.197065	-2.40582	0.0161361	0.640463
Pcsk5	1082.89	-0.478862	0.17141	-2.79367	0.00521136	0.488076
Aasdh	402.715	-0.478895	0.209744	-2.28324	0.0224163	0.655708
Per3	1869.43	-0.479716	0.237922	-2.01627	0.0437714	0.67849
Zfp85os	130.423	-0.480244	0.205361	-2.33853	0.0193597	0.650923
Map7	3199.66	-0.481275	0.161626	-2.9777	0.00290418	0.407267
Pcdha9	130.47	-0.481658	0.234108	-2.05742	0.0396455	0.67849
Mcm5	194.393	-0.48303	0.14809	-3.26175	0.00110728	0.255059
Asxl3	539.168	-0.483831	0.214168	-2.25912	0.0238758	0.660512
Mob3c	169.92	-0.485688	0.228509	-2.12547	0.0335473	0.67849
Vps13c	6777.43	-0.485968	0.217114	-2.2383	0.0252012	0.665181
Btaf1	2366.47	-0.486589	0.178321	-2.72873	0.00635791	0.508515
Krba1	1492.13	-0.489388	0.242847	-2.01521	0.0438827	0.67849
Lppr1	367.11	-0.490137	0.148932	-3.291	0.000998302	0.246381
Park2	314.214	-0.490432	0.239605	-2.04684	0.040674	0.67849
3110062M04Rik	129.009	-0.491071	0.209707	-2.34171	0.0191958	0.650923
1600020E01Rik	124.811	-0.491608	0.179156	-2.74402	0.00606922	0.497259
Phf21b	417.902	-0.492144	0.201952	-2.43694	0.0148123	0.62734
Fnbp4	1871.62	-0.492219	0.245081	-2.00839	0.0446016	0.67849
Zfp738	555.543	-0.494758	0.151605	-3.26347	0.00110058	0.255059
Rbm12b2	487.543	-0.495596	0.171922	-2.88268	0.00394314	0.458697
Znf512b	3077.71	-0.495788	0.235623	-2.10416	0.0353647	0.67849
Slx1b	632.1	-0.496959	0.20687	-2.40228	0.0162933	0.640463
Aspdh	82.2358	-0.502867	0.227742	-2.20805	0.0272408	0.665181
Pot1b	234.365	-0.503424	0.247765	-2.03186	0.042168	0.67849
Btbd8	86.7749	-0.503829	0.235942	-2.13539	0.0327293	0.67849
Susd1	609.099	-0.503907	0.188591	-2.67196	0.00754104	0.534114
Sfswap	2809.3	-0.505001	0.244379	-2.06647	0.0387843	0.67849
Ripk2	266.779	-0.506372	0.224576	-2.25479	0.0241463	0.661293
Trmt13	251.695	-0.508462	0.215272	-2.36195	0.0181792	0.646222
Tceanc2	565.174	-0.513518	0.125852	-4.08034	4.49697e-05	0.0323707
AA415398	241.375	-0.513698	0.168004	-3.05766	0.0022307	0.35683
Runx2	444.677	-0.51478	0.239562	-2.14883	0.0316477	0.67849
Ap4e1	782.999	-0.51965	0.234206	-2.21877	0.0265023	0.665181
Hemk1	277.621	-0.519669	0.249016	-2.08689	0.0368984	0.67849
2810029C07Rik	317.868	-0.523055	0.249342	-2.09774	0.0359281	0.67849
Slc7a6	947.146	-0.52314	0.251522	-2.07989	0.0375353	0.67849
Tnxb	738.707	-0.527039	0.268729	-1.96123	0.0498521	0.67849
Chaf1a	183.587	-0.528845	0.150987	-3.50259	0.000460757	0.170377
Recql5	931.837	-0.528899	0.24393	-2.16824	0.0301401	0.67849
Snapc4	1350.59	-0.531006	0.255442	-2.07877	0.0376386	0.67849
Prdm5	671.577	-0.531458	0.268689	-1.97797	0.047932	0.67849
4933421O10Rik	384.893	-0.532839	0.161185	-3.30576	0.000947193	0.240643
Tnip2	1060.22	-0.536773	0.258964	-2.07277	0.0381933	0.67849
Trim17	183.371	-0.543782	0.252336	-2.15499	0.0311623	0.67849
Efcab5	157.867	-0.543879	0.194482	-2.79655	0.00516514	0.488076
Zmym6	1393.21	-0.545062	0.263058	-2.07202	0.0382633	0.67849
Zfp280c	580.008	-0.546098	0.269253	-2.02819	0.0425407	0.67849
Rpusd3	349.55	-0.547344	0.145399	-3.76443	0.000166927	0.0930269
Rrp1b	505.832	-0.549052	0.273822	-2.00514	0.0449482	0.67849
Otof	429.858	-0.549392	0.260447	-2.10942	0.0349081	0.67849
Tyk2	883.034	-0.549695	0.272131	-2.01996	0.0433872	0.67849
Fyco1	3749.88	-0.550588	0.234301	-2.34992	0.0187776	0.650923
Scnm1	547.575	-0.550673	0.161124	-3.41769	0.000631544	0.203353
Gstm6	271.744	-0.550861	0.226184	-2.43546	0.0148729	0.62734
Ctnnal1	351.024	-0.551396	0.193328	-2.85213	0.0043427	0.484029
Acp1	1361.46	-0.554941	0.190762	-2.90907	0.00362503	0.451267
Cdon	1219.18	-0.555221	0.266679	-2.08198	0.0373444	0.67849
Icam1	64.3254	-0.558013	0.25699	-2.17134	0.0299056	0.67849
Tmem150a	210.231	-0.559345	0.259809	-2.15291	0.0313257	0.67849
Flt3	387.382	-0.559903	0.241208	-2.32124	0.0202737	0.652929
Casp6	88.0356	-0.564337	0.188918	-2.98721	0.00281538	0.407267
Tbce	1255.9	-0.565535	0.202062	-2.79882	0.00512898	0.488076
2001-01-01	51.1817	-0.567232	0.249641	-2.27219	0.0230749	0.657976
Crlf1	1608.9	-0.568563	0.179194	-3.17289	0.00150929	0.303121
Ankzf1	694.334	-0.568603	0.28891	-1.9681	0.0490568	0.67849
Sema5b	954.288	-0.570867	0.177192	-3.22175	0.00127411	0.278628
Ttll3	356.995	-0.57269	0.273185	-2.09634	0.036052	0.67849
Alg6	265.004	-0.572775	0.212961	-2.68957	0.00715441	0.528596
Rab34	418.811	-0.572818	0.245033	-2.33771	0.019402	0.650923
Txlnb	101.437	-0.574478	0.257287	-2.23283	0.0255603	0.665181
Gpnmb	293.436	-0.576495	0.240186	-2.4002	0.016386	0.640463
Mks1	107.497	-0.578911	0.240153	-2.41059	0.0159267	0.638398
Pan2	770.925	-0.579049	0.242494	-2.38789	0.0169456	0.642886
Sass6	205.523	-0.586542	0.156636	-3.74462	0.000180667	0.0938148
Srd5a1	174.528	-0.587948	0.222187	-2.64619	0.00814039	0.534114
E130008D07Rik	253.927	-0.58882	0.225632	-2.60965	0.00906361	0.541917
Rad9b	104.759	-0.591646	0.234329	-2.52485	0.0115747	0.587625
Rbm33	3654.61	-0.592577	0.291077	-2.03581	0.0417697	0.67849
Brca2	176.633	-0.592618	0.271414	-2.18344	0.0290031	0.674875
Glis3	1266.17	-0.593615	0.30183	-1.96672	0.0492157	0.67849
Kcnf1	2339.32	-0.594808	0.182256	-3.26358	0.00110016	0.255059
L3mbtl1	225.902	-0.596986	0.289482	-2.06226	0.0391831	0.67849
4833422C13Rik	396.751	-0.59753	0.130361	-4.58365	4.56921e-06	0.0098672
C630043F03Rik	399.758	-0.597975	0.164415	-3.637	0.000275837	0.125404
Paxbp1	1744.6	-0.602633	0.293739	-2.0516	0.0402089	0.67849
Prtg	598.157	-0.603024	0.290946	-2.07263	0.0382065	0.67849
Fgf10	942.546	-0.603347	0.216094	-2.79206	0.00523739	0.488076
Dclre1c	460.054	-0.604847	0.230109	-2.62853	0.00857549	0.538641
Palmd	887.078	-0.60613	0.223307	-2.71434	0.00664085	0.514473
Pkd1l3	183.899	-0.608322	0.280997	-2.16487	0.0303976	0.67849
Nnt	1032.2	-0.609813	0.201209	-3.03075	0.0024395	0.38665
Snhg17	293.817	-0.610832	0.290508	-2.10264	0.0354974	0.67849
Henmt1	65.3983	-0.61597	0.220068	-2.79899	0.00512621	0.488076
Kifc5b	82.8526	-0.619769	0.305115	-2.03126	0.0422285	0.67849
Gabpb2	1411.17	-0.620187	0.285977	-2.16866	0.0301086	0.67849
Klf2	193.451	-0.622428	0.207138	-3.00489	0.00265674	0.395672
Ncoa7	2265.28	-0.623289	0.216051	-2.88492	0.00391512	0.458697
Pisd-ps2	1613.67	-0.627615	0.292998	-2.14204	0.0321899	0.67849
Elovl1	280.703	-0.632223	0.20528	-3.07981	0.00207135	0.347423
Syna	527.664	-0.637111	0.18099	-3.52014	0.000431313	0.169349
AW822252	52.1097	-0.638545	0.315274	-2.02536	0.0428302	0.67849
Cep70	742.537	-0.6388	0.289887	-2.20362	0.027551	0.665181
Col6a3	107.051	-0.639677	0.258864	-2.47109	0.0134701	0.614243
Vwa3a	894.905	-0.640058	0.30084	-2.12757	0.0333728	0.67849
Ddit4l	241.345	-0.644694	0.220489	-2.92392	0.00345651	0.442331
Idua	372.266	-0.646354	0.206172	-3.13503	0.00171836	0.31867
Cntrl	544.777	-0.648415	0.274016	-2.36634	0.017965	0.643908
Abhd14b	298.016	-0.650198	0.293622	-2.21441	0.0268009	0.665181
A230056J06Rik	39.0261	-0.650554	0.286905	-2.26749	0.0233606	0.657976
Ntn5	838.885	-0.6508	0.237725	-2.73761	0.00618867	0.498863
Smpd4	1756.21	-0.652761	0.282636	-2.30955	0.0209132	0.655708
Dffb	227.145	-0.655203	0.330733	-1.98106	0.0475843	0.67849
Gcfc2	380.847	-0.657901	0.238032	-2.76392	0.00571109	0.49468
0610040B10Rik	29.3156	-0.659646	0.309386	-2.13211	0.0329976	0.67849
Aoc2	215.664	-0.662014	0.27176	-2.43602	0.0148498	0.62734
Itga11	302.859	-0.667115	0.330176	-2.02048	0.0433336	0.67849
2900076A07Rik	186.625	-0.668314	0.310388	-2.15316	0.0313064	0.67849
Ccdc116	51.9871	-0.677176	0.299234	-2.26303	0.0236339	0.660512
2610005L07Rik	456.347	-0.682398	0.206184	-3.30966	0.000934084	0.240643
Myo19	192.249	-0.683426	0.312156	-2.18937	0.0285697	0.671041
Traip	553.124	-0.688762	0.283451	-2.42992	0.0151022	0.627646
Polq	99.5927	-0.694073	0.296978	-2.33712	0.0194331	0.650923
Tpd52l1	995.328	-0.694193	0.143541	-4.8362	1.32346e-06	0.00571604
Fam129c	76.2891	-0.698053	0.355559	-1.96326	0.0496163	0.67849
Ccdc57	311.786	-0.698107	0.259405	-2.69119	0.00711987	0.528596
Paqr5	41.6578	-0.701378	0.351222	-1.99697	0.045829	0.67849
Rtel1	456.045	-0.702845	0.316702	-2.21926	0.0264688	0.665181
1110019D14Rik	41.7314	-0.703048	0.280586	-2.50564	0.0122228	0.594733
Tert	56.9777	-0.703283	0.328165	-2.14308	0.0321066	0.67849
Sbsn	280.052	-0.7034	0.28993	-2.42611	0.0152618	0.627646
Eaf2	31.1942	-0.705917	0.314326	-2.24582	0.0247158	0.665181
Pdia5	126.098	-0.707706	0.310086	-2.28229	0.0224722	0.655708
A230077H06Rik	378.295	-0.711676	0.311136	-2.28735	0.0221754	0.655708
Ror1	117.176	-0.715939	0.298998	-2.39446	0.0166449	0.642886
Cracr2a	28.4881	-0.717399	0.341502	-2.10072	0.0356657	0.67849
Phtf1	1144.36	-0.71788	0.207066	-3.46692	0.000526458	0.185614
9830166K06Rik	120.42	-0.721155	0.326379	-2.20957	0.0271353	0.665181
Zgrf1	202.605	-0.721198	0.293345	-2.45853	0.0139508	0.619022
Wisp1	33.5741	-0.730042	0.352315	-2.07213	0.0382534	0.67849
Igsf9	108.338	-0.730202	0.340841	-2.14235	0.0321649	0.67849
Noxred1	61.3209	-0.734082	0.338779	-2.16685	0.0302464	0.67849
Fas	29.0077	-0.735307	0.343095	-2.14316	0.0321005	0.67849
Notum	36.2227	-0.736548	0.36138	-2.03815	0.0415346	0.67849
Gm12216	142.405	-0.740352	0.306311	-2.417	0.0156492	0.63315
Rsl1	101.585	-0.749359	0.307575	-2.43635	0.0148365	0.62734
Ap1g2	199.548	-0.755753	0.364081	-2.07578	0.0379139	0.67849
Fcrls	639.675	-0.760059	0.297645	-2.55357	0.0106624	0.572059
Doc2g	74.8364	-0.764846	0.374425	-2.04272	0.0410798	0.67849
4933406C10Rik	64.686	-0.764957	0.356974	-2.14289	0.0321216	0.67849
Card10	410.429	-0.769048	0.254108	-3.02646	0.00247434	0.388606
Hdac7	1072.65	-0.771524	0.318226	-2.42445	0.0153315	0.627646
Nvl	1330.74	-0.780473	0.217556	-3.58747	0.000333908	0.140697
Erich6	36.6995	-0.785514	0.307874	-2.55141	0.0107287	0.572067
Hif3a	126.752	-0.786239	0.378864	-2.07525	0.037963	0.67849
Mov10	397.69	-0.788845	0.356543	-2.21248	0.0269334	0.665181
Pcdhb1	15.2648	-0.795368	0.393097	-2.02334	0.0430382	0.67849
Fbxw10	62.0763	-0.796123	0.324688	-2.45196	0.014208	0.619022
4933439C10Rik	379.854	-0.798062	0.324266	-2.46114	0.0138497	0.618264
Hspb8	319.997	-0.799929	0.301434	-2.65374	0.00796048	0.534114
Dnah2	222.632	-0.802699	0.338613	-2.37055	0.0177615	0.642886
Slc16a11	489.95	-0.804521	0.338836	-2.37437	0.0175791	0.642886
Shkbp1	353.641	-0.808142	0.372688	-2.16841	0.0301272	0.67849
Gm11944	57.3927	-0.812511	0.289552	-2.80609	0.00501464	0.488076
Srp9	1809.51	-0.814169	0.260617	-3.124	0.00178409	0.31867
Hpdl	129.219	-0.815372	0.158691	-5.13812	2.77507e-07	0.00239711
Gm10037	79.8789	-0.817811	0.260705	-3.13692	0.00170732	0.31867
6330549D23Rik	33.4761	-0.828599	0.300165	-2.76047	0.00577178	0.496086
Asprv1	39.3658	-0.833247	0.312582	-2.66569	0.00768298	0.534114
Gm5087	63.8642	-0.834794	0.368055	-2.26813	0.0233215	0.657976
Gm20063	68.5905	-0.842128	0.265293	-3.17433	0.00150185	0.303121
1500004A13Rik	853.837	-0.843093	0.21228	-3.97161	7.1388e-05	0.0493319
Gm960	47.8728	-0.843359	0.321571	-2.62262	0.0087257	0.540305
Lrrc29	39.4427	-0.843429	0.394756	-2.13658	0.0326321	0.67849
Ankef1	25.6004	-0.843758	0.339499	-2.4853	0.0129441	0.597919
Col15a1	116.605	-0.846438	0.293371	-2.88521	0.00391151	0.458697
Pdlim3	27.4273	-0.850012	0.361358	-2.35227	0.0186592	0.650923
6430550D23Rik	21.1834	-0.86028	0.380375	-2.26166	0.0237183	0.660512
Zfp185	143.895	-0.860573	0.192484	-4.47088	7.78984e-06	0.0127137
Hyi	51.2266	-0.861472	0.231512	-3.72107	0.000198381	0.0979208
Mri1	344.763	-0.864441	0.225407	-3.83502	0.000125553	0.0774663
Gm4013	16.1046	-0.870129	0.441517	-1.97077	0.0487499	0.67849
Tmem86b	116.395	-0.880049	0.397909	-2.21169	0.0269883	0.665181
Tnfrsf23	18.8851	-0.880336	0.377644	-2.33113	0.0197467	0.650923
Pxdn	3554.81	-0.881459	0.385694	-2.28539	0.0222902	0.655708
Dennd1c	30.497	-0.88352	0.363494	-2.43063	0.0150726	0.627646
F420014N23Rik	33.6836	-0.884972	0.43988	-2.01185	0.044236	0.67849
Ttn	113.535	-0.887365	0.407033	-2.18008	0.0292514	0.676502
2610042L04Rik	21.0788	-0.895176	0.41241	-2.1706	0.0299614	0.67849
Cubn	27.4238	-0.898065	0.436959	-2.05526	0.0398535	0.67849
Mcmdc2	70.417	-0.901581	0.362018	-2.49043	0.0127587	0.597919
Spx	45.4973	-0.905419	0.367326	-2.46489	0.0137054	0.618264
Tmem252	21.7724	-0.915923	0.3718	-2.46348	0.0137594	0.618264
5730480H06Rik	48.1227	-0.916031	0.443173	-2.06699	0.0387355	0.67849
Nlrc5	13.9649	-0.927067	0.419281	-2.21109	0.0270297	0.665181
Spag5	485.181	-0.927188	0.307802	-3.01229	0.00259288	0.395672
Gm7854	14.9617	-0.93301	0.440273	-2.11916	0.0340767	0.67849
Snord89	15.1456	-0.934415	0.448339	-2.08417	0.0371447	0.67849
4933407K13Rik	69.0239	-0.942887	0.443968	-2.12377	0.0336894	0.67849
Gch1	44.3501	-0.947221	0.380513	-2.48933	0.0127985	0.597919
Wdhd1	311.401	-0.95142	0.25257	-3.76695	0.000165252	0.0930269
Scn9a	222.251	-0.953566	0.358574	-2.65933	0.00782968	0.534114
Thsd1	123.828	-0.964131	0.28302	-3.40659	0.000657799	0.203353
Nsun7	632.222	-0.970655	0.310793	-3.12315	0.00178925	0.31867
Ybx2	128.894	-0.97654	0.481638	-2.02754	0.0426073	0.67849
A330076C08Rik	26.8071	-0.985539	0.43329	-2.27455	0.0229331	0.657976
Lpar2	19.1211	-0.986045	0.491791	-2.00501	0.0449621	0.67849
Col20a1	233.243	-0.990306	0.358043	-2.76588	0.00567687	0.49468
4931408D14Rik	17.3632	-0.990899	0.425658	-2.32793	0.0199161	0.650923
Piwil2	35.9529	-0.992961	0.453737	-2.18841	0.02864	0.671041
Ipw	164.276	-0.996298	0.455289	-2.18828	0.0286495	0.671041
Npc1l1	36.7777	-1.01199	0.382957	-2.64255	0.00822836	0.534114
Gm14420	502.089	-1.01713	0.342313	-2.97134	0.00296503	0.407267
Gm14403	209.142	-1.02658	0.300525	-3.41596	0.000635567	0.203353
1700109H08Rik	82.5442	-1.02916	0.493405	-2.08583	0.0369937	0.67849
Ccdc171	170.55	-1.03231	0.239024	-4.31885	1.56846e-05	0.0159393
Anxa9	42.4066	-1.05032	0.488243	-2.15123	0.0314584	0.67849
Cabyr	50.1362	-1.05308	0.38652	-2.72452	0.00643946	0.510313
Iqch	10.8999	-1.05882	0.522546	-2.02626	0.0427379	0.67849
Ldhal6b	13.4232	-1.06165	0.526178	-2.01767	0.0436258	0.67849
Oacyl	56.5198	-1.0747	0.444207	-2.41938	0.015547	0.63315
Ptpn22	44.0511	-1.09514	0.4559	-2.40215	0.0162991	0.640463
Lhx1	10.8843	-1.10905	0.515733	-2.15044	0.0315203	0.67849
Upk1b	61.014	-1.1169	0.228759	-4.88243	1.04788e-06	0.00571604
Catsperd	40.0173	-1.12497	0.404008	-2.78453	0.00536057	0.488076
Cdk3-ps	41.5556	-1.12629	0.435097	-2.5886	0.00963681	0.552691
Etnppl	396.889	-1.12658	0.558969	-2.01545	0.0438571	0.67849
Sec1	194.694	-1.13963	0.414833	-2.7472	0.00601066	0.497259
Hist3h2bb-ps	14.0742	-1.14663	0.51365	-2.23232	0.0255939	0.665181
Gm15446	175.369	-1.18333	0.283573	-4.17294	3.00688e-05	0.0236122
Sh2d4b	9.68533	-1.19087	0.591164	-2.01445	0.0439624	0.67849
Tgfbr3l	143.486	-1.19369	0.464372	-2.57054	0.0101539	0.560442
Plekhn1	187.863	-1.19731	0.38699	-3.09391	0.00197538	0.337888
Cd247	9.73744	-1.20097	0.600335	-2.00051	0.0454456	0.67849
Cxcl5	14.029	-1.2129	0.499509	-2.42819	0.0151746	0.627646
Cldn19	17.7188	-1.21358	0.47809	-2.53839	0.0111363	0.576018
Hfm1	104.058	-1.22588	0.35784	-3.42578	0.000613043	0.203353
Gbp6	32.3801	-1.24807	0.35649	-3.501	0.000463516	0.170377
Mmp23	26.8815	-1.26304	0.464313	-2.72024	0.00652349	0.510946
Bub1b	57.427	-1.27774	0.552634	-2.31209	0.0207729	0.655708
4933432I09Rik	62.2445	-1.2823	0.44182	-2.90231	0.00370427	0.453865
Gm20605	22.1345	-1.30281	0.643022	-2.02607	0.0427576	0.67849
Tbrg3	11.436	-1.31203	0.661776	-1.98258	0.0474141	0.67849
Misp	20.4137	-1.32152	0.512409	-2.57904	0.00990745	0.55392
Myo1a	24.7763	-1.32805	0.66015	-2.01174	0.0442476	0.67849
Asic3	7.63972	-1.33503	0.619188	-2.1561	0.0310758	0.67849
Gsta3	27.2039	-1.33766	0.566991	-2.35923	0.0183128	0.647439
Slc17a9	12.6442	-1.3399	0.557467	-2.40356	0.0162365	0.640463
Ccl28	66.629	-1.3464	0.478827	-2.81188	0.00492531	0.488076
Mybl2	23.9685	-1.35349	0.520801	-2.59885	0.00935362	0.54515
Rho	15.9667	-1.36867	0.493411	-2.7739	0.00553885	0.49468
Gfy	6.2251	-1.36995	0.656684	-2.08616	0.0369642	0.67849
Krtcap3	9.74193	-1.39104	0.623802	-2.22993	0.0257518	0.665181
Efcab3	8.81129	-1.44814	0.693254	-2.08891	0.0367163	0.67849
Arr3	32.4065	-1.45068	0.533418	-2.7196	0.00653618	0.510946
AI182371	7.54223	-1.45407	0.69177	-2.10196	0.0355567	0.67849
4933409K07Rik	37.4274	-1.46134	0.344633	-4.24027	2.23249e-05	0.021427
Itga10	77.0768	-1.46871	0.470009	-3.12485	0.00177898	0.31867
Ascl2	6.87777	-1.48728	0.659904	-2.25379	0.0242097	0.661293
Rem1	6.45323	-1.53424	0.661787	-2.31833	0.0204313	0.653651
Npas4	255.763	-1.55134	0.672436	-2.30705	0.0210522	0.655708
Lgals12	9.07964	-1.55979	0.702311	-2.22094	0.0263553	0.665181
Stx11	6.39014	-1.56438	0.725707	-2.15566	0.0311099	0.67849
Eqtn	20.0116	-1.61999	0.4794	-3.37921	0.000726935	0.210498
Mir541	5.91732	-1.63946	0.822883	-1.99234	0.0463337	0.67849
9030624G23Rik	15.6593	-1.65089	0.658127	-2.50846	0.0121257	0.593439
D4Ertd617e	12.6036	-1.68109	0.529259	-3.1763	0.00149167	0.303121
Krt12	55.8034	-1.72058	0.658529	-2.61276	0.00898143	0.541917
D630029K05Rik	5.00852	-1.76631	0.852778	-2.07125	0.0383357	0.67849
F2rl3	6.76258	-1.77491	0.771241	-2.30137	0.0213709	0.655708
5730408K05Rik	6.59252	-1.80468	0.826393	-2.18381	0.0289762	0.674875
Barhl2	5.62078	-1.81328	0.71246	-2.5451	0.0109247	0.575074
2700099C18Rik	6.70886	-1.86713	0.679968	-2.7459	0.00603452	0.497259
Trabd2b	72.4767	-1.94284	0.364569	-5.32914	9.86766e-08	0.00170474
Frem3	115.749	-2.0261	0.909199	-2.22845	0.0258506	0.665181
Pla2g4c	5.04258	-2.04264	0.889674	-2.29594	0.0216792	0.655708
Tomt	2.69365	-2.04662	1.0338	-1.97971	0.0477366	0.67849
Nlrp5-ps	11.4544	-2.05357	0.635739	-3.23021	0.00123701	0.273982
Mir384	4.43425	-2.14238	0.954778	-2.24385	0.024842	0.665181
Olfr539	7.46699	-2.14524	0.884759	-2.42466	0.0153228	0.627646
Ch25h	9.92993	-2.24496	0.844722	-2.65763	0.00786921	0.534114
Snord19	8.5397	-2.2653	0.97495	-2.32351	0.0201519	0.652929
Il1rl1	5.10863	-2.26612	0.931627	-2.43244	0.0149977	0.627646
Mir3470b	5.003	-2.31727	0.879924	-2.63349	0.00845124	0.538641
Itgb1bp2	12.3896	-2.3252	0.931609	-2.4959	0.012564	0.597919
Gm609	3.1725	-2.32853	1.04248	-2.23364	0.0255067	0.665181
Gm20172	2.35134	-2.36461	1.15189	-2.05281	0.0400913	0.67849
Gm3893	4.90852	-2.41273	0.881663	-2.73657	0.00620836	0.498863
Mir3101	6.53632	-2.4875	0.884945	-2.8109	0.00494027	0.488076
Cnga2	3.51326	-2.49147	1.02443	-2.43206	0.0150132	0.627646
Mir3070a	4.77469	-2.54607	0.920671	-2.76545	0.00568447	0.49468
Adh1	4.17827	-2.62847	1.04715	-2.51013	0.0120688	0.59233
Mir6935	2.06032	-2.70497	1.35256	-1.99989	0.0455123	0.67849
Gm4952	2.82806	-2.73013	1.2025	-2.27038	0.0231847	0.657976
Pdia2	3.30786	-2.76278	1.24329	-2.22216	0.0262728	0.665181
Upk3a	8.19772	-2.84296	0.975616	-2.91401	0.00356816	0.449953
Gm1123	2.0895	-2.85303	1.37624	-2.07306	0.0381668	0.67849
Lactbl1	2.30342	-2.86228	1.4154	-2.02225	0.0431508	0.67849
Gm21057	1.53257	-3.09166	1.52794	-2.02341	0.0430304	0.67849
2310075C17Rik	1.58873	-3.14332	1.55197	-2.02538	0.0428286	0.67849
Pou4f2	2.35944	-3.18115	1.445	-2.20149	0.027701	0.66584
Pabpn1l	1.60888	-3.22474	1.50793	-2.13852	0.0324748	0.67849
Krt20	1.65306	-3.2386	1.43311	-2.25984	0.0238311	0.660512
A930041C12Rik	1.74164	-3.31127	1.44125	-2.29751	0.0215899	0.655708
1810010D01Rik	4.65309	-3.32904	1.25684	-2.64874	0.00807935	0.534114
BC048644	2.80708	-3.34056	1.23517	-2.70454	0.00683986	0.518269
Nkx2-9	1.82685	-3.41242	1.48392	-2.29959	0.0214713	0.655708
Pkd1l2	1.85691	-3.44208	1.56217	-2.2034	0.0275668	0.665181
Mir677	1.997	-3.50946	1.69443	-2.07117	0.0383429	0.67849
Snord45b	3.42099	-3.52584	1.32681	-2.65738	0.0078751	0.534114
Mir5098	2.46739	-3.8456	1.37371	-2.79943	0.00511931	0.488076
Gm9999	1.48657	-3.9734	1.53534	-2.58795	0.00965482	0.552691
Dcdc2c	1.5697	-4.00453	1.65148	-2.42481	0.0153163	0.627646
Mir1929	1.56297	-4.01999	1.60977	-2.49724	0.0125163	0.597919
Mir5128	2.09683	-4.44306	1.64544	-2.70022	0.00692932	0.522755

## Sheet: FULL_SET B-p16KOCTL vs p16WTCTL
Table S1. Full list of DE genes representing the genetic signature of p16 knockout in the aged dentate gyrus, i.e., the Set B comparison. The worksheet “SORT_SET B-p16KOCTL vs p16WTCTL” shows the 1230 differentially expressed (DE) genes of the Set B comparison (p16KOCTL vs p16WTCTL) with p-value < 0.05, ranked according to the log2fold change. The pairwise calculations of differential gene expres…
	baseMean	log2FoldChange	lfcSE	stat	pvalue	padj
Trabd2b	72.4767	-1.94284	0.364569	-5.32914	9.86766e-08	0.00170474
Hpdl	129.219	-0.815372	0.158691	-5.13812	2.77507e-07	0.00239711
Tpd52l1	995.328	-0.694193	0.143541	-4.8362	1.32346e-06	0.00571604
Upk1b	61.014	-1.1169	0.228759	-4.88243	1.04788e-06	0.00571604
Cd59a	176.914	1.09714	0.231756	4.73402	2.20121e-06	0.006338
Homer2	2299.77	0.523011	0.1102	4.74602	2.07458e-06	0.006338
4833422C13Rik	396.751	-0.59753	0.130361	-4.58365	4.56921e-06	0.0098672
Ubc	3516.35	0.2589	0.0563667	4.59314	4.3663e-06	0.0098672
Adi1	849.96	0.629059	0.141252	4.45346	8.44957e-06	0.0127137
Slc16a1	1304.71	0.509111	0.113256	4.49523	6.9494e-06	0.0127137
Zfp185	143.895	-0.860573	0.192484	-4.47088	7.78984e-06	0.0127137
Egfl6	107.649	0.974755	0.219343	4.44398	8.83101e-06	0.0127137
BC002163	488.723	2.59329	0.588446	4.40702	1.04804e-05	0.0136644
Fam198b	337.014	0.732036	0.167129	4.38007	1.18642e-05	0.0136644
Lpl	4444.62	0.755457	0.172161	4.38808	1.14355e-05	0.0136644
Magt1	577.559	0.595226	0.137213	4.33797	1.43807e-05	0.0155275
Ccdc171	170.55	-1.03231	0.239024	-4.31885	1.56846e-05	0.0159393
4933409K07Rik	37.4274	-1.46134	0.344633	-4.24027	2.23249e-05	0.021427
Ntsr2	3507.67	0.444735	0.105192	4.22786	2.35924e-05	0.0214517
Eif2ak2	336.818	0.7376	0.175075	4.21304	2.51951e-05	0.0217635
Gimap6	192.233	1.1801	0.28181	4.18757	2.81962e-05	0.023196
Gm15446	175.369	-1.18333	0.283573	-4.17294	3.00688e-05	0.0236122
Ipp	498.518	0.485542	0.118165	4.10903	3.97328e-05	0.0298445
Tceanc2	565.174	-0.513518	0.125852	-4.08034	4.49697e-05	0.0323707
1500004A13Rik	853.837	-0.843093	0.21228	-3.97161	7.1388e-05	0.0493319
Ccr1	14.0568	2.05067	0.517867	3.95984	7.49992e-05	0.0498341
Rhoq	979.149	0.420488	0.107845	3.89902	9.65814e-05	0.0617978
Mri1	344.763	-0.864441	0.225407	-3.83502	0.000125553	0.0774663
Zfp605	1392.85	0.972875	0.255968	3.80077	0.00014425	0.0859331
Wdhd1	311.401	-0.95142	0.25257	-3.76695	0.000165252	0.0930269
Rpusd3	349.55	-0.547344	0.145399	-3.76443	0.000166927	0.0930269
Sass6	205.523	-0.586542	0.156636	-3.74462	0.000180667	0.0938148
Tmed5	1153.78	0.402266	0.107582	3.73917	0.000184632	0.0938148
Upk3bl	5.10326	3.79687	1.0139	3.74481	0.000180532	0.0938148
Hyi	51.2266	-0.861472	0.231512	-3.72107	0.000198381	0.0979208
Tusc1	176.639	0.574936	0.155303	3.70202	0.000213888	0.102643
Plin3	479.081	0.623438	0.169417	3.67991	0.00023332	0.108941
C630043F03Rik	399.758	-0.597975	0.164415	-3.637	0.000275837	0.125404
Lrig1	1162.74	0.57904	0.159966	3.61977	0.000294864	0.130617
Alg1	545.808	-0.446374	0.124179	-3.59459	0.000324906	0.140327
Nvl	1330.74	-0.780473	0.217556	-3.58747	0.000333908	0.140697
Zdhhc2	646.86	0.615684	0.173696	3.54461	0.000393194	0.161734
Htra3	112.951	0.575737	0.162767	3.53719	0.00040441	0.162479
Syna	527.664	-0.637111	0.18099	-3.52014	0.000431313	0.169349
Chaf1a	183.587	-0.528845	0.150987	-3.50259	0.000460757	0.170377
Gpatch11	1323.57	0.495466	0.141066	3.51229	0.000444257	0.170377
Gbp6	32.3801	-1.24807	0.35649	-3.501	0.000463516	0.170377
Hddc2	429.401	0.558887	0.160244	3.48773	0.000487134	0.175328
Phtf1	1144.36	-0.71788	0.207066	-3.46692	0.000526458	0.185614
Hmga2-ps1	77.9758	1.20036	0.346872	3.46053	0.000539113	0.186274
Gm14403	209.142	-1.02658	0.300525	-3.41596	0.000635567	0.203353
Scnm1	547.575	-0.550673	0.161124	-3.41769	0.000631544	0.203353
Hfm1	104.058	-1.22588	0.35784	-3.42578	0.000613043	0.203353
Hmgb1	6159.86	-0.366234	0.107231	-3.41537	0.000636943	0.203353
Thsd1	123.828	-0.964131	0.28302	-3.40659	0.000657799	0.203353
Pth1r	113.252	0.528754	0.155241	3.40602	0.000659165	0.203353
Chpt1	1131.83	0.37047	0.109132	3.39469	0.000687055	0.208238
Ccdc80	148.564	1.17955	0.348773	3.38198	0.000719646	0.210498
Eqtn	20.0116	-1.61999	0.4794	-3.37921	0.000726935	0.210498
Gabra2	5232.53	0.935045	0.276833	3.37766	0.000731066	0.210498
Man2b1	1296.41	-0.389782	0.11568	-3.36947	0.000753118	0.213293
Pou3f1	367.883	1.83411	0.545574	3.3618	0.000774375	0.215776
Mzt1	2540.26	0.184416	0.0553325	3.33286	0.000859572	0.235714
Rnaset2b	144.784	0.57225	0.172177	3.32361	0.000888616	0.239871
A930005H10Rik	274.121	0.524839	0.158701	3.30709	0.000942718	0.240643
4933421O10Rik	384.893	-0.532839	0.161185	-3.30576	0.000947193	0.240643
Rarres2	129.138	1.04564	0.315902	3.31001	0.000932937	0.240643
2610005L07Rik	456.347	-0.682398	0.206184	-3.30966	0.000934084	0.240643
Lppr1	367.11	-0.490137	0.148932	-3.291	0.000998302	0.246381
Agbl4	186.221	0.511815	0.155492	3.2916	0.000996207	0.246381
Kcnf1	2339.32	-0.594808	0.182256	-3.26358	0.00110016	0.255059
F630042J09Rik	53.4305	1.44658	0.44214	3.27177	0.00106875	0.255059
Zfp738	555.543	-0.494758	0.151605	-3.26347	0.00110058	0.255059
Mcm5	194.393	-0.48303	0.14809	-3.26175	0.00110728	0.255059
Mid1	190.906	-0.460625	0.140862	-3.27006	0.00107526	0.255059
Tns1	926.895	0.253543	0.0783824	3.23469	0.00121774	0.273217
Hrsp12	1478.62	0.694177	0.214422	3.23743	0.00120613	0.273217
Nlrp5-ps	11.4544	-2.05357	0.635739	-3.23021	0.00123701	0.273982
Sema5b	954.288	-0.570867	0.177192	-3.22175	0.00127411	0.278628
Pcdhga2	588.196	-0.461478	0.143603	-3.21358	0.00131093	0.283095
Amn	87.77	0.737276	0.22988	3.20723	0.00134021	0.285846
Zfp697	974.62	-0.392891	0.123152	-3.1903	0.00142127	0.299437
Rsad2	47.7052	0.772735	0.243596	3.1722	0.00151289	0.303121
Gm20063	68.5905	-0.842128	0.265293	-3.17433	0.00150185	0.303121
Ap4b1	488.375	-0.333333	0.105166	-3.1696	0.00152649	0.303121
D4Ertd617e	12.6036	-1.68109	0.529259	-3.1763	0.00149167	0.303121
Crlf1	1608.9	-0.568563	0.179194	-3.17289	0.00150929	0.303121
Tle3	951.155	0.555512	0.175463	3.16597	0.00154565	0.30344
Srp9	1809.51	-0.814169	0.260617	-3.124	0.00178409	0.31867
Gm10037	79.8789	-0.817811	0.260705	-3.13692	0.00170732	0.31867
C030006K11Rik	389.498	0.324011	0.103686	3.12494	0.00177841	0.31867
Itga10	77.0768	-1.46871	0.470009	-3.12485	0.00177898	0.31867
Nsun7	632.222	-0.970655	0.310793	-3.12315	0.00178925	0.31867
Idua	372.266	-0.646354	0.206172	-3.13503	0.00171836	0.31867
Zfp583	245.663	-0.443293	0.141625	-3.13004	0.00174783	0.31867
Micu3	3373.49	0.205964	0.0658244	3.12899	0.00175408	0.31867
Dync2h1	2127.28	-0.367738	0.117015	-3.14265	0.00167423	0.31867
AI662270	7.90437	1.92745	0.618209	3.1178	0.00182209	0.321209
Fkbp11	8.73313	1.82153	0.586078	3.108	0.0018836	0.328697
Mxra7	432.627	0.39298	0.126674	3.1023	0.00192025	0.331742
Plekhn1	187.863	-1.19731	0.38699	-3.09391	0.00197538	0.337888
Grm8	203.582	-0.39283	0.127352	-3.08461	0.00203818	0.345212
Elovl1	280.703	-0.632223	0.20528	-3.07981	0.00207135	0.347423
Igfbp2	706.308	0.637055	0.208117	3.06104	0.00220572	0.35683
Tle1	2772.73	-0.334179	0.109114	-3.06267	0.00219372	0.35683
AA415398	241.375	-0.513698	0.168004	-3.05766	0.0022307	0.35683
Rfxank	375.658	-0.366541	0.119621	-3.06418	0.00218266	0.35683
Haus7	224.608	0.381784	0.124817	3.05875	0.00222266	0.35683
Nnt	1032.2	-0.609813	0.201209	-3.03075	0.0024395	0.38665
Card10	410.429	-0.769048	0.254108	-3.02646	0.00247434	0.388606
Lbh	1145.52	0.347139	0.115088	3.01628	0.00255898	0.394723
Pole4	668.949	0.31075	0.102987	3.01737	0.00254976	0.394723
Spag5	485.181	-0.927188	0.307802	-3.01229	0.00259288	0.395672
Lrrc27	226.792	0.368968	0.122712	3.00679	0.00264019	0.395672
Klf2	193.451	-0.622428	0.207138	-3.00489	0.00265674	0.395672
Lsm6	1271.1	0.441145	0.14668	3.00754	0.00263374	0.395672
Gsn	1038.16	0.384677	0.128337	2.9974	0.00272296	0.402068
Alad	1216.28	0.5837	0.194943	2.99421	0.0027516	0.402853
Map7	3199.66	-0.481275	0.161626	-2.9777	0.00290418	0.407267
Slc25a17	929.38	0.307492	0.103505	2.97079	0.00297034	0.407267
Gm14420	502.089	-1.01713	0.342313	-2.97134	0.00296503	0.407267
Casp6	88.0356	-0.564337	0.188918	-2.98721	0.00281538	0.407267
Ppp1cb	11597.9	0.208888	0.070137	2.97829	0.00289863	0.407267
Cox18	464.354	0.437608	0.146764	2.9817	0.00286651	0.407267
Scrg1	934.01	0.625846	0.209798	2.98308	0.0028536	0.407267
Sall1	955.774	0.32096	0.107917	2.97415	0.00293806	0.407267
Erbb2ip	2933.67	0.2489	0.0839757	2.96395	0.00303715	0.413148
Zcchc24	2960.69	0.468056	0.15823	2.95807	0.0030957	0.41712
Ofd1	362.479	-0.424405	0.143565	-2.95619	0.00311464	0.41712
Txnrd3	146.562	0.571676	0.194143	2.94461	0.00323361	0.429721
B230217C12Rik	1174.91	-0.30783	0.104874	-2.93525	0.00333284	0.435781
Twist1	240.54	1.14927	0.391391	2.93636	0.00332086	0.435781
Cox7b2	19.0761	1.55486	0.530089	2.9332	0.00335488	0.435781
Ddit4l	241.345	-0.644694	0.220489	-2.92392	0.00345651	0.442331
Tubgcp2	1832.17	-0.363031	0.124105	-2.9252	0.00344233	0.442331
Upk3a	8.19772	-2.84296	0.975616	-2.91401	0.00356816	0.449953
Coro1c	3181.43	-0.183712	0.0630375	-2.91432	0.00356462	0.449953
Acp1	1361.46	-0.554941	0.190762	-2.90907	0.00362503	0.451267
Abtb2	404.977	0.364139	0.125195	2.90857	0.00363083	0.451267
Zfp787	491.778	0.288023	0.0991251	2.90565	0.00366489	0.452248
4933432I09Rik	62.2445	-1.2823	0.44182	-2.90231	0.00370427	0.453865
Gdf11	673.834	0.271236	0.0935665	2.89886	0.00374526	0.455505
Wwc2	1610.65	0.225324	0.0777848	2.89676	0.00377038	0.455505
Ncoa7	2265.28	-0.623289	0.216051	-2.88492	0.00391512	0.458697
Tmem260	684.378	-0.437445	0.151881	-2.88018	0.00397446	0.458697
Rbm12b2	487.543	-0.495596	0.171922	-2.88268	0.00394314	0.458697
Orc3	1835.3	-0.237783	0.082334	-2.88804	0.00387656	0.458697
Col15a1	116.605	-0.846438	0.293371	-2.88521	0.00391151	0.458697
Gbp11	20.1497	1.27075	0.440714	2.88339	0.00393418	0.458697
Tmem119	798.423	0.449177	0.15599	2.87953	0.00398267	0.458697
Neurl1b	2849.12	0.24441	0.0851306	2.871	0.00409179	0.468145
Tdrd3	789.565	-0.236794	0.0826865	-2.86375	0.00418657	0.469657
Klc3	121.182	0.613486	0.213962	2.86727	0.00414036	0.469657
Rnf128	1338.98	0.232294	0.0811015	2.86424	0.00418006	0.469657
Ctnnal1	351.024	-0.551396	0.193328	-2.85213	0.0043427	0.484029
Neu4	283.316	0.451075	0.158619	2.84376	0.00445844	0.486073
Tlr6	29.0874	1.32654	0.466241	2.84518	0.00443861	0.486073
Rbm28	1724.03	-0.463791	0.163153	-2.84268	0.00447358	0.486073
Trim29	7.81307	1.81815	0.639451	2.8433	0.00446492	0.486073
Tceb1	2202.87	0.292362	0.104509	2.79749	0.00515021	0.488076
Pou3f3	2258.23	0.198721	0.0704349	2.82134	0.00478233	0.488076
Gm11944	57.3927	-0.812511	0.289552	-2.80609	0.00501464	0.488076
Efcab5	157.867	-0.543879	0.194482	-2.79655	0.00516514	0.488076
Nog	305.187	0.673262	0.237977	2.8291	0.00466784	0.488076
Mir5098	2.46739	-3.8456	1.37371	-2.79943	0.00511931	0.488076
Tbce	1255.9	-0.565535	0.202062	-2.79882	0.00512898	0.488076
Fgf10	942.546	-0.603347	0.216094	-2.79206	0.00523739	0.488076
Ccl28	66.629	-1.3464	0.478827	-2.81188	0.00492531	0.488076
Nefm	9318.32	0.305048	0.109109	2.79582	0.00517682	0.488076
Ece2	1490.46	-0.418495	0.14935	-2.80212	0.00507687	0.488076
2510009E07Rik	2259.1	0.196452	0.0705624	2.78409	0.00536782	0.488076
Catsperd	40.0173	-1.12497	0.404008	-2.78453	0.00536057	0.488076
Pcsk5	1082.89	-0.478862	0.17141	-2.79367	0.00521136	0.488076
Fam210b	1124.6	0.357178	0.125876	2.83753	0.00454637	0.488076
Rarres1	39.8579	0.82337	0.291725	2.82241	0.00476637	0.488076
Rab13	199.48	0.492835	0.176592	2.79081	0.00525765	0.488076
Henmt1	65.3983	-0.61597	0.220068	-2.79899	0.00512621	0.488076
Tbc1d2	130.709	-0.453807	0.161132	-2.81636	0.00485713	0.488076
Svep1	29.6617	0.98326	0.349737	2.81143	0.00493221	0.488076
Aass	230.418	0.627261	0.221949	2.82615	0.00471107	0.488076
Tmem229a	2231.12	0.41218	0.14593	2.8245	0.00473538	0.488076
Lmcd1	323.029	0.545985	0.193058	2.82809	0.00468266	0.488076
Mir3101	6.53632	-2.4875	0.884945	-2.8109	0.00494027	0.488076
Arap1	534.364	0.298731	0.107294	2.78423	0.00536546	0.488076
Pgap2	370.183	-0.29191	0.104431	-2.79525	0.00518602	0.488076
Mfhas1	2154.24	0.234979	0.0843457	2.7859	0.00533786	0.488076
Mmp15	935.182	0.427705	0.15123	2.82817	0.00468148	0.488076
Gm715	84.8696	0.549499	0.195328	2.81321	0.00490493	0.488076
Ophn1	1227.36	-0.339193	0.121354	-2.79507	0.00518893	0.488076
Gucy2f	78.6309	0.650945	0.232955	2.79429	0.00520135	0.488076
Glra1	3.09031	3.62617	1.30407	2.78065	0.00542494	0.490687
Sval1	2.02843	4.53252	1.63109	2.77883	0.00545545	0.490877
Panct2	152.231	-0.384862	0.139166	-2.76548	0.00568394	0.49468
Mir3070a	4.77469	-2.54607	0.920671	-2.76545	0.00568447	0.49468
Pcdhga12	753.253	-0.363805	0.131369	-2.76933	0.00561719	0.49468
Col20a1	233.243	-0.990306	0.358043	-2.76588	0.00567687	0.49468
Plod1	615.357	0.261487	0.0943528	2.77138	0.00558199	0.49468
Ttc28	832.618	-0.262539	0.0950185	-2.76303	0.00572679	0.49468
Gcfc2	380.847	-0.657901	0.238032	-2.76392	0.00571109	0.49468
Rho	15.9667	-1.36867	0.493411	-2.7739	0.00553885	0.49468
6330549D23Rik	33.4761	-0.828599	0.300165	-2.76047	0.00577178	0.496086
Crlf2	455.943	0.31338	0.113594	2.75876	0.00580208	0.496222
Zfp488	103.792	0.496519	0.180203	2.75534	0.00586316	0.496529
Uros	728.336	-0.25722	0.0933199	-2.75633	0.00584549	0.496529
Fgf18	57.5141	0.784289	0.285484	2.74723	0.0060101	0.497259
2700099C18Rik	6.70886	-1.86713	0.679968	-2.7459	0.00603452	0.497259
Tlr12	22.291	1.30351	0.475613	2.7407	0.00613083	0.497259
A830010M20Rik	5771.31	-0.137941	0.050323	-2.74111	0.00612315	0.497259
Zfp157	900.058	-0.352629	0.128247	-2.74961	0.00596657	0.497259
Cav2	609.596	0.36707	0.133913	2.74111	0.00612324	0.497259
1600020E01Rik	124.811	-0.491608	0.179156	-2.74402	0.00606922	0.497259
Sec1	194.694	-1.13963	0.414833	-2.7472	0.00601066	0.497259
Nfix	18985.7	-0.182583	0.0663489	-2.75186	0.00592578	0.497259
Gm3893	4.90852	-2.41273	0.881663	-2.73657	0.00620836	0.498863
Ntn5	838.885	-0.6508	0.237725	-2.73761	0.00618867	0.498863
Btaf1	2366.47	-0.486589	0.178321	-2.72873	0.00635791	0.508515
Frrs1l	9279.44	-0.311749	0.114313	-2.72716	0.00638817	0.508581
Cabyr	50.1362	-1.05308	0.38652	-2.72452	0.00643946	0.510313
Heatr1	1129.14	-0.391402	0.143798	-2.72188	0.00649108	0.510946
Mmp23	26.8815	-1.26304	0.464313	-2.72024	0.00652349	0.510946
Arr3	32.4065	-1.45068	0.533418	-2.7196	0.00653618	0.510946
Med23	1540.02	-0.427974	0.157625	-2.71514	0.00662468	0.514473
Palmd	887.078	-0.60613	0.223307	-2.71434	0.00664085	0.514473
Npas3	657.175	0.33144	0.122419	2.70743	0.00678062	0.516781
Spag1	463.495	-0.351822	0.129957	-2.70722	0.00678489	0.516781
Scmh1	1440.09	-0.263385	0.0972992	-2.70696	0.00679031	0.516781
Nkain1	1569.19	0.22155	0.0818178	2.70785	0.00677215	0.516781
BC048644	2.80708	-3.34056	1.23517	-2.70454	0.00683986	0.518269
Mir5128	2.09683	-4.44306	1.64544	-2.70022	0.00692932	0.522755
Ccdc57	311.786	-0.698107	0.259405	-2.69119	0.00711987	0.528596
Olig2	709.306	0.325238	0.120937	2.68932	0.00715973	0.528596
Alg6	265.004	-0.572775	0.212961	-2.68957	0.00715441	0.528596
Slco2a1	430.845	-0.403909	0.150043	-2.69195	0.00710363	0.528596
Pou3f4	102.105	0.570509	0.21197	2.69146	0.00711407	0.528596
Bag3	382.585	0.431064	0.160393	2.68755	0.00719777	0.529143
Tmem33	3889.68	0.219008	0.0815647	2.68508	0.00725125	0.530816
Efhd1	581.14	0.472078	0.178726	2.64135	0.00825754	0.534114
Tmem163	130.547	0.602797	0.227599	2.64851	0.00808478	0.534114
Map3k19	176.957	0.699764	0.263989	2.65073	0.00803169	0.534114
Trove2	2480.01	0.174769	0.0660508	2.64598	0.00814541	0.534114
Degs1	2220.6	0.338885	0.127641	2.65499	0.00793111	0.534114
Ccdc28a	648.282	0.345114	0.130443	2.64571	0.00815199	0.534114
Npc1l1	36.7777	-1.01199	0.382957	-2.64255	0.00822836	0.534114
Grap	123.846	0.50157	0.188349	2.66299	0.00774496	0.534114
Ngfr	46.8754	0.684731	0.25821	2.65184	0.0080054	0.534114
Kidins220	16099.2	-0.196724	0.0736198	-2.67216	0.00753649	0.534114
Srd5a1	174.528	-0.587948	0.222187	-2.64619	0.00814039	0.534114
Gpc6	389.511	0.333514	0.125118	2.6656	0.00768502	0.534114
Dap	215.482	0.422953	0.159136	2.65782	0.00786482	0.534114
Rpl3	15003.5	0.454152	0.170276	2.66715	0.00764972	0.534114
Cep97	772.514	-0.321888	0.120271	-2.67635	0.00744295	0.534114
Ch25h	9.92993	-2.24496	0.844722	-2.65763	0.00786921	0.534114
Scn9a	222.251	-0.953566	0.358574	-2.65933	0.00782968	0.534114
Hist2h2be	334.987	-0.398321	0.150118	-2.65339	0.0079687	0.534114
Snord45b	3.42099	-3.52584	1.32681	-2.65738	0.0078751	0.534114
Susd1	609.099	-0.503907	0.188591	-2.67196	0.00754104	0.534114
Snapc3	727.573	0.266132	0.0995177	2.67422	0.00749034	0.534114
Zbtb17	1165.55	-0.210456	0.079652	-2.6422	0.008237	0.534114
Dmp1	243.082	0.618736	0.233541	2.64937	0.00806426	0.534114
Hspb8	319.997	-0.799929	0.301434	-2.65374	0.00796048	0.534114
Asprv1	39.3658	-0.833247	0.312582	-2.66569	0.00768298	0.534114
Irak2	793.701	0.268465	0.101187	2.65317	0.00797388	0.534114
Arhgdib	159.452	0.410417	0.153259	2.67793	0.00740794	0.534114
Capn5	3704.68	0.169684	0.0633469	2.67865	0.00739203	0.534114
1810010D01Rik	4.65309	-3.32904	1.25684	-2.64874	0.00807935	0.534114
Rab4a	1295.73	0.259258	0.0976306	2.6555	0.00791905	0.534114
Pcsk1n	17051.3	0.301044	0.113815	2.64502	0.0081686	0.534114
Alg13	239.084	-0.432431	0.163787	-2.6402	0.00828563	0.534114
Btg2	822.086	-0.442292	0.168449	-2.62567	0.0086478	0.538641
Sat2	350.498	-0.326037	0.12421	-2.62489	0.00866764	0.538641
Ferd3l	18.4372	1.15879	0.440579	2.63014	0.00853493	0.538641
Tmem65	1755.35	0.225954	0.0860132	2.62697	0.008615	0.538641
Pvalb	484.947	0.629823	0.23934	2.6315	0.00850101	0.538641
Dclre1c	460.054	-0.604847	0.230109	-2.62853	0.00857549	0.538641
Calcrl	240.746	0.329232	0.125207	2.6295	0.00855094	0.538641
Car2	5051.98	0.393422	0.149515	2.63132	0.0085054	0.538641
Selt	5916.79	0.20085	0.0764837	2.62605	0.00863817	0.538641
Mir3470b	5.003	-2.31727	0.879924	-2.63349	0.00845124	0.538641
Gm960	47.8728	-0.843359	0.321571	-2.62262	0.0087257	0.540305
Gm17746	7.0861	2.46648	0.941424	2.61994	0.00879449	0.541722
Crb2	162.334	0.35876	0.137032	2.61808	0.00884265	0.541722
Dand5	264.692	-0.280033	0.106958	-2.61816	0.00884064	0.541722
Mthfd1l	506.838	0.306248	0.117285	2.61113	0.00902426	0.541917
Krt12	55.8034	-1.72058	0.658529	-2.61276	0.00898143	0.541917
E130008D07Rik	253.927	-0.58882	0.225632	-2.60965	0.00906361	0.541917
Sh3glb1	2692.6	0.237653	0.0908544	2.61576	0.00890301	0.541917
Cc2d2a	1391.38	-0.449243	0.172385	-2.60604	0.00915951	0.541917
Snx8	281.389	0.341609	0.13107	2.60631	0.00915234	0.541917
2310045N01Rik	542.636	-0.372198	0.142466	-2.61255	0.00898705	0.541917
Fam89a	33.9871	0.721368	0.276625	2.60775	0.00911393	0.541917
Rbp1	330.619	0.433382	0.165784	2.61414	0.00894525	0.541917
Arxes2	1082.73	0.264391	0.10138	2.60793	0.00910922	0.541917
Tmed7	3325.57	0.164876	0.0633329	2.60332	0.00923258	0.542524
Phkg1	780.489	0.213364	0.0819262	2.60434	0.00920514	0.542524
Tns3	3305.71	0.332218	0.127694	2.60166	0.00927738	0.543309
Polr2a	5586.9	-0.251403	0.096761	-2.59818	0.00937193	0.54515
Mybl2	23.9685	-1.35349	0.520801	-2.59885	0.00935362	0.54515
Cdk3-ps	41.5556	-1.12629	0.435097	-2.5886	0.00963681	0.552691
Lrpprc	3008.79	-0.210816	0.0813801	-2.59051	0.00958346	0.552691
Pygm	997.763	0.40629	0.157009	2.58768	0.00966236	0.552691
Gm9999	1.48657	-3.9734	1.53534	-2.58795	0.00965482	0.552691
Slc7a2	1043.35	0.330327	0.127568	2.58942	0.00961382	0.552691
Clstn2	9080.79	-0.210985	0.0815691	-2.58657	0.00969352	0.552691
Anapc10	368.957	0.29446	0.113902	2.5852	0.00973227	0.553075
Psmc3ip	281.406	1.63409	0.632731	2.5826	0.00980591	0.55329
Cdh9	3456.4	-0.289731	0.112226	-2.58168	0.00983214	0.55329
Mycbp	125.222	0.40194	0.155647	2.58238	0.00981223	0.55329
Misp	20.4137	-1.32152	0.512409	-2.57904	0.00990745	0.55392
Rit1	972.567	0.233748	0.0906266	2.57924	0.00990186	0.55392
Cyp4f13	245.621	-0.422964	0.164114	-2.57725	0.00995885	0.554997
Pcdha11	96.2068	-0.472137	0.183464	-2.57346	0.0100687	0.55816
Hapln4	5343.65	0.500743	0.19461	2.57307	0.0100802	0.55816
Tgfbr3l	143.486	-1.19369	0.464372	-2.57054	0.0101539	0.560442
Fam35a	242.467	-0.409854	0.159534	-2.56906	0.0101974	0.561051
Esrrg	464.476	0.281491	0.109659	2.56698	0.010259	0.562648
Pirt	18.8864	1.71084	0.668058	2.56092	0.0104396	0.564221
Stat3	2119.98	0.250982	0.0980192	2.56054	0.0104509	0.564221
Mrps36	597.359	0.235381	0.0918603	2.56238	0.0103958	0.564221
Mal2	3773.75	0.173101	0.067597	2.56078	0.0104436	0.564221
Pdzrn4	279.4	-0.398089	0.155299	-2.56337	0.0103663	0.564221
Bcan	8599.94	0.19999	0.0782299	2.55645	0.0105747	0.569124
Fcrls	639.675	-0.760059	0.297645	-2.55357	0.0106624	0.572059
Strn	1957.42	-0.193061	0.0756532	-2.55192	0.0107132	0.572067
Erich6	36.6995	-0.785514	0.307874	-2.55141	0.0107287	0.572067
Exd2	2938.66	-0.464804	0.182268	-2.55011	0.0107688	0.572435
Ppap2c	94.4766	0.516875	0.20324	2.54318	0.0109849	0.575074
Abhd10	561.237	-0.230406	0.0905965	-2.54321	0.0109838	0.575074
Barhl2	5.62078	-1.81328	0.71246	-2.5451	0.0109247	0.575074
Tmsb10	1730.01	0.352384	0.138494	2.54439	0.0109468	0.575074
Gpr34	441.333	0.52135	0.204672	2.54725	0.0108575	0.575074
Endou	25.7318	0.942915	0.371361	2.53908	0.0111145	0.576018
Six3os1	5.85927	2.22422	0.875493	2.54053	0.0110684	0.576018
Cldn19	17.7188	-1.21358	0.47809	-2.53839	0.0111363	0.576018
5930412G12Rik	20.7939	1.09832	0.432441	2.53983	0.0110907	0.576018
Dus4l	217.179	-0.39668	0.156521	-2.53435	0.0112655	0.580962
Soga3	3363.72	0.142201	0.0562443	2.52828	0.0114622	0.5876
Gpr17	1481.52	0.53017	0.20964	2.52895	0.0114403	0.5876
Snrpe	633.306	0.25938	0.103047	2.5171	0.0118326	0.587625
Prrx1	261.733	0.40744	0.161914	2.51639	0.0118563	0.587625
Gfap	19043.9	0.477578	0.189475	2.52053	0.0117179	0.587625
Dnajc3	2425	0.26378	0.104637	2.52089	0.0117058	0.587625
Efcab6	38.296	1.28726	0.510685	2.52066	0.0117135	0.587625
Pcdhb21	115.039	-0.473954	0.187786	-2.52391	0.0116059	0.587625
Zbtb7b	529.583	0.418653	0.165786	2.52526	0.0115611	0.587625
Cdk5rap2	917.65	0.408079	0.162081	2.51775	0.0118109	0.587625
Rad9b	104.759	-0.591646	0.234329	-2.52485	0.0115747	0.587625
Ints1	3584.78	-0.28676	0.113993	-2.51558	0.0118836	0.587625
Mthfsd	787.063	-0.330016	0.131221	-2.51495	0.0119049	0.587625
Bfsp2	84.3003	0.702421	0.277984	2.52684	0.0115095	0.587625
Kdm5d	916.522	-0.406309	0.161379	-2.51773	0.0118115	0.587625
Rnd2	1530.58	0.404584	0.160997	2.51298	0.0119716	0.589233
Adh1	4.17827	-2.62847	1.04715	-2.51013	0.0120688	0.59233
9030624G23Rik	15.6593	-1.65089	0.658127	-2.50846	0.0121257	0.593439
Arpc5	5132.34	0.249326	0.0994826	2.50623	0.0122026	0.594733
Aqp4	6594.7	0.402545	0.160716	2.5047	0.0122554	0.594733
1110019D14Rik	41.7314	-0.703048	0.280586	-2.50564	0.0122228	0.594733
Mcmdc2	70.417	-0.901581	0.362018	-2.49043	0.0127587	0.597919
Cdh20	489.907	0.292537	0.11763	2.48693	0.012885	0.597919
Gpr161	189.519	0.731495	0.294254	2.48593	0.0129215	0.597919
Mir1929	1.56297	-4.01999	1.60977	-2.49724	0.0125163	0.597919
S100b	3577.32	0.493243	0.198065	2.49031	0.0127631	0.597919
Ints2	912.424	-0.451854	0.181731	-2.48638	0.0129048	0.597919
Ryr2	21040.7	-0.427228	0.171155	-2.49614	0.0125552	0.597919
1700001L19Rik	146.552	0.654475	0.263087	2.48767	0.0128582	0.597919
Gch1	44.3501	-0.947221	0.380513	-2.48933	0.0127985	0.597919
Ankef1	25.6004	-0.843758	0.339499	-2.4853	0.0129441	0.597919
Cdh22	486.837	0.427017	0.171067	2.4962	0.0125533	0.597919
Usp33	5727.02	-0.126607	0.0507367	-2.49538	0.0125823	0.597919
Tmod1	1871.45	-0.330054	0.132162	-2.49734	0.0125128	0.597919
Itgb3bp	167.96	0.440596	0.177214	2.48624	0.0129102	0.597919
Slc25a34	197.161	0.588755	0.236234	2.49225	0.0126935	0.597919
Gabrg1	720.694	0.415975	0.167058	2.49	0.0127744	0.597919
2900052N01Rik	2013.84	0.501544	0.200952	2.49584	0.012566	0.597919
Itgb1bp2	12.3896	-2.3252	0.931609	-2.4959	0.012564	0.597919
Bmp6	244.902	0.494325	0.199109	2.48268	0.0130398	0.600735
Qk	10646.3	0.298079	0.120145	2.481	0.0131015	0.601974
Rxfp3	416.72	0.423906	0.171073	2.47793	0.0132149	0.605571
Col6a3	107.051	-0.639677	0.258864	-2.47109	0.0134701	0.614243
Cirh1a	1475.4	-0.192726	0.0779965	-2.47096	0.0134752	0.614243
4933439C10Rik	379.854	-0.798062	0.324266	-2.46114	0.0138497	0.618264
Grhl1	1348.78	-0.278945	0.113331	-2.46133	0.0138424	0.618264
Pcdhga1	292.474	-0.430412	0.174742	-2.46313	0.0137731	0.618264
Tmem252	21.7724	-0.915923	0.3718	-2.46348	0.0137594	0.618264
Sycp1	12.879	2.31951	0.941752	2.46297	0.013779	0.618264
Spx	45.4973	-0.905419	0.367326	-2.46489	0.0137054	0.618264
Ocel1	237.127	0.446736	0.181235	2.46496	0.0137029	0.618264
Slc38a3	1683.13	0.213171	0.0864783	2.46502	0.0137005	0.618264
Dgka	641.514	-0.432617	0.176136	-2.45616	0.014043	0.619022
Fbxw10	62.0763	-0.796123	0.324688	-2.45196	0.014208	0.619022
Pros1	471.972	0.337036	0.137237	2.45588	0.014054	0.619022
As3mt	301.639	0.337965	0.137681	2.4547	0.0141	0.619022
Zgrf1	202.605	-0.721198	0.293345	-2.45853	0.0139508	0.619022
Tgfbr3	922.266	-0.29321	0.119603	-2.45153	0.014225	0.619022
Kras	3456.28	0.144045	0.0586731	2.45504	0.0140871	0.619022
Fgl1	3.58698	2.73857	1.11641	2.453	0.014167	0.619022
Tmem47	5849.55	0.367525	0.149554	2.45748	0.0139915	0.619022
Tmsb4x	20809.1	0.28876	0.117722	2.45289	0.0141713	0.619022
Gem	110.442	0.829621	0.338789	2.44878	0.0143341	0.6222
Metrn	1181.87	0.445364	0.182071	2.44609	0.0144413	0.625285
Tifa	235.548	0.438287	0.179329	2.44403	0.0145241	0.627298
Aoc2	215.664	-0.662014	0.27176	-2.43602	0.0148498	0.62734
Srp54a	440.766	0.225815	0.0927348	2.43506	0.0148893	0.62734
Tmx1	1390.81	0.202781	0.0832163	2.4368	0.014818	0.62734
Rsl1	101.585	-0.749359	0.307575	-2.43635	0.0148365	0.62734
Polr2k	437.769	-0.384544	0.157875	-2.43575	0.0148609	0.62734
Phf21b	417.902	-0.492144	0.201952	-2.43694	0.0148123	0.62734
Zfp217	162.344	0.322496	0.132166	2.44008	0.0146841	0.62734
Gstm6	271.744	-0.550861	0.226184	-2.43546	0.0148729	0.62734
Abcb1b	236.277	-0.335853	0.137972	-2.4342	0.0149246	0.62734
Tspan12	511.014	0.393638	0.1613	2.44042	0.0146703	0.62734
Sytl4	164.463	0.519388	0.213342	2.43453	0.0149113	0.62734
Il1rl1	5.10863	-2.26612	0.931627	-2.43244	0.0149977	0.627646
Dcdc2c	1.5697	-4.00453	1.65148	-2.42481	0.0153163	0.627646
Tnfrsf11b	7.45169	1.70279	0.701563	2.42713	0.0152187	0.627646
Hdac7	1072.65	-0.771524	0.318226	-2.42445	0.0153315	0.627646
Dennd1c	30.497	-0.88352	0.363494	-2.43063	0.0150726	0.627646
Cc2d1b	659.969	-0.450913	0.185698	-2.42821	0.0151737	0.627646
Cxcl5	14.029	-1.2129	0.499509	-2.42819	0.0151746	0.627646
Sbsn	280.052	-0.7034	0.28993	-2.42611	0.0152618	0.627646
Olfr539	7.46699	-2.14524	0.884759	-2.42466	0.0153228	0.627646
Traip	553.124	-0.688762	0.283451	-2.42992	0.0151022	0.627646
Cnga2	3.51326	-2.49147	1.02443	-2.43206	0.0150132	0.627646
Ccr5	260.637	0.580645	0.239686	2.42252	0.0154133	0.629505
Gm12216	142.405	-0.740352	0.306311	-2.417	0.0156492	0.63315
Kcnj16	1264.9	0.439565	0.181826	2.41751	0.0156272	0.63315
A930012L18Rik	138.944	-0.470996	0.194784	-2.41805	0.0156041	0.63315
Oacyl	56.5198	-1.0747	0.444207	-2.41938	0.015547	0.63315
Hey2	141.771	0.564575	0.233696	2.41586	0.0156982	0.633651
Fabp7	959.671	0.584887	0.242416	2.41274	0.015833	0.6376
Mks1	107.497	-0.578911	0.240153	-2.41059	0.0159267	0.638398
Nacc2	4624.12	0.356598	0.147918	2.41077	0.0159188	0.638398
Cyb561	831.687	0.213672	0.0887347	2.40799	0.0160405	0.639991
A2m	176.061	0.871842	0.362047	2.40809	0.0160361	0.639991
Gm17455	4.59975	2.00981	0.836958	2.40132	0.0163358	0.640463
Purb	21415.9	0.196325	0.0815817	2.40648	0.0161069	0.640463
Slc17a9	12.6442	-1.3399	0.557467	-2.40356	0.0162365	0.640463
P2ry12	1647.75	0.497673	0.207149	2.40248	0.0162842	0.640463
Arfip1	682.515	0.280987	0.117031	2.40096	0.016352	0.640463
Ptpn22	44.0511	-1.09514	0.4559	-2.40215	0.0162991	0.640463
Gpnmb	293.436	-0.576495	0.240186	-2.4002	0.016386	0.640463
Nrip2	845.991	-0.474103	0.197065	-2.40582	0.0161361	0.640463
Slx1b	632.1	-0.496959	0.20687	-2.40228	0.0162933	0.640463
Slc35b3	312.129	-0.352942	0.147197	-2.39775	0.0164962	0.641867
Rassf4	136.005	0.410043	0.170991	2.39804	0.0164831	0.641867
Syne1	28533.6	-0.374444	0.156796	-2.3881	0.0169358	0.642886
Katna1	338.801	-0.296646	0.124521	-2.3823	0.0172047	0.642886
Akap7	1294.84	-0.322125	0.135152	-2.38343	0.0171524	0.642886
Pan2	770.925	-0.579049	0.242494	-2.38789	0.0169456	0.642886
Pfas	1061.32	-0.38499	0.161943	-2.37731	0.0174393	0.642886
Ctc1	1306.54	-0.166864	0.0701915	-2.37727	0.0174414	0.642886
Dnah2	222.632	-0.802699	0.338613	-2.37055	0.0177615	0.642886
Dvl2	716.74	-0.455663	0.190948	-2.38632	0.0170179	0.642886
Slc16a11	489.95	-0.804521	0.338836	-2.37437	0.0175791	0.642886
Fmnl1	6004.87	-0.161657	0.0677478	-2.38616	0.0170254	0.642886
Tmem18	1272.6	-0.200602	0.0841709	-2.38327	0.0171595	0.642886
Rgs14	2802.16	0.173403	0.0731882	2.36928	0.0178229	0.642886
Sepp1	5771.61	0.379289	0.160089	2.36924	0.0178249	0.642886
Triobp	291.862	0.327962	0.136992	2.39402	0.016665	0.642886
Sox10	836.802	0.343729	0.143887	2.38888	0.0169	0.642886
Zfp758	387.795	0.271303	0.114435	2.37081	0.0177492	0.642886
Rab31	2219.77	0.365002	0.152844	2.38806	0.0169374	0.642886
Crim1	3844.05	0.262979	0.110385	2.38237	0.0172018	0.642886
Actn3	30.6248	0.977743	0.410126	2.38401	0.0171253	0.642886
Slc43a3	8.06436	1.41745	0.597764	2.37125	0.0177279	0.642886
A330015K06Rik	8.81874	1.41478	0.59413	2.38127	0.017253	0.642886
Serpini1	4851.14	0.342485	0.143934	2.37947	0.0173376	0.642886
Pbxip1	2349.15	0.274177	0.115534	2.37313	0.017638	0.642886
Ror1	117.176	-0.715939	0.298998	-2.39446	0.0166449	0.642886
Laptm5	1554.92	0.345469	0.144777	2.38621	0.0170231	0.642886
Vamp5	56.8903	0.58583	0.246959	2.37218	0.0176837	0.642886
Sema4f	2274.32	-0.202043	0.0852048	-2.37126	0.0177276	0.642886
Cacna1c	9258.69	-0.336641	0.140969	-2.38805	0.016938	0.642886
Cadm4	4543.64	0.356799	0.149295	2.38989	0.0168535	0.642886
Inppl1	1155.36	0.190842	0.0799398	2.38733	0.0169714	0.642886
Timm44	1325.17	-0.269209	0.113549	-2.37086	0.0177466	0.642886
Mfap3l	4011.4	0.399232	0.168488	2.3695	0.017812	0.642886
Hmbs	604.244	-0.259794	0.109195	-2.37917	0.0173516	0.642886
Utp14a	789.95	-0.254208	0.106998	-2.37581	0.0175105	0.642886
Vma21	1755.73	0.21672	0.0907472	2.38818	0.0169322	0.642886
Cntrl	544.777	-0.648415	0.274016	-2.36634	0.017965	0.643908
Cd151	526.843	0.298922	0.126301	2.36675	0.0179452	0.643908
Npy1r	1598.1	-0.408144	0.172372	-2.36781	0.0178936	0.643908
Acadvl	1271.14	0.211033	0.0893045	2.36307	0.0181243	0.645598
Tmem173	152.123	0.396594	0.16782	2.36321	0.0181174	0.645598
Spag17	8.75871	2.15357	0.911046	2.36385	0.0180864	0.645598
Trmt13	251.695	-0.508462	0.215272	-2.36195	0.0181792	0.646222
Gsta3	27.2039	-1.33766	0.566991	-2.35923	0.0183128	0.647439
Ptpn21	346.885	-0.384335	0.162922	-2.35901	0.0183239	0.647439
Slc15a3	71.8083	0.565819	0.239859	2.35897	0.0183259	0.647439
Ccpg1	5993.44	-0.151077	0.0640652	-2.35817	0.0183653	0.647508
Polr2f	1045.46	0.251386	0.106687	2.3563	0.0184582	0.649458
Sdccag8	647.7	-0.293264	0.125438	-2.33793	0.0193909	0.650923
Rab34	418.811	-0.572818	0.245033	-2.33771	0.019402	0.650923
Metrnl	224.624	0.414547	0.17735	2.33745	0.0194157	0.650923
Pik3cg	147.761	0.415014	0.177104	2.34333	0.0191124	0.650923
Sec23a	4794.51	-0.269854	0.115826	-2.32981	0.019816	0.650923
Idnk	369.667	0.293628	0.125902	2.33219	0.0196906	0.650923
Zfp85os	130.423	-0.480244	0.205361	-2.33853	0.0193597	0.650923
1700123O20Rik	476.734	0.286939	0.123223	2.32862	0.0198794	0.650923
Ednrb	1858.04	0.414446	0.177156	2.33945	0.0193124	0.650923
Sox21	540.189	0.533767	0.228236	2.33867	0.0193527	0.650923
Pmm1	4565.19	0.31518	0.135181	2.33154	0.019725	0.650923
Polq	99.5927	-0.694073	0.296978	-2.33712	0.0194331	0.650923
Ndufa2	2055.43	0.312849	0.134237	2.33057	0.019776	0.650923
Kctd16	658.18	-0.377953	0.16217	-2.33059	0.019775	0.650923
4931408D14Rik	17.3632	-0.990899	0.425658	-2.32793	0.0199161	0.650923
Tectb	2.24909	3.0201	1.28887	2.34321	0.0191189	0.650923
Dpp7	508.045	-0.439054	0.188449	-2.32983	0.0198152	0.650923
Cwc22	827.867	-0.240036	0.10246	-2.34274	0.0191427	0.650923
Cstf3	1111.68	-0.264382	0.112566	-2.34869	0.0188397	0.650923
Selenbp2	5.81803	2.59943	1.11672	2.32773	0.0199263	0.650923
Gm3716	7.98109	1.74984	0.749048	2.33609	0.0194867	0.650923
Pxmp2	148.678	0.380733	0.161769	2.35356	0.0185948	0.650923
Acacb	226.614	0.296493	0.127	2.3346	0.0195644	0.650923
Sdsl	112.188	0.506292	0.2167	2.33637	0.0194718	0.650923
Trafd1	1992.77	-0.272506	0.117109	-2.32694	0.0199682	0.650923
3110062M04Rik	129.009	-0.491071	0.209707	-2.34171	0.0191958	0.650923
AW146154	191.653	-0.33845	0.145056	-2.33323	0.0196362	0.650923
Tmem86a	318.448	0.248118	0.106547	2.32872	0.019874	0.650923
Tnfrsf23	18.8851	-0.880336	0.377644	-2.33113	0.0197467	0.650923
Pdlim3	27.4273	-0.850012	0.361358	-2.35227	0.0186592	0.650923
Nr2f6	1066.14	0.235192	0.100004	2.35183	0.0186812	0.650923
Zswim4	1084.99	-0.248295	0.105985	-2.34273	0.0191432	0.650923
Gadd45gip1	1043.63	0.199546	0.0852804	2.33988	0.0192898	0.650923
Bbs2	744.341	-0.293593	0.126094	-2.32836	0.0198931	0.650923
Cnot1	5874.91	-0.187643	0.0802214	-2.33906	0.0193324	0.650923
Atp2c2	26.3746	0.759793	0.326522	2.32692	0.0199693	0.650923
Fdxacb1	160.323	-0.414617	0.177012	-2.3423	0.0191651	0.650923
Chrna5	16.6175	1.82582	0.7768	2.35044	0.0187514	0.650923
Fyco1	3749.88	-0.550588	0.234301	-2.34992	0.0187776	0.650923
Mt3	8790.76	0.272535	0.117211	2.32517	0.0200631	0.65275
Snord19	8.5397	-2.2653	0.97495	-2.32351	0.0201519	0.652929
Fam49b	3411.81	0.117282	0.0505649	2.31944	0.020371	0.652929
Tmem45a2	5.44036	1.85018	0.796927	2.32164	0.0202522	0.652929
Rfk	2267.13	0.278395	0.119843	2.32301	0.0201788	0.652929
Ostf1	705.662	0.437764	0.188706	2.31982	0.0203507	0.652929
Bbs7	842.795	-0.198833	0.0856764	-2.32074	0.0203007	0.652929
Flt3	387.382	-0.559903	0.241208	-2.32124	0.0202737	0.652929
Plvap	568.597	0.467	0.201229	2.32074	0.0203007	0.652929
Rem1	6.45323	-1.53424	0.661787	-2.31833	0.0204313	0.653651
Lrp11	9252.38	-0.199548	0.0863063	-2.31208	0.020773	0.655708
Btbd2	2972.57	0.152357	0.0659905	2.30877	0.0209563	0.655708
Rab21	2484.66	0.226524	0.0993323	2.28047	0.0225798	0.655708
Sap30l	945.003	0.303241	0.131663	2.30316	0.02127	0.655708
Nup88	1769.3	-0.232865	0.100529	-2.3164	0.0205363	0.655708
Snf8	1708.04	0.197211	0.0857255	2.30049	0.0214206	0.655708
Plxdc1	198.588	0.486657	0.213147	2.2832	0.0224184	0.655708
Sox9	1720.27	0.302675	0.131943	2.29399	0.0217912	0.655708
Pxdn	3554.81	-0.881459	0.385694	-2.28539	0.0222902	0.655708
Nkx2-9	1.82685	-3.41242	1.48392	-2.29959	0.0214713	0.655708
Zfat	303.97	-0.386691	0.168573	-2.2939	0.021796	0.655708
Lynx1	13496.6	0.343847	0.150661	2.28226	0.0224741	0.655708
Cela1	61.4029	0.610622	0.266496	2.2913	0.0219463	0.655708
Ube2v2	1928.1	0.23694	0.102399	2.31389	0.020674	0.655708
Smpd4	1756.21	-0.652761	0.282636	-2.30955	0.0209132	0.655708
Car15	239.282	-0.431649	0.186566	-2.31365	0.020687	0.655708
Alg3	340.2	-0.251168	0.110048	-2.28236	0.0224682	0.655708
Pdia5	126.098	-0.707706	0.310086	-2.28229	0.0224722	0.655708
B4galt4	978.027	-0.273262	0.119526	-2.28621	0.0222418	0.655708
Slc26a8	241.262	-0.469712	0.204477	-2.29714	0.0216109	0.655708
Pcdhb20	468.488	-0.222572	0.0974766	-2.28334	0.0224105	0.655708
Fgf1	1983.4	0.488404	0.213795	2.28445	0.0223449	0.655708
Npas4	255.763	-1.55134	0.672436	-2.30705	0.0210522	0.655708
Aldh1a7	20.6319	1.54051	0.668378	2.30485	0.021175	0.655708
Bub1b	57.427	-1.27774	0.552634	-2.31209	0.0207729	0.655708
Arhgef26	2141.77	0.382365	0.166458	2.29707	0.0216149	0.655708
S100a1	1628.02	0.466875	0.204589	2.28201	0.0224887	0.655708
Mrpl9	1214.07	-0.249632	0.108888	-2.29257	0.021873	0.655708
4930447N08Rik	6.97238	1.50113	0.658069	2.28111	0.0225417	0.655708
Hdhd3	218.727	0.650783	0.283379	2.29651	0.0216468	0.655708
Dock7	1551.41	-0.288444	0.125436	-2.29954	0.0214745	0.655708
1700024P16Rik	36.2458	1.29092	0.563981	2.28894	0.0220827	0.655708
Zcchc11	1407.9	-0.359567	0.155948	-2.30569	0.0211281	0.655708
Med8	620.939	-0.370324	0.160869	-2.30202	0.021334	0.655708
Ccdc30	438.647	-0.338849	0.148144	-2.28729	0.0221786	0.655708
Rps6ka1	475.521	0.254469	0.111213	2.28813	0.0221298	0.655708
Lhfpl3	511.787	0.326365	0.141741	2.30254	0.0213046	0.655708
Aasdh	402.715	-0.478895	0.209744	-2.28324	0.0224163	0.655708
A930041C12Rik	1.74164	-3.31127	1.44125	-2.29751	0.0215899	0.655708
Gltp	751.065	0.314023	0.136602	2.29882	0.021515	0.655708
Met	56.0946	0.552561	0.239306	2.30901	0.0209429	0.655708
Dgki	1966.26	-0.371521	0.161268	-2.30374	0.0212372	0.655708
Creb3l2	235.792	0.351788	0.152818	2.30201	0.0213349	0.655708
Herc6	174.674	0.309822	0.134266	2.30752	0.0210257	0.655708
Pla2g4c	5.04258	-2.04264	0.889674	-2.29594	0.0216792	0.655708
A230077H06Rik	378.295	-0.711676	0.311136	-2.28735	0.0221754	0.655708
Vps33b	724.592	-0.320004	0.139567	-2.29283	0.0218575	0.655708
Plekhb1	6884.52	0.461821	0.201026	2.29732	0.0216007	0.655708
Ikbkb	1311.26	-0.358257	0.157023	-2.28156	0.0225154	0.655708
F2rl3	6.76258	-1.77491	0.771241	-2.30137	0.0213709	0.655708
Trmt1	1526.69	-0.345864	0.151284	-2.28619	0.0222434	0.655708
Tppp3	494.517	0.2667	0.116805	2.28329	0.022413	0.655708
Snx22	201.431	0.391452	0.169966	2.30313	0.0212718	0.655708
Jade3	602.651	-0.354271	0.153566	-2.30697	0.0210566	0.655708
Foxo4	806.624	0.239244	0.104912	2.28041	0.0225831	0.655708
Npas2	645.365	0.260306	0.114774	2.26799	0.0233299	0.657976
Vnn1	3.75115	2.78916	1.22608	2.27485	0.0229149	0.657976
Nudt4	2428.28	0.231505	0.101791	2.27431	0.0229471	0.657976
2001-01-01	51.1817	-0.567232	0.249641	-2.27219	0.0230749	0.657976
A330076C08Rik	26.8071	-0.985539	0.43329	-2.27455	0.0229331	0.657976
A230056J06Rik	39.0261	-0.650554	0.286905	-2.26749	0.0233606	0.657976
Gm5087	63.8642	-0.834794	0.368055	-2.26813	0.0233215	0.657976
Rhebl1	100.273	-0.466225	0.205688	-2.26667	0.0234106	0.657976
Olig1	2973.71	0.346137	0.152763	2.26584	0.0234611	0.657976
Mrpl28	1086.35	0.249939	0.109826	2.27577	0.0228595	0.657976
Slc25a27	1213.58	-0.420263	0.185154	-2.2698	0.0232198	0.657976
Gm4952	2.82806	-2.73013	1.2025	-2.27038	0.0231847	0.657976
Rmdn3	1690.04	0.178696	0.078598	2.27354	0.0229936	0.657976
Gba	870.032	-0.243733	0.107216	-2.2733	0.0230079	0.657976
Faah	7356.13	-0.22412	0.0988656	-2.26692	0.0233952	0.657976
Zfp112	366.807	-0.39323	0.173532	-2.26604	0.0234489	0.657976
Zfp869	802.281	-0.262306	0.115739	-2.26636	0.0234292	0.657976
Prdx2	5584.31	0.25265	0.111467	2.26659	0.0234151	0.657976
Vipr1	915.676	-0.440385	0.194133	-2.26847	0.0233007	0.657976
Apln	733.624	0.585408	0.257653	2.27208	0.0230816	0.657976
Kctd12b	139.915	0.440219	0.194135	2.26759	0.0233542	0.657976
Tvp23b	759.724	0.22935	0.101378	2.26233	0.0236772	0.660512
Krt20	1.65306	-3.2386	1.43311	-2.25984	0.0238311	0.660512
D130043K22Rik	1509.45	-0.247693	0.109736	-2.25717	0.0239974	0.660512
Ccdc116	51.9871	-0.677176	0.299234	-2.26303	0.0236339	0.660512
Asxl3	539.168	-0.483831	0.214168	-2.25912	0.0238758	0.660512
Esrra	1324.78	0.21762	0.0962406	2.26121	0.0237464	0.660512
Plce1	603.57	0.236865	0.10484	2.2593	0.0238645	0.660512
Trub1	1141.98	-0.326535	0.144679	-2.25696	0.0240103	0.660512
6430550D23Rik	21.1834	-0.86028	0.380375	-2.26166	0.0237183	0.660512
Rita1	486.136	0.23399	0.103663	2.25722	0.0239942	0.660512
Gatad2a	1233.71	0.205779	0.0911714	2.25705	0.0240049	0.660512
Otc	1.67723	3.44206	1.52468	2.25756	0.023973	0.660512
Vps13b	3933.13	-0.285552	0.126555	-2.25634	0.0240495	0.66054
Mmd	16809	0.166196	0.0737591	2.25322	0.024245	0.661293
Wipf1	484.689	0.293376	0.130224	2.25285	0.0242683	0.661293
Ripk2	266.779	-0.506372	0.224576	-2.25479	0.0241463	0.661293
Podxl2	3664.53	0.246162	0.10923	2.25361	0.0242205	0.661293
Ascl2	6.87777	-1.48728	0.659904	-2.25379	0.0242097	0.661293
Ptn	5969.75	0.387635	0.172116	2.25217	0.0243117	0.661356
Suclg2	631.478	0.413102	0.18347	2.25161	0.0243472	0.661356
Slc41a1	3382.28	0.193275	0.086844	2.22554	0.0260451	0.665181
Cacybp	2657.81	0.277518	0.125734	2.20719	0.0273006	0.665181
G0s2	166.182	0.369498	0.166708	2.21644	0.0266614	0.665181
Txlnb	101.437	-0.574478	0.257287	-2.23283	0.0255603	0.665181
Pawr	115.796	0.448801	0.203644	2.20385	0.0275351	0.665181
Mars	1564.22	-0.212079	0.0957383	-2.2152	0.0267464	0.665181
Acyp2	627.538	0.325553	0.147788	2.20283	0.0276068	0.665181
Zfp354a	286.646	-0.303074	0.137573	-2.20301	0.0275944	0.665181
Hist3h2bb-ps	14.0742	-1.14663	0.51365	-2.23232	0.0255939	0.665181
Erbb2	76.5101	0.406824	0.181471	2.24181	0.0249733	0.665181
Cnp	4522.02	0.407652	0.182336	2.23571	0.0253706	0.665181
Tubg1	1239.65	0.186245	0.0842055	2.21179	0.0269812	0.665181
Zscan12	286.315	-0.249613	0.113258	-2.20392	0.0275298	0.665181
Sox4	421.294	0.30559	0.136087	2.24555	0.0247331	0.665181
Ankrd34b	478.402	0.338329	0.15322	2.20813	0.0272352	0.665181
Polr3a	1292.91	-0.261824	0.118597	-2.20768	0.0272666	0.665181
Cdh6	47.6571	0.849271	0.384421	2.20922	0.0271593	0.665181
Nckap1l	456.923	0.36504	0.163687	2.23011	0.0257402	0.665181
Lppos	107.449	0.41404	0.187468	2.20859	0.0272034	0.665181
Eaf2	31.1942	-0.705917	0.314326	-2.24582	0.0247158	0.665181
Gm609	3.1725	-2.32853	1.04248	-2.23364	0.0255067	0.665181
Pdia2	3.30786	-2.76278	1.24329	-2.22216	0.0262728	0.665181
Mdfi	12.1173	1.27405	0.572606	2.22501	0.0260805	0.665181
Gtf2a1l	1.53853	3.32472	1.48425	2.23999	0.0250913	0.665181
Pcdhb13	308.029	-0.280978	0.126668	-2.21823	0.0265393	0.665181
Lgals12	9.07964	-1.55979	0.702311	-2.22094	0.0263553	0.665181
9830166K06Rik	120.42	-0.721155	0.326379	-2.20957	0.0271353	0.665181
Pcgf5	170.533	0.367568	0.164923	2.22872	0.0258326	0.665181
Slc39a12	1685.5	0.441374	0.197462	2.23523	0.0254021	0.665181
Ypel4	1822.2	-0.437859	0.197712	-2.21463	0.0267854	0.665181
Ap4e1	782.999	-0.51965	0.234206	-2.21877	0.0265023	0.665181
Gm14322	191.716	-0.426169	0.19265	-2.21214	0.026957	0.665181
Rtel1	456.045	-0.702845	0.316702	-2.21926	0.0264688	0.665181
Serp1	1444.93	0.228878	0.103115	2.21964	0.0264433	0.665181
Mov10	397.69	-0.788845	0.356543	-2.21248	0.0269334	0.665181
Col25a1	4725.99	0.49843	0.224266	2.22249	0.0262503	0.665181
Pdlim5	1332.36	0.249093	0.111663	2.23076	0.0256968	0.665181
Wwp1	1427.55	0.199383	0.0893985	2.23028	0.0257291	0.665181
Scp2	3612.78	0.319072	0.142923	2.23248	0.0255834	0.665181
Nrd1	5065.55	-0.160629	0.0715436	-2.24519	0.0247562	0.665181
9930104L06Rik	631.787	-0.261687	0.117819	-2.2211	0.0263441	0.665181
Dnali1	18.7275	1.09101	0.48825	2.23453	0.0254485	0.665181
Agtrap	344.875	0.326717	0.146885	2.22431	0.0261278	0.665181
Fam213b	1871.82	0.315736	0.140485	2.24747	0.02461	0.665181
Krtcap3	9.74193	-1.39104	0.623802	-2.22993	0.0257518	0.665181
Ift172	2073.62	-0.27412	0.12343	-2.22086	0.0263604	0.665181
Fam114a1	122.261	0.566772	0.25344	2.23632	0.0253309	0.665181
Wdr19	925.284	-0.237165	0.106017	-2.23706	0.0252826	0.665181
Zcwpw1	205.812	-0.389787	0.176595	-2.20723	0.0272977	0.665181
Tril	2388.24	0.30678	0.138859	2.20929	0.0271543	0.665181
Zfand4	121.207	-0.376653	0.169021	-2.22844	0.0258515	0.665181
Clec4n	2.70519	3.61153	1.62186	2.22678	0.0259618	0.665181
Tmem86b	116.395	-0.880049	0.397909	-2.21169	0.0269883	0.665181
Isoc2a	625.25	0.288096	0.130397	2.20938	0.0271479	0.665181
Zfp784	161.798	-0.429939	0.193303	-2.22416	0.0261374	0.665181
Zfp773	85.1637	0.409609	0.183078	2.23735	0.0252634	0.665181
Mzf1	314.54	-0.355538	0.160343	-2.21736	0.0265988	0.665181
Aspdh	82.2358	-0.502867	0.227742	-2.20805	0.0272408	0.665181
Fam181b	624.622	0.385241	0.17269	2.23082	0.025693	0.665181
Eri2	455.661	-0.288571	0.129852	-2.2223	0.0262631	0.665181
Agpat5	1633.26	0.277611	0.12543	2.21327	0.0268787	0.665181
Tmem59l	7652.03	-0.300804	0.13527	-2.22373	0.0261664	0.665181
Ssbp4	4941.39	0.27099	0.122752	2.20762	0.0272709	0.665181
1700030K09Rik	270.052	-0.381008	0.169483	-2.24806	0.0245722	0.665181
Frem3	115.749	-2.0261	0.909199	-2.22845	0.0258506	0.665181
Gab1	818.844	0.225541	0.102318	2.20432	0.0275017	0.665181
Nlrc5	13.9649	-0.927067	0.419281	-2.21109	0.0270297	0.665181
Pkd1l2	1.85691	-3.44208	1.56217	-2.2034	0.0275668	0.665181
Opcml	11234.7	0.233119	0.105442	2.21088	0.027044	0.665181
Ntm	2318.8	0.330084	0.147082	2.24422	0.0248185	0.665181
Slc37a4	566.755	-0.188296	0.0842982	-2.23369	0.0255035	0.665181
Cib2	713.052	0.347779	0.156087	2.22811	0.0258729	0.665181
Acsbg1	5766.98	0.389062	0.175808	2.21299	0.0268986	0.665181
Car12	2480.63	-0.300281	0.136005	-2.20787	0.0272534	0.665181
Vps13c	6777.43	-0.485968	0.217114	-2.2383	0.0252012	0.665181
Cep70	742.537	-0.6388	0.289887	-2.20362	0.027551	0.665181
Abhd14b	298.016	-0.650198	0.293622	-2.21441	0.0268009	0.665181
Cmtm6	945.939	0.326698	0.147995	2.20749	0.0272799	0.665181
Pnma3	973.417	-0.236662	0.106215	-2.22814	0.0258711	0.665181
Zxdb	278.51	0.257478	0.116762	2.20516	0.0274431	0.665181
Mir384	4.43425	-2.14238	0.954778	-2.24385	0.024842	0.665181
Dync1i2	5850.77	-0.30724	0.139569	-2.20135	0.0277112	0.66584
Pou4f2	2.35944	-3.18115	1.445	-2.20149	0.027701	0.66584
Aaas	437.21	-0.22064	0.10028	-2.20024	0.0277901	0.666128
Epha7	10327.9	-0.255679	0.116213	-2.20009	0.0278003	0.666128
Cry1	544.641	0.285477	0.129987	2.19619	0.0280781	0.66649
Fbf1	2718.72	-0.208633	0.0949552	-2.19718	0.0280078	0.66649
Mrpl12	1606.87	0.270903	0.123368	2.19588	0.0281003	0.66649
Cdk5rap1	504.695	0.401744	0.182809	2.19762	0.0279763	0.66649
Ddah1	3648.93	0.390818	0.177878	2.19712	0.028012	0.66649
Atp6v1g1	2282.19	0.276883	0.126082	2.19604	0.0280887	0.66649
Rcan3	1005.79	0.271355	0.123471	2.19772	0.0279694	0.66649
Hnrnpdl	6314.95	-0.357455	0.162809	-2.19555	0.0281241	0.66649
Tmem138	267.536	-0.271048	0.123573	-2.19342	0.0282768	0.667363
Ddx49	890.641	-0.209754	0.0955863	-2.1944	0.0282068	0.667363
Zfp653	593.779	-0.46358	0.211331	-2.19362	0.0282624	0.667363
6330403A02Rik	22411.6	0.228928	0.104469	2.19135	0.0284268	0.66979
Tmem55a	1450.91	0.170148	0.0776601	2.19093	0.0284572	0.66979
Myo19	192.249	-0.683426	0.312156	-2.18937	0.0285697	0.671041
Piwil2	35.9529	-0.992961	0.453737	-2.18841	0.02864	0.671041
Boc	677.894	-0.229197	0.104749	-2.18805	0.0286657	0.671041
Ipw	164.276	-0.996298	0.455289	-2.18828	0.0286495	0.671041
Zfp143	484.751	-0.238271	0.109013	-2.18572	0.0288364	0.674124
Vipas39	1619.44	-0.179392	0.0821711	-2.18315	0.0290248	0.674875
5730408K05Rik	6.59252	-1.80468	0.826393	-2.18381	0.0289762	0.674875
Atp5g3	7549.95	0.179367	0.0821522	2.18335	0.0290104	0.674875
Brca2	176.633	-0.592618	0.271414	-2.18344	0.0290031	0.674875
Pick1	1389.37	-0.200478	0.09189	-2.18172	0.0291305	0.675578
Steap2	276.589	0.304374	0.139514	2.18168	0.0291332	0.675578
Hectd3	2168.05	0.166284	0.076248	2.18083	0.0291959	0.676124
Ttn	113.535	-0.887365	0.407033	-2.18008	0.0292514	0.676502
Tmem144	642.918	-0.23926	0.109858	-2.17791	0.029413	0.67794
5330417C22Rik	1122.99	-0.342745	0.15733	-2.17851	0.0293679	0.67794
Atp8a1	13745.4	-0.17813	0.0817987	-2.17766	0.0294313	0.67794
Lypla1	798.099	0.181417	0.0918675	1.97477	0.048294	0.67849
Adhfe1	725.875	0.295157	0.149917	1.9688	0.0489758	0.67849
3110035E14Rik	2952.56	0.445284	0.207374	2.14726	0.0317729	0.67849
Cspp1	831.033	-0.476997	0.258952	-1.84203	0.0654703	0.67849
Gm20172	2.35134	-2.36461	1.15189	-2.05281	0.0400913	0.67849
Tsga10	556.401	-0.36655	0.186166	-1.96894	0.0489596	0.67849
Rev1	1256.49	-0.317987	0.16455	-1.93246	0.0533026	0.67849
Snord89	15.1456	-0.934415	0.448339	-2.08417	0.0371447	0.67849
Pantr1	789.36	0.340896	0.165277	2.06257	0.0391539	0.67849
2900092D14Rik	446.356	0.187862	0.108093	1.73796	0.0822181	0.67849
1500015O10Rik	19.5934	0.945669	0.446125	2.11974	0.034028	0.67849
Ercc5	861.835	-0.246301	0.133766	-1.84128	0.0655808	0.67849
Tmem194b	116.06	-0.657606	0.365145	-1.80095	0.0717112	0.67849
Stk17b	142.227	0.349628	0.18071	1.93474	0.0530216	0.67849
Sf3b1	9412.07	-0.297929	0.165962	-1.79516	0.072628	0.67849
Hspe1	1854.44	0.205946	0.113156	1.82001	0.0687575	0.67849
1700066M21Rik	760.123	0.193096	0.0954439	2.02314	0.0430592	0.67849
Mpp4	30.1456	-0.982247	0.552633	-1.77739	0.0755034	0.67849
Carf	750.387	-0.330718	0.191198	-1.72971	0.0836817	0.67849
Mdh1b	21.9545	0.7407	0.351118	2.10954	0.0348977	0.67849
Acadl	1239.19	0.325817	0.166245	1.95986	0.050012	0.67849
Tmbim1	653.939	0.27613	0.155602	1.77459	0.0759663	0.67849
Ctdsp1	772.748	0.24108	0.126054	1.91252	0.0558097	0.67849
Plcd4	601.315	0.182168	0.0910357	2.00106	0.0453861	0.67849
Cnppd1	789.238	-0.23083	0.11944	-1.93261	0.0532847	0.67849
Ankzf1	694.334	-0.568603	0.28891	-1.9681	0.0490568	0.67849
Gmppa	1104.09	-0.228257	0.128555	-1.77556	0.0758062	0.67849
Obsl1	515.526	-0.342174	0.190867	-1.79274	0.0730147	0.67849
Inha	542.064	-0.589432	0.319414	-1.84536	0.0649855	0.67849
Serpine2	5179.73	0.347565	0.170873	2.03405	0.0419463	0.67849
Usp40	609.372	-0.383324	0.200918	-1.90786	0.0564095	0.67849
Hjurp	143.486	-0.600298	0.319723	-1.87756	0.0604418	0.67849
Mlph	110.812	0.357194	0.19394	1.84178	0.0655076	0.67849
Myeov2	1912.46	0.262074	0.146366	1.79054	0.0733676	0.67849
Ppip5k2	827.644	-0.315864	0.164116	-1.92464	0.0542747	0.67849
B230216N24Rik	46.5441	-0.498028	0.281067	-1.77192	0.0764078	0.67849
Phlpp1	4612.68	0.160716	0.0825849	1.94607	0.0516461	0.67849
Dbi	4356.18	0.400558	0.184013	2.17679	0.0294962	0.67849
Dpp10	1079.53	0.283544	0.161802	1.75242	0.0797015	0.67849
Ccnt2	2374.9	-0.414089	0.227126	-1.82317	0.0682778	0.67849
Mir128-1	3.46434	-1.93048	1.08965	-1.77166	0.0764507	0.67849
Eif2d	905.189	-0.272042	0.154018	-1.7663	0.0773447	0.67849
Klhdc8a	144.453	0.331704	0.176231	1.88221	0.059808	0.67849
Myog	3.40759	-1.90712	1.04913	-1.81781	0.0690931	0.67849
Gpr37l1	6320.57	0.26818	0.142333	1.88418	0.0595411	0.67849
Csrp1	6190.06	0.3233	0.175894	1.83804	0.0660571	0.67849
Nek7	1690.34	0.259969	0.133328	1.94985	0.0511946	0.67849
Prg4	5.47321	-1.75963	0.954963	-1.84262	0.0653845	0.67849
Cacna1e	20946.1	-0.292662	0.164083	-1.78362	0.074485	0.67849
Mr1	238.172	0.364136	0.193139	1.88536	0.0593814	0.67849
BC026585	251.532	0.497716	0.232313	2.14244	0.0321584	0.67849
Sec16b	38.0629	-0.599818	0.322556	-1.85958	0.0629452	0.67849
Zbtb37	142.09	-0.38839	0.224495	-1.73006	0.0836187	0.67849
Scyl3	1065.87	-0.224799	0.120475	-1.86595	0.0620487	0.67849
Atp1b1	62081.6	0.14978	0.0817913	1.83124	0.0670643	0.67849
Cd247	9.73744	-1.20097	0.600335	-2.00051	0.0454456	0.67849
Mgst3	881.234	0.221683	0.124071	1.78675	0.0739785	0.67849
Fcgr2b	70.3498	-0.451528	0.219685	-2.05534	0.039846	0.67849
Sdhc	2626.39	0.193516	0.110995	1.74346	0.0812535	0.67849
Ppox	485.214	-0.535815	0.284014	-1.88658	0.0592165	0.67849
Nit1	885.35	-0.289153	0.135392	-2.13566	0.0327067	0.67849
Pfdn2	2300.1	0.208732	0.115686	1.80429	0.0711858	0.67849
Klhdc9	132.56	-0.301181	0.159723	-1.88565	0.0593427	0.67849
Ncstn	2130.25	-0.164195	0.0790857	-2.07616	0.0378787	0.67849
Casq1	5.60683	1.67285	0.777329	2.15205	0.0313937	0.67849
Kcnj10	7147.27	0.392044	0.200151	1.95875	0.0501424	0.67849
Igsf9	108.338	-0.730202	0.340841	-2.14235	0.0321649	0.67849
Chml	148.668	0.274005	0.156171	1.75452	0.0793422	0.67849
Smyd3	786.977	-0.151398	0.0845589	-1.79045	0.0733822	0.67849
Gm5069	404.745	-0.284391	0.153145	-1.85701	0.0633101	0.67849
Lbr	427.603	-0.368843	0.179981	-2.04934	0.0404284	0.67849
1700056E22Rik	1.65084	3.38571	1.90983	1.77278	0.0762644	0.67849
Kcnk2	1549.38	0.198848	0.104329	1.90597	0.0566543	0.67849
Angel2	1964.54	-0.196438	0.107281	-1.83105	0.0670928	0.67849
Ints7	988.759	-0.300325	0.159999	-1.87704	0.0605131	0.67849
Syt14	1252.93	-0.184672	0.105006	-1.75868	0.0786316	0.67849
Plekhg1	613.023	0.248114	0.136252	1.821	0.0686068	0.67849
Vip	259.639	0.441683	0.220936	1.99914	0.045593	0.67849
Ginm1	488.255	0.209417	0.110618	1.89315	0.0583382	0.67849
Sash1	4163.41	0.277868	0.14423	1.92656	0.0540346	0.67849
Rab32	126.152	0.410489	0.19677	2.08614	0.0369663	0.67849
Grm1	4718.01	-0.196602	0.112121	-1.75348	0.0795192	0.67849
Shprh	2129.32	-0.248687	0.116752	-2.13005	0.0331676	0.67849
Stx11	6.39014	-1.56438	0.725707	-2.15566	0.0311099	0.67849
Reps1	1600.94	-0.182593	0.0862307	-2.1175	0.0342176	0.67849
Perp	71.9312	0.46631	0.236166	1.9745	0.0483244	0.67849
Ifngr1	441.068	0.290042	0.149528	1.93971	0.0524145	0.67849
Rps12	5715.9	0.242202	0.126596	1.91318	0.0557245	0.67849
Moxd1	449.096	0.46043	0.226898	2.02923	0.0424344	0.67849
Trmt11	228.081	-0.328916	0.167279	-1.96628	0.0492668	0.67849
Zufsp	299.846	-0.253437	0.143789	-1.76256	0.0779744	0.67849
E130307A14Rik	651.285	-0.270261	0.131874	-2.04938	0.0404246	0.67849
Rev3l	2448.32	-0.276113	0.130694	-2.11266	0.03463	0.67849
Nr2e1	761.938	0.320187	0.165106	1.93929	0.0524664	0.67849
C130030K03Rik	351.113	-0.395968	0.22697	-1.74458	0.0810573	0.67849
Grik2	4134.16	-0.273058	0.154974	-1.76196	0.0780755	0.67849
Gja1	9400.86	0.299368	0.164351	1.82152	0.0685279	0.67849
Chst3	83.3891	0.429351	0.199475	2.15241	0.0313652	0.67849
4632428N05Rik	953.682	0.254692	0.147042	1.73211	0.0832547	0.67849
Ctnna3	40.144	0.54408	0.287785	1.89058	0.0586806	0.67849
Jmjd1c	4534	-0.244732	0.138187	-1.77102	0.0765578	0.67849
Ado	1607.4	0.129281	0.062874	2.05619	0.0397646	0.67849
Rab36	847.665	-0.358324	0.175032	-2.04719	0.0406394	0.67849
Mif	3409.19	0.188691	0.105803	1.78343	0.0745171	0.67849
Chchd10	3425.3	0.235335	0.120897	1.94657	0.0515858	0.67849
Mcm3ap	2685.4	-0.23983	0.122761	-1.95363	0.0507448	0.67849
Agpat3	6790	0.186233	0.106001	1.7569	0.0789351	0.67849
Shc2	1868.31	-0.331663	0.159116	-2.08441	0.0371227	0.67849
Lppr3	1343.6	-0.21897	0.119142	-1.83789	0.0660788	0.67849
Gpx4	5561.5	0.298091	0.15403	1.93528	0.0529562	0.67849
Dazap1	1601.54	-0.253249	0.138383	-1.83006	0.0672411	0.67849
Adamtsl5	96.785	0.373142	0.174541	2.13785	0.0325292	0.67849
Mbd3	3410.43	0.159158	0.0917917	1.7339	0.0829352	0.67849
Uqcr11	3301.43	0.269689	0.135575	1.98923	0.0466762	0.67849
Dot1l	2345.92	-0.568079	0.299744	-1.89521	0.0580643	0.67849
Diras1	3394.87	0.175713	0.0865926	2.02919	0.042439	0.67849
Aes	13917.4	0.193289	0.0931926	2.07408	0.0380722	0.67849
Zfp938	712.285	0.199157	0.112079	1.77694	0.0755774	0.67849
Chst11	3971.07	0.2311	0.1176	1.96514	0.0493986	0.67849
Aldh1l2	169.144	0.401655	0.192171	2.09009	0.0366096	0.67849
Nuak1	2501.62	0.192994	0.09943	1.941	0.0522583	0.67849
Prdm4	1045.61	-0.141239	0.0783737	-1.80213	0.0715255	0.67849
Syn3	1964.07	-0.39123	0.196536	-1.99063	0.046522	0.67849
Gm5176	13.7474	0.826846	0.450776	1.83427	0.0666135	0.67849
Zfc3h1	2300.56	-0.424757	0.21495	-1.97607	0.0481463	0.67849
D630029K05Rik	5.00852	-1.76631	0.852778	-2.07125	0.0383357	0.67849
Rap1b	2012.3	0.248756	0.143238	1.73666	0.0824472	0.67849
Agap2	63611.1	0.115056	0.0564809	2.03707	0.0416432	0.67849
Slc26a10	559.325	-1.04082	0.53229	-1.95536	0.0505405	0.67849
F420014N23Rik	33.6836	-0.884972	0.43988	-2.01185	0.044236	0.67849
Tmem194	182.997	-0.398578	0.198414	-2.00881	0.0445568	0.67849
Myo1a	24.7763	-1.32805	0.66015	-2.01174	0.0442476	0.67849
Prim1	129.182	-0.381395	0.198746	-1.91901	0.0549827	0.67849
Mir677	1.997	-3.50946	1.69443	-2.07117	0.0383429	0.67849
Stat2	894.562	-0.261504	0.151108	-1.73057	0.083528	0.67849
Myl6	7708.05	0.190563	0.107105	1.77922	0.0752044	0.67849
A430046D13Rik	543.073	-0.363372	0.175279	-2.07311	0.0381618	0.67849
Ikzf4	738.024	-0.243487	0.135352	-1.79892	0.0720308	0.67849
Cd63	1508.23	0.287578	0.147754	1.94633	0.0516156	0.67849
Bloc1s1	1156.46	0.241352	0.12846	1.87881	0.0602704	0.67849
Vmn2r87	42.1788	-0.649813	0.370749	-1.7527	0.0796529	0.67849
Limk2	3398.14	-0.258312	0.122207	-2.11373	0.0345381	0.67849
Morc2a	2028.28	-0.229672	0.122913	-1.86858	0.0616809	0.67849
Ascc2	782.276	-0.327424	0.187654	-1.74482	0.0810156	0.67849
Cabp7	3332.64	0.380161	0.213371	1.78169	0.0748002	0.67849
Nefh	1925.12	0.368681	0.181608	2.03009	0.0423476	0.67849
Ewsr1	10398.2	-0.316029	0.16471	-1.9187	0.0550225	0.67849
Mrps24	716.734	0.195348	0.100879	1.93646	0.0528111	0.67849
H2afv	989.997	0.231888	0.121267	1.91221	0.0558487	0.67849
Grb10	1224.42	-0.221759	0.110386	-2.00894	0.0445438	0.67849
Egfr	460.66	0.246657	0.121572	2.02889	0.0424694	0.67849
Otx1	121.939	-0.371381	0.195891	-1.89586	0.0579784	0.67849
Ehbp1	2328.35	-0.134884	0.0711974	-1.89451	0.0581569	0.67849
Pnpt1	862.514	-0.29851	0.138748	-2.15145	0.031441	0.67849
Mtif2	1145.6	-0.207761	0.119748	-1.73498	0.0827449	0.67849
Psme4	1743.8	-0.29713	0.144327	-2.05873	0.0395205	0.67849
Nsg2	31846.6	0.0968955	0.0540147	1.79387	0.0728331	0.67849
Pwwp2a	1510.79	-0.238148	0.125416	-1.89886	0.0575826	0.67849
Havcr2	137.468	0.455999	0.210905	2.16211	0.03061	0.67849
Rasgef1c	64.4769	0.42843	0.24762	1.73019	0.0835963	0.67849
Adamts2	137.655	0.391048	0.217518	1.79778	0.072212	0.67849
Zfp879	121.116	-0.330561	0.176613	-1.87167	0.0612528	0.67849
Sar1b	1559.07	0.201531	0.103936	1.93899	0.0525028	0.67849
Rad50	1094.54	-0.220689	0.102683	-2.14923	0.0316162	0.67849
Gm2a	2385.31	0.299479	0.138302	2.1654	0.0303571	0.67849
Sparc	8619.62	0.327566	0.161574	2.02735	0.0426268	0.67849
Zfp672	955.924	-0.244369	0.132164	-1.84898	0.0644611	0.67849
Sh3bp5l	1360.95	0.12388	0.0640323	1.93465	0.0530334	0.67849
Trim17	183.371	-0.543782	0.252336	-2.15499	0.0311623	0.67849
Obscn	249.945	-0.39598	0.217248	-1.82271	0.068347	0.67849
Guk1	2364.18	0.257539	0.146275	1.76065	0.0782976	0.67849
Kcnj12	133.976	0.266609	0.144327	1.84726	0.0647092	0.67849
Rnf112	18793.5	-0.392192	0.206903	-1.89553	0.0580219	0.67849
2410006H16Rik	712.607	0.238682	0.118891	2.00757	0.0446893	0.67849
Zfp286	621.236	-0.222722	0.115213	-1.93314	0.0532185	0.67849
Pmp22	555.347	0.280076	0.138838	2.01729	0.0436652	0.67849
Mir744	3.26246	-2.23743	1.25156	-1.78771	0.0738223	0.67849
Zkscan6	619.358	-0.24213	0.128048	-1.89093	0.0586332	0.67849
Cntrob	487.329	-0.346326	0.182809	-1.89447	0.0581625	0.67849
Kcnab3	553.133	0.297985	0.140557	2.12003	0.0340033	0.67849
Ybx2	128.894	-0.97654	0.481638	-2.02754	0.0426073	0.67849
Arrb2	1849.59	-0.227205	0.125533	-1.80992	0.0703085	0.67849
Kif1c	5142.06	0.218376	0.102889	2.12244	0.033801	0.67849
Rabep1	5827.07	0.23862	0.117445	2.03176	0.0421781	0.67849
Dhx33	3406.98	-0.355461	0.195983	-1.81374	0.0697185	0.67849
Nlrp1b	16.3727	-1.00709	0.539063	-1.86822	0.061731	0.67849
4933427D14Rik	1335.57	-0.42255	0.211826	-1.9948	0.0460652	0.67849
Tekt1	38.5233	0.627995	0.301072	2.08586	0.036991	0.67849
Mybbp1a	2323.31	-0.213278	0.106227	-2.00777	0.0446682	0.67849
Ctns	528.103	-0.32623	0.159635	-2.0436	0.0409931	0.67849
Ovca2	487.719	-0.256889	0.123415	-2.0815	0.0373878	0.67849
Fam57a	189.703	-0.371858	0.20211	-1.83988	0.0657865	0.67849
Phf12	1997.41	-0.252291	0.143156	-1.76236	0.078009	0.67849
Rpl23a	7685.92	0.263632	0.145553	1.81125	0.0701021	0.67849
BC030499	283.712	-1.13349	0.582867	-1.94468	0.0518132	0.67849
Unc119	778.252	0.216102	0.116704	1.85171	0.064068	0.67849
Gm11201	13.3625	0.952034	0.449887	2.11616	0.0343312	0.67849
Evi2a	246.957	0.473431	0.221373	2.13861	0.0324674	0.67849
Zfp207	4548.51	-0.271407	0.148712	-1.82505	0.0679937	0.67849
1700071K01Rik	1.38061	-2.94222	1.58687	-1.85411	0.0637239	0.67849
Lig3	1124.23	-0.308454	0.146462	-2.10603	0.0352014	0.67849
Rasl10b	11715.2	0.214815	0.123568	1.73843	0.0821351	0.67849
1700020L24Rik	3.31577	2.02777	1.12345	1.80494	0.071084	0.67849
Lhx1	10.8843	-1.10905	0.515733	-2.15044	0.0315203	0.67849
Ggnbp2os	98.156	-0.53469	0.2832	-1.88803	0.0590225	0.67849
Brip1os	282.678	0.278065	0.160763	1.72965	0.083692	0.67849
Tubd1	225.213	-0.428709	0.19815	-2.16356	0.0304982	0.67849
Pctp	43.1384	-0.579602	0.303943	-1.90694	0.056528	0.67849
Car10	3012.84	-0.193232	0.106942	-1.80689	0.07078	0.67849
Nme2	2192.48	0.241004	0.129023	1.86792	0.0617736	0.67849
Luc7l3	4752.88	-0.455507	0.245803	-1.85314	0.0638629	0.67849
Epn3	45.5987	0.626773	0.360132	1.7404	0.0817888	0.67849
Ppp1r9b	55476.4	0.244967	0.131543	1.86225	0.0625673	0.67849
Phospho1	1207.9	0.204366	0.117153	1.74444	0.0810827	0.67849
Skap1	15.6531	0.715069	0.386557	1.84984	0.0643363	0.67849
Osbpl7	614.909	-0.206209	0.118119	-1.74578	0.08085	0.67849
Lasp1	3283.32	0.207974	0.0985854	2.10959	0.0348941	0.67849
Stac2	2484.68	0.49351	0.270498	1.82445	0.0680843	0.67849
Ppp1r1b	1378.47	0.228137	0.121026	1.88502	0.0594278	0.67849
Mien1	1251.91	0.292669	0.139509	2.09785	0.0359183	0.67849
Igfbp4	1153.11	0.474925	0.25833	1.83845	0.0659968	0.67849
Nt5c3b	1025.22	-0.187336	0.0973033	-1.92528	0.0541942	0.67849
Kat2a	2542.07	-0.124682	0.069204	-1.80165	0.0715997	0.67849
Rab5c	4503.74	0.180366	0.0974696	1.85048	0.0642438	0.67849
Stat5b	508.502	0.243689	0.115738	2.10552	0.0352462	0.67849
Plekhh3	493.548	0.236758	0.118854	1.99201	0.0463698	0.67849
Hdac5	5246.57	0.150068	0.0864403	1.73609	0.0825486	0.67849
Gpatch8	3466.19	-0.356638	0.206076	-1.73062	0.0835203	0.67849
Spata32	27.9681	-0.683765	0.388219	-1.76129	0.0781899	0.67849
Rprml	1480.61	0.286344	0.132693	2.15794	0.0309327	0.67849
Wnt3	55.5979	0.446727	0.221946	2.01277	0.0441387	0.67849
Efcab3	8.81129	-1.44814	0.693254	-2.08891	0.0367163	0.67849
Strada	1122.47	-0.325315	0.173594	-1.874	0.0609302	0.67849
Smarcd2	907.812	-0.373078	0.185214	-2.01431	0.043977	0.67849
Polg2	89.9417	-0.39539	0.22441	-1.76191	0.0780845	0.67849
Cep95	397.152	-0.50706	0.270606	-1.8738	0.0609587	0.67849
Rgs9	720.813	-0.491493	0.263818	-1.863	0.0624627	0.67849
Abca8b	1423.57	-0.405727	0.186615	-2.17413	0.0296952	0.67849
Kcnj2	727.549	-0.413472	0.21141	-1.95578	0.0504906	0.67849
Cog1	2004.01	-0.233026	0.109339	-2.13122	0.0330708	0.67849
Ttyh2	728.221	0.32724	0.175929	1.86007	0.0628759	0.67849
Dnaic2	42.9176	0.631768	0.350869	1.80058	0.0717692	0.67849
Slc9a3r1	1736.3	0.326903	0.169926	1.9238	0.0543794	0.67849
Mif4gd	302.612	0.205293	0.117618	1.74543	0.0809101	0.67849
Caskin2	794.561	0.211711	0.101339	2.08912	0.0366965	0.67849
Recql5	931.837	-0.528899	0.24393	-2.16824	0.0301401	0.67849
Itgb4	176.891	0.447852	0.217509	2.059	0.0394944	0.67849
Unk	937.973	-0.337404	0.187376	-1.80068	0.0717534	0.67849
Mfsd11	981.777	-0.158498	0.0872382	-1.81684	0.0692421	0.67849
Snhg20	272.095	-0.46866	0.270513	-1.73249	0.0831869	0.67849
Socs3	35.0653	-0.625991	0.346332	-1.80749	0.0706865	0.67849
Cyth1	4248.59	-0.259109	0.137739	-1.88116	0.05995	0.67849
Mir6935	2.06032	-2.70497	1.35256	-1.99989	0.0455123	0.67849
Notum	36.2227	-0.736548	0.36138	-2.03815	0.0415346	0.67849
Slc16a3	35.7701	0.518578	0.258585	2.00545	0.0449151	0.67849
Hexdc	616.643	-0.366377	0.208524	-1.757	0.0789178	0.67849
B3gntl1	222.263	-0.273931	0.133722	-2.04851	0.0405098	0.67849
Fam228a	127.129	-0.900022	0.483877	-1.86002	0.0628823	0.67849
Fam228b	134.494	-0.605449	0.311719	-1.94229	0.0521018	0.67849
Pum2	7836.8	0.0954158	0.0542096	1.76013	0.078386	0.67849
E2f6	880.347	-0.190648	0.090022	-2.1178	0.0341923	0.67849
Odc1	1653.05	-0.211738	0.106138	-1.99493	0.0460508	0.67849
Asap2	1207.97	0.211973	0.10025	2.11445	0.0344766	0.67849
Itgb1bp1	646.623	0.302312	0.146504	2.0635	0.0390652	0.67849
Rnf144a	1146.44	0.259451	0.125233	2.07175	0.0382889	0.67849
Rnaseh1	337.939	-0.335371	0.191472	-1.75154	0.0798525	0.67849
Myt1l	10472.5	-0.145538	0.0806978	-1.80349	0.0713106	0.67849
Slc26a4	895.858	-0.171539	0.089149	-1.92419	0.0543309	0.67849
Gdap10	67.5718	-0.923039	0.483716	-1.90823	0.056362	0.67849
4933406C10Rik	64.686	-0.764957	0.356974	-2.14289	0.0321216	0.67849
Hdac9	1555.8	0.212861	0.117328	1.81424	0.0696413	0.67849
Ispd	331.094	-0.322972	0.166911	-1.93499	0.0529918	0.67849
Dnajb9	1529.57	0.237811	0.127672	1.86268	0.0625073	0.67849
Arhgap5	5660.38	0.281611	0.139067	2.025	0.0428672	0.67849
Egln3	145.362	0.540626	0.248466	2.17585	0.0295662	0.67849
Sptssa	460.024	0.295738	0.140975	2.0978	0.0359224	0.67849
Ralgapa1	6313.35	-0.181529	0.101985	-1.77997	0.0750812	0.67849
Clec14a	164.428	-0.2838	0.152635	-1.85934	0.0629788	0.67849
Rpl36al	1372.54	0.242367	0.131427	1.84412	0.0651653	0.67849
Nemf	1869.16	-0.126696	0.0608522	-2.08203	0.0373393	0.67849
Slc38a6	273.603	-0.708996	0.380204	-1.86478	0.0622124	0.67849
Sgpp1	1458.76	0.146417	0.0783673	1.86834	0.0617142	0.67849
2310015A10Rik	286.107	0.203043	0.111328	1.82383	0.0681779	0.67849
Srsf5	6796.51	-0.327011	0.182451	-1.79233	0.0730809	0.67849
Dpf3	584.542	-0.227064	0.12866	-1.76484	0.0775913	0.67849
Aldh6a1	2376.82	0.260388	0.145745	1.7866	0.0740026	0.67849
Ylpm1	6530.13	-0.181009	0.0995447	-1.81837	0.0690069	0.67849
Noxred1	61.3209	-0.734082	0.338779	-2.16685	0.0302464	0.67849
Sptlc2	726.7	-0.241513	0.136758	-1.76599	0.0773978	0.67849
Alkbh1	275.714	-0.292584	0.162455	-1.80101	0.0717015	0.67849
Nrp	9.80484	-0.980494	0.557336	-1.75925	0.0785347	0.67849
Dio2	3073.16	0.433896	0.213743	2.02999	0.0423574	0.67849
Eml5	5078.94	-0.696252	0.393676	-1.76859	0.0769624	0.67849
Gpr68	1199.25	-0.152248	0.0802719	-1.89666	0.0578734	0.67849
Tmem251	271.954	0.272221	0.138792	1.96136	0.0498366	0.67849
Unc79	4068.4	-0.334247	0.16148	-2.0699	0.0384619	0.67849
Asb2	50.4932	0.470533	0.252111	1.86637	0.0619892	0.67849
Serpina3c	8.84988	1.05865	0.523167	2.02353	0.0430181	0.67849
Syne3	69.6411	-0.434132	0.249297	-1.74142	0.0816096	0.67849
Glrx5	1169.27	0.20137	0.11019	1.82748	0.0676282	0.67849
Vrk1	657.644	-0.333966	0.17481	-1.91045	0.0560749	0.67849
Mir1188	14.7455	-1.18992	0.681484	-1.74607	0.0807986	0.67849
AF357359	657.73	0.355925	0.195269	1.82274	0.0683427	0.67849
Mir541	5.91732	-1.63946	0.822883	-1.99234	0.0463337	0.67849
Tnfaip2	19.5479	0.888753	0.461683	1.92503	0.0542258	0.67849
2810029C07Rik	317.868	-0.523055	0.249342	-2.09774	0.0359281	0.67849
Ckb	28131.2	0.234705	0.118259	1.98467	0.0471809	0.67849
Akt1	5900.78	0.166424	0.0942282	1.76618	0.0773655	0.67849
Cep170b	9258.18	0.137417	0.0790829	1.73764	0.0822747	0.67849
2810429I04Rik	25.846	-0.63314	0.358249	-1.76732	0.0771749	0.67849
B3galnt2	640.886	-0.440824	0.218687	-2.01578	0.0438232	0.67849
Gli3	403.949	0.30014	0.144141	2.08226	0.0373187	0.67849
Rala	2131.63	0.219777	0.114313	1.92259	0.054531	0.67849
Zscan26	2783.93	-0.363839	0.16895	-2.15353	0.0312772	0.67849
Hist1h4c	6.32263	1.51815	0.757036	2.00539	0.0449213	0.67849
Gpld1	1644.55	-0.190962	0.106857	-1.78708	0.0739241	0.67849
Dusp22	664.711	0.193087	0.0999397	1.93203	0.0533554	0.67849
Prpf4b	3396.54	-0.294062	0.153965	-1.90993	0.0561416	0.67849
Gmpr	1380.41	0.172501	0.0906401	1.90314	0.0570217	0.67849
Kif13a	1041.41	0.138072	0.0690761	1.99884	0.0456258	0.67849
Zfp169	510.963	-0.402846	0.229023	-1.75897	0.0785823	0.67849
Fam120aos	695.802	0.18818	0.102025	1.84446	0.0651161	0.67849
Secisbp2	722.101	-0.278326	0.15544	-1.79057	0.0733625	0.67849
Dbn1	13936.5	-0.221254	0.125961	-1.75653	0.0789982	0.67849
Ddx46	3632.93	-0.223047	0.12067	-1.84841	0.0645435	0.67849
Gas1	437.388	0.271902	0.137217	1.98154	0.047531	0.67849
Cdc14b	232.133	-0.382428	0.214742	-1.78087	0.0749332	0.67849
Hiatl1	1588.59	0.199208	0.11173	1.78294	0.0745966	0.67849
Mterf3	425.424	-0.2404	0.126144	-1.90575	0.056683	0.67849
Zfp459	95.0952	0.676344	0.378963	1.78472	0.074306	0.67849
Zfp874a	322.258	-0.456824	0.232538	-1.96451	0.0494707	0.67849
Mrpl36	587.336	0.223206	0.103678	2.15287	0.0313287	0.67849
Tert	56.9777	-0.703283	0.328165	-2.14308	0.0321066	0.67849
Ell2	578.361	0.245752	0.135215	1.81749	0.0691414	0.67849
Rhobtb3	1013.29	0.174277	0.0866356	2.01161	0.0442611	0.67849
Cox7c	3117.16	0.28344	0.142814	1.98467	0.0471809	0.67849
Hapln1	1033.2	0.313715	0.144785	2.16677	0.0302521	0.67849
Zfyve16	588.44	-0.282342	0.154655	-1.82563	0.0679065	0.67849
Polk	344.944	-0.294837	0.14758	-1.99782	0.0457365	0.67849
Col4a3bp	2947.95	0.111023	0.0580815	1.9115	0.05594	0.67849
Pik3r1	3507.61	0.261316	0.126105	2.07221	0.0382458	0.67849
Srek1	2760.09	-0.454168	0.25703	-1.76699	0.0772306	0.67849
Trappc13	1837.09	0.135701	0.0649938	2.08792	0.0368055	0.67849
Fam159b	5.77968	1.45746	0.736801	1.97809	0.0479184	0.67849
2610042L04Rik	21.0788	-0.895176	0.41241	-2.1706	0.0299614	0.67849
Sntn	3.65555	2.00161	1.14796	1.74362	0.081225	0.67849
Lrrc3b	304.337	-0.274009	0.145315	-1.88562	0.0593458	0.67849
Ube2e1	2636.47	0.160799	0.0821088	1.95837	0.0501865	0.67849
Mrps16	523.498	0.2731	0.143086	1.90864	0.0563084	0.67849
6230400D17Rik	26.1602	-0.707356	0.39361	-1.7971	0.0723198	0.67849
Chchd1	986.651	0.250824	0.132696	1.89022	0.0587287	0.67849
Zswim8	6906.38	-0.281597	0.15564	-1.80929	0.0704066	0.67849
Adk	1782.27	0.275073	0.1418	1.93986	0.0523965	0.67849
Kat6b	3443.69	-0.297325	0.165206	-1.79972	0.0719048	0.67849
Comtd1	234.229	0.220298	0.115679	1.9044	0.0568581	0.67849
Fam208a	2302.53	-0.334985	0.179857	-1.86251	0.0625311	0.67849
Cacna1d	2999.49	-0.458724	0.222656	-2.06023	0.0393763	0.67849
Snord69	6.3875	-1.4963	0.833135	-1.79599	0.0724961	0.67849
Dnah1	428.682	-0.433961	0.221991	-1.95486	0.0506	0.67849
Ercc6	1526.9	-0.327126	0.167291	-1.95543	0.050532	0.67849
1810011H11Rik	14.2652	-0.820238	0.41941	-1.95569	0.0505013	0.67849
Glud1	9772.25	0.282638	0.139286	2.02919	0.0424392	0.67849
Sh2d4b	9.68533	-1.19087	0.591164	-2.01445	0.0439624	0.67849
Ddhd1	2129.87	-0.200809	0.105248	-1.90795	0.0563978	0.67849
Parp2	700.084	-0.337277	0.15817	-2.13237	0.0329762	0.67849
Rnase4	388.125	0.361472	0.200353	1.80418	0.0712036	0.67849
Mettl17	542.792	-0.511313	0.265449	-1.92622	0.0540764	0.67849
Ndrg2	25456.6	0.328638	0.182846	1.79735	0.0722796	0.67849
Abhd4	1808.02	0.239816	0.133588	1.79519	0.0726235	0.67849
Ppp1r3e	247.423	-0.310825	0.152353	-2.04017	0.0413335	0.67849
Bcl2l2	5431.56	0.19541	0.101649	1.9224	0.0545552	0.67849
Zfhx2	3433.14	-0.35801	0.185274	-1.93232	0.0533194	0.67849
Ap1g2	199.548	-0.755753	0.364081	-2.07578	0.0379139	0.67849
Irf9	307.98	-0.453402	0.239687	-1.89164	0.0585387	0.67849
Cideb	113.634	0.444437	0.230912	1.9247	0.0542666	0.67849
Gjb6	1594.01	0.355362	0.197461	1.79966	0.071914	0.67849
Pbk	5.59889	1.60091	0.757887	2.11233	0.0346583	0.67849
Ephx2	591.319	0.266863	0.144008	1.85311	0.0638661	0.67849
Stmn4	4756.98	0.146207	0.0826384	1.76923	0.0768547	0.67849
Bnip3l	4082.12	0.182833	0.0972194	1.88062	0.0600231	0.67849
Pdlim2	123.316	0.545603	0.26278	2.07627	0.0378692	0.67849
Hr	460.747	0.216141	0.11646	1.85592	0.0634656	0.67849
Fgf17	8.80073	-1.33743	0.701373	-1.90687	0.0565371	0.67849
Itm2b	23288.1	0.182566	0.104395	1.74881	0.0803237	0.67849
Lcp1	341.475	0.342477	0.186445	1.83689	0.0662268	0.67849
Lmo7	6879.06	-0.238688	0.134993	-1.76815	0.0770355	0.67849
Kctd12	8665.04	0.174374	0.0831899	2.0961	0.0360738	0.67849
Gpc5	1671.49	0.340538	0.179545	1.89667	0.0578719	0.67849
Cldn10	1054.23	0.381622	0.18154	2.10214	0.0355412	0.67849
Gpr183	50.1682	0.647447	0.308967	2.09552	0.0361246	0.67849
Clybl	525.956	0.296911	0.160496	1.84996	0.0643186	0.67849
Nup155	1106.51	-0.250858	0.123536	-2.03065	0.0422903	0.67849
2410089E03Rik	2507.28	-0.422269	0.238768	-1.76853	0.0769727	0.67849
Nadk2	2124.21	0.264378	0.142875	1.85042	0.0642534	0.67849
Myo10	2272.01	0.249202	0.119961	2.07736	0.0377684	0.67849
Fam134b	1408.31	0.175808	0.0946191	1.85806	0.0631606	0.67849
Cmbl	303.129	0.30522	0.143598	2.12552	0.0335434	0.67849
Fzd6	180.521	-0.322933	0.178429	-1.80987	0.0703159	0.67849
Lrp12	3170.35	0.177035	0.093098	1.9016	0.0572233	0.67849
Ebag9	787.034	0.176868	0.0925131	1.91181	0.0559004	0.67849
Enpp2	2732.34	0.479227	0.237289	2.01959	0.0434257	0.67849
Klhl38	35.1013	-0.518356	0.29809	-1.73893	0.0820477	0.67849
Ndufb9	5639.12	0.301798	0.15166	1.98997	0.0465947	0.67849
Wisp1	33.5741	-0.730042	0.352315	-2.07213	0.0382534	0.67849
Tsta3	557.505	-0.231715	0.111255	-2.08275	0.037274	0.67849
Zfp623	497.243	-0.23633	0.126145	-1.87348	0.0610017	0.67849
Sharpin	983.305	-0.173402	0.0903353	-1.91954	0.0549159	0.67849
Scrt1	3528.13	0.230625	0.115361	1.99916	0.0455906	0.67849
Fbxl6	771.147	-0.28292	0.156836	-1.80392	0.0712431	0.67849
Cpsf1	2049	-0.335622	0.174208	-1.92656	0.0540343	0.67849
Ppp1r16a	1937.12	0.137423	0.0684772	2.00684	0.0447668	0.67849
Recql4	79.133	-0.580535	0.301314	-1.92668	0.0540194	0.67849
Tst	926.631	0.394622	0.196955	2.00362	0.0451107	0.67849
Sstr3	1797.38	0.294545	0.155733	1.89135	0.0585775	0.67849
Pla2g6	765.355	-0.226117	0.116504	-1.94086	0.0522756	0.67849
Tomm22	1906.37	0.223978	0.104968	2.13378	0.0328609	0.67849
Pdgfb	682.528	0.214417	0.108996	1.9672	0.0491598	0.67849
Csdc2	3674.88	0.308236	0.143509	2.14785	0.0317253	0.67849
Desi1	3837.97	0.187363	0.102045	1.83608	0.0663462	0.67849
Nhp2l1	2329.43	0.215494	0.103093	2.09028	0.0365926	0.67849
Tbrg3	11.436	-1.31203	0.661776	-1.98258	0.0474141	0.67849
Cyb5r3	2532.49	0.212404	0.116294	1.82644	0.067784	0.67849
Mir6392	5.41128	-1.29012	0.744608	-1.73261	0.0831651	0.67849
Parvg	881.652	-0.318469	0.178182	-1.78732	0.0738855	0.67849
Fam19a5	4104.12	0.194877	0.0995888	1.95682	0.0503686	0.67849
Mlc1	5963.83	0.358866	0.172093	2.0853	0.0370417	0.67849
Ano6	1440.63	-0.284663	0.155089	-1.83548	0.066435	0.67849
Pced1b	337.513	-0.309825	0.147165	-2.10529	0.0352661	0.67849
9330020H09Rik	69.5573	-0.434369	0.236908	-1.83349	0.0667299	0.67849
Prpf40b	2273.8	-0.3612	0.1979	-1.82516	0.0679762	0.67849
Asic1	864.383	0.186675	0.0943072	1.97944	0.0477666	0.67849
Cers5	1050.77	-0.193915	0.10604	-1.8287	0.0674448	0.67849
Galnt6	226.382	0.44797	0.248641	1.80167	0.0715974	0.67849
Krt1	149.409	0.298169	0.145587	2.04805	0.0405554	0.67849
Igfbp6	295.369	0.49016	0.250479	1.95689	0.0503606	0.67849
Hnrnpa1	228.899	-0.551861	0.310115	-1.77953	0.0751522	0.67849
Zfp385a	1676.45	0.199883	0.102737	1.94559	0.0517045	0.67849
Cluap1	1032.07	-0.156817	0.0872894	-1.79651	0.072413	0.67849
Slx4	1023.9	-0.187683	0.1012	-1.85458	0.0636569	0.67849
Tfap4	184.408	-0.392261	0.201157	-1.95003	0.0511726	0.67849
Pam16	539.106	0.198114	0.111314	1.77977	0.0751139	0.67849
Anks3	1360.46	-0.384939	0.216189	-1.78057	0.0749826	0.67849
Abat	8543.55	0.273721	0.134624	2.03322	0.0420301	0.67849
Litaf	282.735	0.357812	0.203339	1.75968	0.0784626	0.67849
Zc3h7a	1552.78	-0.400694	0.229416	-1.74659	0.0807092	0.67849
Ntan1	887.533	0.17755	0.100994	1.75803	0.078743	0.67849
Nde1	779.793	0.360214	0.193956	1.85719	0.0632842	0.67849
Prkdc	1633.28	-0.456437	0.238888	-1.91067	0.0560464	0.67849
Top3b	1259.11	-0.237248	0.129124	-1.83736	0.0661565	0.67849
Sdf2l1	446.488	0.318145	0.1518	2.09582	0.0360985	0.67849
Slc25a1	951.572	0.193677	0.110247	1.75676	0.0789584	0.67849
Prodh	883.726	0.254112	0.140665	1.8065	0.0708397	0.67849
Abcc5	5360.91	-0.420364	0.217915	-1.92903	0.0537275	0.67849
Thpo	340.104	-0.933913	0.539864	-1.72991	0.083647	0.67849
Rtp4	31.8139	0.49618	0.272575	1.82034	0.0687067	0.67849
Lmln	744.466	-0.245484	0.141124	-1.73949	0.0819483	0.67849
Hacd2	1291.18	0.170015	0.0884412	1.92235	0.0545618	0.67849
Adcy5	4165.27	0.170108	0.0920342	1.84832	0.0645564	0.67849
Lrrc58	5362.91	0.174304	0.0920902	1.89275	0.0583911	0.67849
Zbtb20	1967.58	-0.372779	0.175709	-2.12157	0.0338736	0.67849
Naa50	3550.2	0.164835	0.0895753	1.84018	0.0657413	0.67849
Sidt1	2609.5	-0.244355	0.130096	-1.87826	0.0603451	0.67849
Trat1	7.3021	-1.77222	0.920815	-1.92462	0.0542765	0.67849
Cd47	3152.69	0.209445	0.101288	2.06781	0.0386578	0.67849
Tomm70a	7906.22	0.163407	0.0920292	1.77559	0.0757997	0.67849
Jam2	1376.88	0.2469	0.130205	1.89623	0.0579291	0.67849
Sod1	7097.7	0.212271	0.103673	2.0475	0.0406092	0.67849
Scaf4	1847.76	-0.30158	0.155375	-1.94098	0.0522608	0.67849
1110004E09Rik	934.029	0.160608	0.0871384	1.84313	0.0653097	0.67849
Paxbp1	1744.6	-0.602633	0.293739	-2.0516	0.0402089	0.67849
Tmem50b	3200.23	0.164625	0.0951688	1.72982	0.0836619	0.67849
Son	14718.9	-0.248067	0.134762	-1.84077	0.0656547	0.67849
Donson	421.918	-0.401051	0.219491	-1.82719	0.0676716	0.67849
Mrps6	344.359	0.247369	0.119859	2.06383	0.0390338	0.67849
Morc3	1053.76	-0.230881	0.108226	-2.13332	0.0328983	0.67849
Brwd1	4138.99	-0.277473	0.146719	-1.89119	0.0585997	0.67849
Prdm15	874.549	-0.265656	0.151934	-1.74849	0.0803786	0.67849
Pisd-ps2	1613.67	-0.627615	0.292998	-2.14204	0.0321899	0.67849
Ldhal6b	13.4232	-1.06165	0.526178	-2.01767	0.0436258	0.67849
Serac1	1219.68	-0.375063	0.186479	-2.01129	0.0442952	0.67849
Prr18	758.573	0.443286	0.252763	1.75377	0.0794705	0.67849
A230009B12Rik	18.3122	0.740664	0.394598	1.87701	0.0605166	0.67849
Park2	314.214	-0.490432	0.239605	-2.04684	0.040674	0.67849
Pnldc1	35.0389	-0.613351	0.349576	-1.75455	0.0793355	0.67849
Fam120b	2878.21	-0.162637	0.0825786	-1.96949	0.0488974	0.67849
Lix1	2036.25	0.347707	0.166039	2.09413	0.0362485	0.67849
Zfp160	602.051	-0.341405	0.170863	-1.99812	0.0457035	0.67849
3110052M02Rik	299.252	-0.32647	0.188286	-1.73391	0.0829342	0.67849
Zfp945	384.586	-0.256333	0.147236	-1.74096	0.0816902	0.67849
Mmp25	6.46846	-1.62763	0.927508	-1.75485	0.0792856	0.67849
Kctd5	786.855	0.207811	0.118519	1.7534	0.0795328	0.67849
Rnps1	3746.88	-0.131305	0.0651233	-2.01625	0.0437741	0.67849
Traf7	1459.67	-0.317128	0.178776	-1.77388	0.0760826	0.67849
Pkd1	5629.69	-0.473573	0.266456	-1.77731	0.0755179	0.67849
Tsc2	6378.16	-0.187618	0.0985083	-1.9046	0.0568327	0.67849
Msrb1	508.624	0.301975	0.140215	2.15366	0.0312669	0.67849
Clcn7	2039.58	-0.205925	0.105655	-1.94903	0.051292	0.67849
Gng13	516.654	0.28651	0.155455	1.84305	0.065322	0.67849
Fam195a	249.249	0.259295	0.139588	1.85757	0.0632298	0.67849
Arhgdig	889.935	0.403696	0.195442	2.06556	0.0388704	0.67849
Luc7l	4388.33	-0.212754	0.115928	-1.83522	0.0664728	0.67849
Kifc5b	82.8526	-0.619769	0.305115	-2.03126	0.0422285	0.67849
Uqcc2	1673.29	0.261939	0.142043	1.84408	0.0651715	0.67849
Ppard	660.579	0.162185	0.086781	1.8689	0.0616372	0.67849
Zfand3	3217.35	0.18149	0.096326	1.88412	0.0595483	0.67849
Rrp1b	505.832	-0.549052	0.273822	-2.00514	0.0449482	0.67849
Akap8	2947.74	-0.497588	0.279417	-1.78081	0.0749437	0.67849
Akap8l	2748.78	-0.464615	0.265649	-1.74898	0.0802949	0.67849
Zfp799	1106.99	-0.276996	0.142659	-1.94167	0.0521775	0.67849
Rps28	4953.16	0.218092	0.123347	1.76812	0.0770412	0.67849
Ndufa7	1382.03	0.183721	0.0919588	1.99786	0.0457317	0.67849
Rps18	4535.9	0.224599	0.116531	1.92738	0.0539325	0.67849
Vps52	3028.44	-0.108255	0.0520054	-2.08161	0.0373779	0.67849
H2-K1	659.225	0.244131	0.113521	2.15054	0.0315129	0.67849
BC051142	52.5605	-0.573696	0.309005	-1.85659	0.0633696	0.67849
Tnxb	738.707	-0.527039	0.268729	-1.96123	0.0498521	0.67849
C4b	2211.37	0.214742	0.113555	1.89109	0.058613	0.67849
Ddah2	197.544	0.42081	0.220392	1.90937	0.0562144	0.67849
H2-D1	157.503	0.365016	0.176191	2.0717	0.0382931	0.67849
Ddr1	2395.75	0.140932	0.0692424	2.03535	0.0418161	0.67849
Trim31	2.23821	2.10176	1.18844	1.76851	0.0769761	0.67849
Rnf39	150.859	-0.462447	0.234164	-1.97488	0.0482817	0.67849
Rn45s	95602.6	0.358974	0.177832	2.01861	0.0435276	0.67849
Pla2g7	5260.48	0.302059	0.156396	1.93137	0.0534372	0.67849
Runx2	444.677	-0.51478	0.239562	-2.14883	0.0316477	0.67849
Tmem151b	5857.87	0.286422	0.145818	1.96424	0.0495018	0.67849
Mrps18a	1298.15	0.200468	0.111475	1.79833	0.0721251	0.67849
Polh	172.638	-0.235216	0.134161	-1.75324	0.079561	0.67849
Dnph1	92.5456	0.298522	0.16803	1.7766	0.0756349	0.67849
Gltscr1l	3212.36	-0.32131	0.182747	-1.75822	0.0787101	0.67849
Frs3	434.691	0.228213	0.123945	1.84124	0.0655864	0.67849
Tfeb	182.935	0.289676	0.151527	1.9117	0.0559142	0.67849
Daam2	3903.81	0.100645	0.056944	1.76744	0.0771549	0.67849
Rab5a	3513.92	0.189976	0.0958559	1.98189	0.047491	0.67849
Kat2b	564.37	0.222703	0.108986	2.04342	0.0410111	0.67849
Pot1b	234.365	-0.503424	0.247765	-2.03186	0.042168	0.67849
2410015M20Rik	1357.06	0.248718	0.137576	1.80786	0.0706284	0.67849
Rpl36	4429.91	0.233548	0.127002	1.83893	0.0659255	0.67849
Nrtn	24.1693	0.614273	0.344952	1.78075	0.0749531	0.67849
C3	25.073	1.32605	0.66849	1.98365	0.0472948	0.67849
Vav1	152.091	0.352493	0.184864	1.90677	0.0565499	0.67849
C030034I22Rik	155.882	-0.405888	0.232973	-1.74221	0.0814719	0.67849
Lpin2	4543.94	-0.144587	0.0687735	-2.10237	0.0355212	0.67849
Kcng3	229.34	-0.590104	0.316168	-1.86643	0.0619817	0.67849
Plekhh2	446.876	-0.326529	0.180174	-1.8123	0.0699395	0.67849
Ppm1b	3349.51	0.175966	0.0988074	1.7809	0.0749291	0.67849
Epcam	24.1016	0.908598	0.481344	1.88763	0.0590761	0.67849
Arhgap12	2419.73	0.195017	0.0978132	1.99377	0.0461771	0.67849
Thoc1	959.76	-0.341035	0.191345	-1.78231	0.0746993	0.67849
Abhd3	1712.17	0.375062	0.179614	2.08815	0.0367842	0.67849
3110002H16Rik	1152.17	-0.153193	0.0779143	-1.96617	0.0492794	0.67849
Elp2	3629.5	-0.11252	0.0542673	-2.07345	0.0381305	0.67849
AW554918	486.97	-0.207098	0.101672	-2.03694	0.0416563	0.67849
Srp19	997.694	0.186744	0.1034	1.80604	0.0709118	0.67849
Brd8	2094.13	-0.18616	0.093383	-1.99352	0.046205	0.67849
Psd2	2062.5	0.24595	0.141812	1.73434	0.0828585	0.67849
Cystm1	939.902	0.230127	0.124814	1.84375	0.065219	0.67849
Hbegf	424.213	0.279394	0.16141	1.73096	0.0834595	0.67849
Ankhd1	3046.1	-0.337935	0.16707	-2.02271	0.0431031	0.67849
Apbb3	1095.88	-0.296657	0.153997	-1.92638	0.0540568	0.67849
Hars2	758.359	-0.360001	0.196357	-1.8334	0.0667428	0.67849
Pcdha1	30.6052	-0.688409	0.38442	-1.79077	0.0733294	0.67849
Pcdha9	130.47	-0.481658	0.234108	-2.05742	0.0396455	0.67849
Pcdhb1	15.2648	-0.795368	0.393097	-2.02334	0.0430382	0.67849
Pcdhga3	707.465	-0.204666	0.110698	-1.84887	0.064477	0.67849
Pcdhgc3	3211.15	0.289226	0.135574	2.13334	0.0328969	0.67849
Gm4013	16.1046	-0.870129	0.441517	-1.97077	0.0487499	0.67849
Lox	3.68293	1.59147	0.905041	1.75845	0.0786702	0.67849
Gramd3	553.369	0.369211	0.177899	2.0754	0.0379496	0.67849
C330018D20Rik	310.279	0.221169	0.109117	2.02689	0.0426734	0.67849
Megf10	1092.42	0.196036	0.0973795	2.01311	0.0441029	0.67849
Malt1	286.062	-0.5594	0.315018	-1.77577	0.0757704	0.67849
Mppe1	414.916	-0.207345	0.118698	-1.74683	0.0806663	0.67849
Poli	496.987	-0.288513	0.149872	-1.92506	0.0542216	0.67849
Mbd1	1089.58	-0.236171	0.136201	-1.73398	0.082921	0.67849
Adnp2	1051.37	-0.222878	0.1207	-1.84655	0.0648125	0.67849
Mbp	36525.4	0.48983	0.260663	1.87917	0.0602209	0.67849
Rttn	130.011	-0.456609	0.244408	-1.86823	0.0617306	0.67849
Tmx3	1890.78	0.161189	0.0767616	2.09987	0.0357407	0.67849
Aldh3b2	48.9448	0.610619	0.34026	1.79457	0.0727225	0.67849
Doc2g	74.8364	-0.764846	0.374425	-2.04272	0.0410798	0.67849
Cdk2ap2	417.82	0.256047	0.122004	2.09868	0.0358453	0.67849
Slc29a2	459.743	-0.178125	0.0914911	-1.94691	0.0515456	0.67849
Drap1	4407	0.309996	0.147873	2.09636	0.0360503	0.67849
Ccdc85b	3479.27	0.235971	0.133469	1.76799	0.0770632	0.67849
Frmd8	422.226	0.199891	0.099806	2.0028	0.0451989	0.67849
Zfpl1	752.792	-0.206163	0.113854	-1.81076	0.0701782	0.67849
Nrxn2	14634	0.106323	0.0492908	2.15706	0.0310011	0.67849
Bad	718.555	0.176837	0.0990743	1.7849	0.074278	0.67849
Vegfb	1452.86	0.230468	0.128772	1.78974	0.0734954	0.67849
Cox8a	8070.58	0.279814	0.143902	1.94448	0.0518374	0.67849
Naa40	1090.01	-0.481064	0.276292	-1.74114	0.0816589	0.67849
Pla2g16	807.352	0.309466	0.16758	1.84667	0.0647946	0.67849
Snhg1	249.812	-0.369697	0.198764	-1.85998	0.0628883	0.67849
Nxf1	2792.15	-0.445494	0.229607	-1.94025	0.0523494	0.67849
Uqcc3	589.259	0.195093	0.103199	1.89045	0.0586982	0.67849
Ganab	4586.46	-0.139716	0.0727022	-1.92176	0.0546359	0.67849
Rom1	134.018	0.370508	0.213813	1.73286	0.0831198	0.67849
Asrgl1	6608.41	0.328136	0.177649	1.84711	0.0647318	0.67849
Dagla	9323.88	-0.197457	0.097266	-2.03007	0.0423496	0.67849
Sdhaf2	1162.11	0.166079	0.0769458	2.15839	0.0308977	0.67849
Ms4a6d	22.5752	-0.635054	0.341085	-1.86187	0.062622	0.67849
Stx3	1145.65	-0.556014	0.308999	-1.7994	0.0719548	0.67849
Psat1	3344.08	0.313432	0.16056	1.95211	0.0509248	0.67849
Cep78	455.319	-0.305782	0.164433	-1.85961	0.0629401	0.67849
Rorb	1235.99	0.315764	0.167324	1.88715	0.0591408	0.67849
Abhd17b	912.141	0.156103	0.0762137	2.04822	0.0405381	0.67849
Apba1	8778.38	0.161613	0.0785615	2.05715	0.0396715	0.67849
Fam189a2	285.283	0.233982	0.125995	1.85707	0.063301	0.67849
Tjp2	1188.37	0.193344	0.104191	1.85566	0.0635018	0.67849
Glis3	1266.17	-0.593615	0.30183	-1.96672	0.0492157	0.67849
Gm9895	1.63916	2.70434	1.42096	1.90317	0.0570178	0.67849
Papss2	812.882	0.358183	0.178054	2.01165	0.0442566	0.67849
Fas	29.0077	-0.735307	0.343095	-2.14316	0.0321005	0.67849
Ide	2183.78	-0.294161	0.159147	-1.84837	0.0645495	0.67849
Cep55	4.96381	-1.46939	0.764139	-1.92294	0.0544879	0.67849
Tm9sf3	7177.71	0.128901	0.068122	1.89222	0.0584621	0.67849
Avpi1	365.546	0.29257	0.151446	1.93184	0.0533796	0.67849
Zfyve27	2347.77	-0.234952	0.124029	-1.89433	0.0581814	0.67849
Scd2	47780.8	0.274172	0.151143	1.81399	0.0696791	0.67849
Scd1	6552.32	0.478783	0.221146	2.16501	0.030387	0.67849
Trim8	3139.09	0.165284	0.091656	1.8033	0.0713407	0.67849
Sfxn2	262.06	-0.627028	0.35809	-1.75104	0.0799398	0.67849
Cfap58	6.11531	1.51731	0.856933	1.77063	0.0766226	0.67849
Gpam	2035.06	0.236164	0.114799	2.05719	0.0396681	0.67849
Tcf7l2	226.149	0.238444	0.129825	1.83665	0.066261	0.67849
Pnlip	13.3606	0.762687	0.437058	1.74505	0.0809766	0.67849
Shtn1	1285.57	-0.377382	0.198716	-1.8991	0.0575514	0.67849
Itih5	1076.79	0.192318	0.102311	1.87975	0.0601424	0.67849
E030013I19Rik	155.057	-0.298525	0.170105	-1.75495	0.0792685	0.67849
Cubn	27.4238	-0.898065	0.436959	-2.05526	0.0398535	0.67849
Nebl	2224.89	0.15137	0.0871343	1.7372	0.0823518	0.67849
Arhgap21	12316.7	-0.25626	0.121661	-2.10635	0.0351741	0.67849
Zmynd19	666.605	0.159646	0.0910686	1.75303	0.0795975	0.67849
Mamdc4	43.4569	-1.00265	0.575222	-1.74307	0.0813216	0.67849
Obp2a	2.24851	3.93031	1.95707	2.00827	0.0446148	0.67849
Snapc4	1350.59	-0.531006	0.255442	-2.07877	0.0376386	0.67849
Sdccag3	2539.07	-0.352601	0.178004	-1.98086	0.0476069	0.67849
Sardh	514.951	0.306439	0.143842	2.13038	0.0331404	0.67849
1700101E01Rik	2.61572	2.73611	1.36811	1.99991	0.0455096	0.67849
Odf2	2712.39	-0.415535	0.221103	-1.87937	0.0601936	0.67849
Phyhd1	395.668	-0.437857	0.227307	-1.92628	0.0540694	0.67849
Ppp2r4	6099.96	0.170015	0.0864738	1.96608	0.0492891	0.67849
Tor1b	1362.24	-0.239324	0.1342	-1.78334	0.0745312	0.67849
Ciz1	1643.56	-0.244736	0.131954	-1.85471	0.0636376	0.67849
St6galnac6	4426.66	0.234146	0.119199	1.96434	0.0494909	0.67849
AI182371	7.54223	-1.45407	0.69177	-2.10196	0.0355567	0.67849
Ndufa8	3509.9	0.18435	0.0992401	1.85762	0.0632233	0.67849
Dennd1a	2813.31	-0.176845	0.0961134	-1.83996	0.0657738	0.67849
Lrp1b	3841.86	-0.288641	0.151556	-1.90452	0.0568426	0.67849
Mbd5	3208.86	-0.190624	0.10729	-1.77671	0.0756159	0.67849
Arl5a	3148.17	0.138972	0.0754907	1.84091	0.0656342	0.67849
Baz2b	1379.95	-0.381022	0.195663	-1.94734	0.0514938	0.67849
Galnt3	193.11	-0.362908	0.204592	-1.77381	0.0760944	0.67849
Ttc21b	650.711	-0.282303	0.13956	-2.02281	0.043093	0.67849
Bbs5	480.472	-0.229506	0.106956	-2.14581	0.0318883	0.67849
Metap1d	499.363	-0.486396	0.256961	-1.89288	0.0583738	0.67849
Rapgef4	17576.2	0.334307	0.19323	1.7301	0.0836129	0.67849
Sestd1	2466.61	-0.179781	0.102155	-1.75988	0.0784281	0.67849
Cerkl	182.433	-0.269287	0.1459	-1.8457	0.064936	0.67849
Ssrp1	4534.23	-0.138281	0.0788073	-1.75468	0.0793148	0.67849
Fnbp4	1871.62	-0.492219	0.245081	-2.00839	0.0446016	0.67849
Ddb2	279.938	-0.486115	0.249444	-1.94879	0.0513205	0.67849
Lrp4	2602.19	0.26833	0.136319	1.9684	0.0490216	0.67849
Mdk	305.046	0.381555	0.197205	1.93481	0.0530138	0.67849
Accs	102.666	-0.371012	0.179579	-2.06601	0.0388274	0.67849
Alkbh3	281.368	-0.330362	0.168367	-1.96216	0.0497444	0.67849
Commd9	595.12	0.167769	0.0940223	1.78436	0.0743655	0.67849
Pamr1	178.234	0.306624	0.149043	2.05728	0.0396588	0.67849
Depdc7	30.7885	0.757238	0.382717	1.97859	0.0478627	0.67849
Pax6	388.975	0.305888	0.143827	2.12677	0.033439	0.67849
Lpcat4	2131.42	-0.228902	0.120424	-1.9008	0.0573279	0.67849
Ankrd63	103.157	1.67119	0.884699	1.88899	0.0588931	0.67849
Plcb2	67.3062	-0.403512	0.231365	-1.74405	0.0811507	0.67849
Knstrn	53.7172	-0.65657	0.350279	-1.87442	0.0608729	0.67849
Rhov	170.508	0.322126	0.161002	2.00076	0.0454186	0.67849
Ino80	1267.11	-0.31583	0.15342	-2.0586	0.0395327	0.67849
Rpap1	826.631	-0.260892	0.145656	-1.79114	0.0732703	0.67849
Ubr1	3028.78	-0.121472	0.0696937	-1.74294	0.0813444	0.67849
Tgm7	18.2022	-0.952074	0.494612	-1.92489	0.054243	0.67849
Catsper2	116.579	-0.594891	0.330391	-1.80056	0.0717716	0.67849
Spg11	903.965	-0.317298	0.155193	-2.04454	0.0409003	0.67849
Gatm	2110.25	0.244769	0.139434	1.75544	0.0791841	0.67849
Shc4	250.201	0.350444	0.18094	1.93679	0.0527706	0.67849
Eid1	10079.1	0.186911	0.0928399	2.01326	0.0440871	0.67849
Hdc	41.4277	0.585257	0.315252	1.85647	0.0633864	0.67849
Trpm7	2109.39	-0.358633	0.184135	-1.94767	0.0514547	0.67849
Snrnp200	7063.02	-0.139797	0.0749462	-1.8653	0.0621397	0.67849
Zc3h6	818.824	-0.255421	0.147152	-1.73576	0.0826068	0.67849
Cenpb	4694.17	0.225394	0.119199	1.8909	0.0586374	0.67849
Smox	1425.48	0.208125	0.11848	1.75662	0.0789823	0.67849
5330413P13Rik	130.535	-0.405427	0.189644	-2.13784	0.0325298	0.67849
Lamp5	1523.31	-0.240547	0.129798	-1.85323	0.0638489	0.67849
Rrbp1	2175.25	0.152326	0.0781219	1.94986	0.0511934	0.67849
Snx5	2193.3	0.206827	0.110719	1.86803	0.0617576	0.67849
Ralgapa2	1308.38	-0.432073	0.23516	-1.83736	0.0661567	0.67849
Xrn2	2064.48	-0.158908	0.0804635	-1.97491	0.0482782	0.67849
Nkx2-2	117.641	0.361928	0.185866	1.94725	0.0515046	0.67849
Cst3	29619.4	0.338683	0.170378	1.98783	0.0468303	0.67849
Syndig1	798.903	0.328388	0.15915	2.06339	0.0390754	0.67849
Acss1	1299.57	0.202421	0.109889	1.84206	0.065467	0.67849
Srxn1	2714.93	0.253261	0.125811	2.01303	0.044112	0.67849
Nrsn2	1736.81	0.224043	0.118753	1.88662	0.0592112	0.67849
Dusp15	232.579	-0.372724	0.210609	-1.76974	0.0767702	0.67849
Bpifa1	4.90661	1.74253	0.830544	2.09806	0.0359002	0.67849
Snta1	1295.44	0.192134	0.102767	1.86961	0.0615381	0.67849
Chmp4b	6491.53	0.214111	0.102859	2.0816	0.0373786	0.67849
Raly	1459.06	0.216542	0.101483	2.13377	0.0328616	0.67849
Trp53inp2	4814.95	0.265329	0.133364	1.98951	0.0466447	0.67849
Ncoa6	4150.07	-0.175045	0.0959834	-1.8237	0.068197	0.67849
Romo1	1325.99	0.193926	0.111371	1.74127	0.0816369	0.67849
5430405H02Rik	187.334	-0.371518	0.199371	-1.86345	0.0623995	0.67849
Dsn1	79.6483	0.382603	0.197986	1.93247	0.0533013	0.67849
Mroh8	37.0524	-0.735444	0.39506	-1.8616	0.0626592	0.67849
Vstm2l	1412.67	0.167618	0.0918931	1.82406	0.0681434	0.67849
Snhg17	293.817	-0.610832	0.290508	-2.10264	0.0354974	0.67849
Plcg1	2262.38	-0.232178	0.12686	-1.8302	0.06722	0.67849
L3mbtl1	225.902	-0.596986	0.289482	-2.06226	0.0391831	0.67849
Wisp2	2.58744	2.8566	1.4093	2.02696	0.0426669	0.67849
Sdc4	2769.36	0.287902	0.164711	1.74792	0.0804783	0.67849
Zfp335	1349.86	-0.283501	0.155279	-1.82575	0.0678877	0.67849
Prex1	4804.35	0.247741	0.119908	2.0661	0.0388195	0.67849
Pmepa1	805.002	0.231793	0.110437	2.09887	0.0358288	0.67849
Ctsz	914.797	0.259816	0.13201	1.96816	0.04905	0.67849
Slmo2	1346.6	0.23602	0.127006	1.85833	0.0631216	0.67849
Phactr3	4922.7	0.254766	0.133406	1.90971	0.0561709	0.67849
Hrh3	961.646	0.364945	0.192002	1.90074	0.0573366	0.67849
Gmeb2	784.013	-0.236744	0.129425	-1.82919	0.0673705	0.67849
Zgpat	1571.87	-0.474422	0.26098	-1.81784	0.0690881	0.67849
Znf512b	3077.71	-0.495788	0.235623	-2.10416	0.0353647	0.67849
Myt1	941.6	-0.394613	0.207062	-1.90578	0.056679	0.67849
Zc2hc1a	1459.03	0.143379	0.0767656	1.86776	0.0617962	0.67849
Mrps28	273.573	0.315489	0.169186	1.86475	0.0622161	0.67849
Gm9833	238.718	-0.255356	0.13845	-1.8444	0.0651251	0.67849
Lrrcc1	664.957	-0.300165	0.160175	-1.87399	0.0609325	0.67849
Pde7a	1197.88	-0.338949	0.187673	-1.80607	0.0709081	0.67849
Sec62	6163.19	0.189996	0.109038	1.74248	0.0814244	0.67849
Sox2	1967.74	0.357051	0.164325	2.17284	0.0297923	0.67849
Dcun1d1	1636.53	0.188285	0.107061	1.75867	0.0786332	0.67849
Mccc1	810.488	-0.21902	0.124814	-1.75477	0.0792979	0.67849
Anxa5	1110.57	0.339306	0.177984	1.90638	0.0566008	0.67849
4932438A13Rik	6049.3	-0.205205	0.115079	-1.78317	0.0745594	0.67849
Bbs12	203.525	-0.382872	0.182969	-2.09255	0.036389	0.67849
Pcdh10	3491.48	0.284183	0.138222	2.05599	0.0397838	0.67849
Slc7a11	1494.37	0.336208	0.165128	2.03604	0.0417466	0.67849
Setd7	10373.7	0.141022	0.0776916	1.81515	0.069501	0.67849
5031434O11Rik	79.6842	-0.751677	0.402739	-1.86641	0.061984	0.67849
Lhfp	485.294	0.311572	0.173759	1.79312	0.072953	0.67849
Supt20	800.196	-0.382807	0.209735	-1.8252	0.0679715	0.67849
Ccdc169	10.7627	-1.15897	0.618762	-1.87305	0.0610621	0.67849
Wwtr1	729.982	0.326231	0.165055	1.9765	0.0480978	0.67849
Ptx3	9.5582	0.970526	0.546153	1.77702	0.0755645	0.67849
1110032F04Rik	212.476	0.330162	0.18481	1.78649	0.0740196	0.67849
Sptssb	22.5022	0.817496	0.422924	1.93296	0.0532405	0.67849
Sis	6.50921	1.49073	0.712762	2.09149	0.0364842	0.67849
Glrb	5304.28	0.142943	0.0795907	1.79597	0.0724992	0.67849
Fcrl1	8.74745	-1.27162	0.706851	-1.799	0.0720185	0.67849
Rrnad1	771.654	-0.473326	0.248172	-1.90725	0.056488	0.67849
Smg5	2753.25	-0.139876	0.0782664	-1.78718	0.0739088	0.67849
5830417I10Rik	381.851	-0.26374	0.138298	-1.90704	0.0565155	0.67849
Hcn3	339.142	-0.260957	0.139007	-1.87729	0.0604784	0.67849
Muc1	16.1902	-1.21903	0.651351	-1.87154	0.0612697	0.67849
Efna3	1653.91	0.152078	0.0858494	1.77145	0.0764853	0.67849
Ubap2l	5941.77	-0.125473	0.0634052	-1.9789	0.0478268	0.67849
Slc27a3	371.081	-0.38913	0.191511	-2.03189	0.0421644	0.67849
S100a13	529.948	0.408901	0.205873	1.98618	0.0470135	0.67849
S100a16	1469.09	0.357912	0.176407	2.0289	0.0424689	0.67849
S100a6	267.392	0.426551	0.218184	1.955	0.0505826	0.67849
S100a11	31.1974	-0.59291	0.339559	-1.74612	0.0807907	0.67849
Celf3	6661.79	-0.358633	0.197302	-1.81768	0.0691126	0.67849
Gabpb2	1411.17	-0.620187	0.285977	-2.16866	0.0301086	0.67849
Cdc42se1	2019.85	0.178979	0.103356	1.73168	0.0833301	0.67849
Anxa9	42.4066	-1.05032	0.488243	-2.15123	0.0314584	0.67849
Setdb1	1747.86	-0.323851	0.17853	-1.81399	0.0696796	0.67849
Arnt	1670.93	-0.446897	0.234348	-1.90698	0.0565232	0.67849
Prpf3	823.067	-0.222715	0.128495	-1.73325	0.0830511	0.67849
Hfe2	3.64866	-1.88217	1.02593	-1.83459	0.0665663	0.67849
Polr3gl	950.14	-0.255499	0.133421	-1.91498	0.0554948	0.67849
Pdzk1	14.8975	0.882361	0.420333	2.09919	0.0358	0.67849
Slc22a15	314.469	-0.253761	0.129873	-1.95392	0.050711	0.67849
Tspan2	1342.64	0.360211	0.176552	2.04025	0.0413254	0.67849
Syt6	305.165	0.220771	0.108778	2.02956	0.0424009	0.67849
Bcl2l15	57.2822	-0.717687	0.383807	-1.86991	0.0614959	0.67849
Capza1	735.382	-0.26647	0.127366	-2.09216	0.0364244	0.67849
2010016I18Rik	1.38326	-2.91174	1.64208	-1.7732	0.0761961	0.67849
Dram2	568.559	0.165697	0.0892385	1.85679	0.0633413	0.67849
Kcna10	2.12746	-2.20662	1.22608	-1.79974	0.0719011	0.67849
Vav3	708.47	-0.315859	0.159722	-1.97755	0.0479792	0.67849
Cdc14a	139.535	0.342638	0.195419	1.75335	0.0795416	0.67849
Dpyd	488.376	-0.194139	0.106994	-1.81448	0.0696039	0.67849
6530403H02Rik	116.099	0.398831	0.215388	1.85169	0.0640706	0.67849
Etnppl	396.889	-1.12658	0.558969	-2.01545	0.0438571	0.67849
Tet2	1664.43	-0.473689	0.258505	-1.83242	0.0668894	0.67849
Ube2d3	7658.65	0.146848	0.0737263	1.9918	0.0463929	0.67849
Manba	253.278	-0.5517	0.284307	-1.9405	0.0523184	0.67849
Emcn	95.5537	-0.544414	0.285556	-1.9065	0.056585	0.67849
Dnajb14	1064.8	-0.153627	0.0885509	-1.7349	0.0827581	0.67849
Gbp7	172.711	0.411901	0.211482	1.94768	0.0514528	0.67849
Gbp2	60.0768	0.465498	0.235358	1.97783	0.047948	0.67849
Odf2l	305.293	-0.445157	0.243529	-1.82794	0.0675586	0.67849
Wdr63	4.57992	2.04207	1.05614	1.93353	0.0531706	0.67849
Gng5	315.471	0.345399	0.181368	1.9044	0.0568575	0.67849
Zzz3	2618.24	-0.170135	0.0876803	-1.9404	0.0523311	0.67849
Lrriq3	12.0548	-0.883518	0.497626	-1.77547	0.0758208	0.67849
Cth	85.1725	-0.414535	0.215069	-1.92745	0.0539232	0.67849
Nsmaf	1044.5	-0.378076	0.188101	-2.00996	0.0444352	0.67849
Tox	196.436	0.329805	0.166789	1.97738	0.0479984	0.67849
4930412C18Rik	58.7875	-0.450216	0.256226	-1.7571	0.0788999	0.67849
2610301B20Rik	1460.4	0.186781	0.0968884	1.9278	0.0538804	0.67849
Triqk	271.796	0.28486	0.160531	1.77449	0.0759825	0.67849
Necab1	2462.88	0.155552	0.0835149	1.86257	0.0625227	0.67849
Pou3f2	422.427	0.314429	0.159407	1.97248	0.0485543	0.67849
Ufl1	1283.67	-0.134201	0.0745687	-1.79969	0.071909	0.67849
Map3k7	2103.44	-0.134236	0.0747443	-1.79594	0.0725038	0.67849
Pm20d2	891.353	-0.325865	0.155201	-2.09963	0.0357614	0.67849
1700003M02Rik	13.3662	0.89084	0.510758	1.74415	0.0811326	0.67849
Ndufb6	1781.18	0.220759	0.115704	1.90795	0.0563973	0.67849
Tmem215	252.099	0.565784	0.29994	1.88632	0.0592513	0.67849
B4galt1	389.998	-0.516146	0.28484	-1.81206	0.0699775	0.67849
AI464131	1583.18	0.309801	0.167447	1.85014	0.064293	0.67849
Phf24	5301.29	-0.205281	0.109063	-1.88223	0.0598043	0.67849
Fancg	308.548	-0.307818	0.171459	-1.79529	0.072608	0.67849
Zcchc7	1037.44	-0.484828	0.272517	-1.77907	0.0752279	0.67849
Ccdc180	7.82527	1.93997	1.0136	1.91394	0.0556278	0.67849
Anks6	614.833	-0.425412	0.239007	-1.77991	0.0750901	0.67849
Sec61b	599.214	0.193924	0.111363	1.74136	0.0816199	0.67849
Tmeff1	2797.2	0.176066	0.0990603	1.77736	0.0755096	0.67849
Murc	23.1312	-0.855137	0.484243	-1.76593	0.0774083	0.67849
Rnf20	2839.42	-0.193387	0.096993	-1.99383	0.0461708	0.67849
Zfp462	1477.76	0.305842	0.163465	1.871	0.0613452	0.67849
Fam206a	915.223	-0.168933	0.095207	-1.77438	0.0760003	0.67849
Palm2	2165.75	-0.265003	0.124488	-2.12874	0.0332757	0.67849
Lpar1	398.685	0.481404	0.256953	1.87351	0.0609984	0.67849
Gng10	1384.5	0.20641	0.117646	1.7545	0.0793442	0.67849
Hsdl2	1093.16	0.267773	0.13447	1.99133	0.0464447	0.67849
Prpf4	826.393	-0.198996	0.11001	-1.80889	0.0704684	0.67849
Akna	164.73	0.268514	0.141445	1.89836	0.0576487	0.67849
Gm5860	3.62035	-2.42617	1.3026	-1.86256	0.0625243	0.67849
9530080O11Rik	84.9453	-0.44449	0.256049	-1.73596	0.0825715	0.67849
E130114P18Rik	215.212	0.481269	0.249087	1.93213	0.0533431	0.67849
Tm2d1	688.332	0.249313	0.125016	1.99425	0.0461243	0.67849
Raver2	2018.35	0.282557	0.162498	1.73884	0.0820638	0.67849
Ttc22	32.6082	-0.599032	0.335156	-1.78732	0.0738853	0.67849
Ttc4	1558.88	-0.318593	0.154457	-2.06266	0.039145	0.67849
0610037L13Rik	1036.1	-0.221546	0.12596	-1.75887	0.0786	0.67849
Echdc2	454.108	-0.668327	0.344929	-1.93758	0.0526746	0.67849
Spata6	60.0762	-0.729301	0.386143	-1.88868	0.0589347	0.67849
Tal1	34.6583	-0.744766	0.41633	-1.78888	0.0736336	0.67849
Cyp4x1os	37.5506	0.507862	0.270711	1.87603	0.060651	0.67849
Atpaf1	1163.58	0.135992	0.0700148	1.94233	0.0520976	0.67849
Mob3c	169.92	-0.485688	0.228509	-2.12547	0.0335473	0.67849
Mknk1	1196.72	-0.267002	0.132745	-2.0114	0.0442835	0.67849
Eif2b3	524.731	0.267345	0.141146	1.8941	0.0582115	0.67849
Btbd19	229.297	0.260416	0.130421	1.99672	0.0458552	0.67849
Klf17	2.76003	2.66357	1.30447	2.04188	0.0411632	0.67849
Ptprf	3131.2	0.267769	0.149159	1.79519	0.0726228	0.67849
Rlf	1920.34	-0.232462	0.116121	-2.0019	0.045295	0.67849
Ppt1	3501.9	0.133184	0.0703715	1.89258	0.0584141	0.67849
Akirin1	2500.08	0.166948	0.09045	1.84575	0.0649283	0.67849
Clspn	66.2311	-0.497348	0.257966	-1.92796	0.0538604	0.67849
5730409E04Rik	3685.43	0.154661	0.088621	1.7452	0.0809501	0.67849
Zmym4	2755.14	-0.126888	0.0636116	-1.99473	0.0460724	0.67849
Zmym6	1393.21	-0.545062	0.263058	-2.07202	0.0382633	0.67849
Fndc5	2796.09	0.247519	0.140847	1.75736	0.0788564	0.67849
Dcdc2b	117.155	-0.764371	0.434275	-1.76011	0.0783893	0.67849
Ptp4a2	5201.54	0.172356	0.090286	1.909	0.0562625	0.67849
Mecr	443.334	-0.305053	0.151334	-2.01577	0.0438245	0.67849
Snora16a	10.2464	-1.17827	0.674888	-1.74587	0.0808333	0.67849
Eya3	1074.86	-0.1831	0.103156	-1.77499	0.0758991	0.67849
Aim1l	16.0279	-0.851622	0.457515	-1.86141	0.0626864	0.67849
Grrp1	39.3934	-0.599095	0.311576	-1.92279	0.0545066	0.67849
Rsrp1	5023.64	-0.482597	0.260671	-1.85137	0.064117	0.67849
Clic4	1598.01	0.285155	0.137361	2.07595	0.0378987	0.67849
Fuca1	804.438	0.320331	0.15614	2.05157	0.0402116	0.67849
Zfp46	1901.46	-0.298958	0.162464	-1.84014	0.0657471	0.67849
Lactbl1	2.30342	-2.86228	1.4154	-2.02225	0.0431508	0.67849
Pink1	11405	0.230993	0.131382	1.75819	0.0787159	0.67849
Nbl1	1913.49	0.3361	0.183773	1.82889	0.0674167	0.67849
Fbxo42	1335.17	-0.160748	0.091556	-1.75574	0.0791335	0.67849
Fam131c	41.3059	0.469475	0.262861	1.78602	0.0740962	0.67849
Tnfrsf1b	180.408	0.279234	0.141272	1.97657	0.0480901	0.67849
Gm13152	20.7402	0.674975	0.369991	1.8243	0.0681067	0.67849
Per3	1869.43	-0.479716	0.237922	-2.01627	0.0437714	0.67849
Nol9	950.624	-0.232237	0.120743	-1.92339	0.054431	0.67849
Plekhg5	7873.82	-0.347139	0.193925	-1.79006	0.0734436	0.67849
Icmt	2457.36	0.102568	0.0538278	1.90549	0.0567162	0.67849
Rnf207	133.662	-0.767026	0.413654	-1.85427	0.0637008	0.67849
Dffb	227.145	-0.655203	0.330733	-1.98106	0.0475843	0.67849
Pank4	963.342	-0.347997	0.161993	-2.14822	0.0316962	0.67849
Cfap74	451.366	-0.376946	0.207804	-1.81395	0.0696854	0.67849
Tas1r3	11.1178	-0.991963	0.553246	-1.79299	0.0729747	0.67849
Agrn	5487.21	-0.366939	0.200352	-1.83147	0.0670309	0.67849
Klhl17	1011.15	-0.549442	0.288453	-1.90479	0.0568075	0.67849
1700109H08Rik	82.5442	-1.02916	0.493405	-2.08583	0.0369937	0.67849
Grm3	1887.66	0.331085	0.185206	1.78766	0.0738309	0.67849
Hgf	114.273	0.553928	0.278965	1.98566	0.0470715	0.67849
Reln	2707.27	-0.18493	0.100122	-1.84705	0.0647396	0.67849
Asic3	7.63972	-1.33503	0.619188	-2.1561	0.0310758	0.67849
Slc4a2	671.341	0.196746	0.0940937	2.09096	0.0365315	0.67849
Rbm33	3654.61	-0.592577	0.291077	-2.03581	0.0417697	0.67849
Rnf32	582.371	-0.339744	0.168725	-2.0136	0.0440519	0.67849
Hadhb	1786.93	0.254889	0.147326	1.7301	0.0836117	0.67849
Otof	429.858	-0.549392	0.260447	-2.10942	0.0349081	0.67849
Agbl5	397.79	-0.463844	0.233754	-1.98433	0.0472195	0.67849
Preb	2190.22	-0.157682	0.0823747	-1.91421	0.0555939	0.67849
Yes1	504.167	0.301345	0.145468	2.07156	0.0383068	0.67849
Uvssa	497.466	-0.506675	0.284086	-1.78352	0.0745009	0.67849
Tnip2	1060.22	-0.536773	0.258964	-2.07277	0.0381933	0.67849
Mfsd10	457.249	-0.493716	0.266115	-1.85528	0.0635569	0.67849
Msantd1	81.3213	-0.459728	0.258588	-1.77784	0.0754306	0.67849
2210406O10Rik	87.9319	-0.416143	0.211993	-1.963	0.0496456	0.67849
Wfs1	1767.23	0.510814	0.245058	2.08446	0.0371183	0.67849
Jakmip1	2616.61	0.125973	0.0609813	2.06576	0.0388515	0.67849
Gm7854	14.9617	-0.93301	0.440273	-2.11916	0.0340767	0.67849
Lap3	1725.03	0.309756	0.145711	2.12583	0.0335178	0.67849
5730480H06Rik	48.1227	-0.916031	0.443173	-2.06699	0.0387355	0.67849
Adgra2	793.561	0.21816	0.121106	1.8014	0.0716393	0.67849
Ppargc1a	1671.56	0.142553	0.0795542	1.7919	0.0731493	0.67849
9230114K14Rik	59.7622	0.402866	0.221907	1.81548	0.0694509	0.67849
Zcchc4	368.516	-0.242777	0.139638	-1.73862	0.0821024	0.67849
Smim20	489.106	0.195347	0.0961002	2.03274	0.0420786	0.67849
Pcdh7	2728.72	0.228043	0.128727	1.77152	0.0764736	0.67849
Nwd2	2302.97	-0.337506	0.177726	-1.89903	0.0575606	0.67849
Pgm1	215.677	-0.238845	0.135861	-1.75801	0.0787459	0.67849
Klhl5	2246.85	0.186554	0.0976067	1.91128	0.0559687	0.67849
Ube2k	4982.03	0.141849	0.0724242	1.95858	0.050162	0.67849
Uchl1os	108.252	0.399489	0.213426	1.87179	0.0612358	0.67849
Guf1	863.123	-0.425296	0.230656	-1.84385	0.065205	0.67849
Rasl11b	936.296	0.35838	0.175625	2.0406	0.0412908	0.67849
C530008M17Rik	4076.99	0.237196	0.131083	1.80951	0.0703723	0.67849
Shroom3	168.732	0.31468	0.144815	2.17299	0.0297813	0.67849
Anxa3	267.442	0.324219	0.164662	1.96899	0.0489539	0.67849
Helq	398.406	-0.504167	0.278584	-1.80975	0.0703351	0.67849
Spp1	22.0056	-1.43326	0.735283	-1.94926	0.0512646	0.67849
Btbd8	86.7749	-0.503829	0.235942	-2.13539	0.0327293	0.67849
1700028K03Rik	21.5884	-0.951649	0.507544	-1.87501	0.0607915	0.67849
Mtf2	1377.9	-0.383782	0.218468	-1.75669	0.0789698	0.67849
Mfsd7a	62.1299	0.540695	0.311599	1.73523	0.0827005	0.67849
Cplx1	18723.7	0.310656	0.162128	1.91612	0.0553501	0.67849
Pus1	494.943	-0.174055	0.100064	-1.73943	0.0819584	0.67849
Crybb1	96.3575	-0.432025	0.227689	-1.89744	0.05777	0.67849
Sez6l	20309.1	-0.192064	0.0965259	-1.98977	0.0466165	0.67849
Ficd	624.916	0.157848	0.0840524	1.87798	0.0603844	0.67849
Selplg	983.026	0.360486	0.186564	1.93224	0.0533302	0.67849
Dao	1.16797	3.75292	1.94508	1.92945	0.0536751	0.67849
Git2	1465.75	-0.21577	0.11196	-1.9272	0.0539548	0.67849
Coq5	1471.42	0.170147	0.0918287	1.85288	0.0638999	0.67849
Sirt4	473.83	-0.607911	0.310869	-1.95552	0.0505216	0.67849
Suds3	3468.25	0.155463	0.0854313	1.81974	0.0687983	0.67849
Fbxw8	1716.05	0.172751	0.0816273	2.11633	0.0343166	0.67849
Rbm19	452.944	0.212152	0.0999098	2.12344	0.0337171	0.67849
Tpcn1	2025.51	0.111081	0.0606592	1.83124	0.0670654	0.67849
Ddx54	1811.51	0.149433	0.0751173	1.98933	0.0466648	0.67849
Ptpn11	8001.5	0.199968	0.0947889	2.10961	0.0348916	0.67849
Anapc5	5224.55	-0.200046	0.103786	-1.92748	0.0539198	0.67849
Tmem120b	317.4	-0.266957	0.135393	-1.97172	0.0486421	0.67849
Mphosph9	1133.25	-0.345167	0.189157	-1.82477	0.0680364	0.67849
Tmem132c	188.344	0.297606	0.157325	1.89167	0.0585353	0.67849
Sfswap	2809.3	-0.505001	0.244379	-2.06647	0.0387843	0.67849
Psph	570.798	0.322164	0.154939	2.07929	0.0375903	0.67849
Caln1	2287.95	0.132195	0.0744939	1.77458	0.0759672	0.67849
Gtf2ird1	551.066	-0.237225	0.135521	-1.75046	0.080039	0.67849
Rfc2	733.541	-0.164652	0.0888832	-1.85245	0.0639611	0.67849
Srrt	3833.57	-0.255957	0.145914	-1.75416	0.0794032	0.67849
Mir7036	1.6017	-3.15256	1.78325	-1.76787	0.0770823	0.67849
Gigyf1	2500.29	-0.417796	0.201598	-2.07242	0.0382258	0.67849
Gm20605	22.1345	-1.30281	0.643022	-2.02607	0.0427576	0.67849
Tsc22d4	1797.62	0.299389	0.16912	1.77028	0.0766801	0.67849
Zscan21	508.18	-0.217763	0.116091	-1.87579	0.0606839	0.67849
Zfp113	383.065	-0.234386	0.116125	-2.0184	0.0435497	0.67849
A430033K04Rik	644.131	-0.186666	0.0957141	-1.95025	0.0511463	0.67849
Mad1l1	460.121	0.230964	0.108229	2.13403	0.0328406	0.67849
Brat1	616.56	-0.291487	0.165179	-1.76467	0.0776195	0.67849
Ap5z1	727.365	-0.313385	0.164095	-1.90978	0.0561615	0.67849
Zfp12	1326.54	-0.182163	0.0909895	-2.00203	0.045282	0.67849
0610040B10Rik	29.3156	-0.659646	0.309386	-2.13211	0.0329976	0.67849
Bri3	1043.26	0.179091	0.0998839	1.79299	0.0729744	0.67849
Trrap	9051.07	-0.333689	0.167799	-1.98862	0.0467431	0.67849
Arpc1b	338.592	0.261563	0.12712	2.05761	0.0396279	0.67849
Pdap1	3852.62	0.171182	0.0842088	2.03282	0.0420703	0.67849
Rnf6	3294.18	0.181217	0.0995533	1.8203	0.0687135	0.67849
Medag	310.916	-0.527515	0.281882	-1.8714	0.0612891	0.67849
B3glct	576.323	0.239736	0.121068	1.98019	0.0476827	0.67849
Fry	10400.8	-0.191934	0.106828	-1.79666	0.072389	0.67849
Slc25a13	38.6966	0.548842	0.304444	1.80277	0.0714246	0.67849
Sdhaf3	227.631	0.223458	0.122854	1.81889	0.0689288	0.67849
Glcci1	2209.97	-0.23553	0.134185	-1.75526	0.0792145	0.67849
Ica1	1652.41	-0.232107	0.108422	-2.14078	0.0322917	0.67849
Cttnbp2	8709.65	-0.358757	0.200517	-1.78916	0.0735889	0.67849
Cadps2	2224.31	0.263803	0.121969	2.16287	0.0305511	0.67849
Nrf1	653.986	-0.177707	0.0978495	-1.81612	0.0693514	0.67849
Tmem209	1018.75	-0.134774	0.0709109	-1.90062	0.0573523	0.67849
Podxl	917.258	-0.26875	0.15219	-1.76588	0.0774157	0.67849
Slc35b4	1980.69	-0.115052	0.0578726	-1.98803	0.0468089	0.67849
Mtpn	11908.8	0.158971	0.0812838	1.95575	0.0504948	0.67849
D630045J12Rik	3532.95	-0.221436	0.111908	-1.97873	0.0478468	0.67849
Casp2	352.281	-0.340638	0.165183	-2.06218	0.0391902	0.67849
Krba1	1492.13	-0.489388	0.242847	-2.01521	0.0438827	0.67849
Tmem176b	962.289	0.294893	0.149724	1.96958	0.0488863	0.67849
Prr15	40.1086	0.90603	0.43422	2.08657	0.0369273	0.67849
Crhr2	84.649	-0.613341	0.33248	-1.84475	0.0650742	0.67849
Fam188b	263.335	-0.230701	0.127088	-1.81528	0.0694809	0.67849
Adcyap1r1	10820.6	-0.240697	0.138576	-1.73693	0.0823987	0.67849
Pyurf	697.471	0.229947	0.127298	1.80637	0.0708604	0.67849
Abcg2	375.789	-0.27573	0.128076	-2.15287	0.031329	0.67849
Hpgds	251.252	0.302589	0.150109	2.0158	0.0438211	0.67849
Prdm5	671.577	-0.531458	0.268689	-1.97797	0.047932	0.67849
Gng12	2335.76	0.282648	0.153634	1.83975	0.0658057	0.67849
Smyd1	40.1816	0.832526	0.457678	1.81902	0.0689081	0.67849
Krcc1	341.858	0.291203	0.147096	1.97968	0.0477399	0.67849
0610030E20Rik	739.663	-0.381099	0.21711	-1.75533	0.0792028	0.67849
Tmem150a	210.231	-0.559345	0.259809	-2.15291	0.0313257	0.67849
Ggcx	576.384	-0.387334	0.211747	-1.82923	0.0673654	0.67849
Eva1a	326.955	0.373154	0.187772	1.98727	0.0468929	0.67849
Htra2	786.633	-0.222791	0.118538	-1.87949	0.0601782	0.67849
Aup1	1667.99	-0.17147	0.0891685	-1.92299	0.0544817	0.67849
Pcgf1	416.901	-0.317812	0.151405	-2.09909	0.0358089	0.67849
Ccdc142	325.05	-0.632845	0.330804	-1.91305	0.0557413	0.67849
Slc4a5	8.05432	1.54227	0.791643	1.94819	0.0513917	0.67849
Vax2os	2.68235	-2.4022	1.31944	-1.82063	0.0686637	0.67849
Sfxn5	7204.49	0.29309	0.154077	1.90222	0.0571418	0.67849
Anxa4	167.637	0.63206	0.308157	2.0511	0.0402575	0.67849
Mcm2	178.753	-0.314407	0.161876	-1.94226	0.0521051	0.67849
Tpra1	560.908	-0.265563	0.146874	-1.8081	0.0705912	0.67849
Nup210	982.207	-0.373745	0.201802	-1.85204	0.0640198	0.67849
Chchd4	1051.62	0.185076	0.101455	1.82422	0.0681181	0.67849
Rbsn	2151.26	-0.132845	0.0671473	-1.97842	0.0478816	0.67849
Magi1	3242	-0.290339	0.153257	-1.89446	0.0581641	0.67849
Eogt	526.75	-0.344001	0.170956	-2.01222	0.0441971	0.67849
Tmf1	1911.24	0.135672	0.0735152	1.8455	0.0649647	0.67849
Mitf	253.386	-0.304744	0.152453	-1.99894	0.0456149	0.67849
Rybp	1167.37	-0.172388	0.0901232	-1.91281	0.0557729	0.67849
Grm7	2652.56	-0.127764	0.0634419	-2.01388	0.0440226	0.67849
Rad18	187.725	-0.395248	0.19203	-2.05826	0.039565	0.67849
Ttll3	356.995	-0.57269	0.273185	-2.09634	0.036052	0.67849
Creld1	2485.15	-0.12636	0.0705075	-1.79214	0.0731098	0.67849
Prrt3	2098.15	-0.123677	0.0632009	-1.95689	0.0503606	0.67849
Slc6a11	5793.33	0.252546	0.140972	1.79147	0.0732179	0.67849
Efcab12	113.94	-0.874359	0.490718	-1.7818	0.0747824	0.67849
Ift122	1594.01	-0.23776	0.118316	-2.00953	0.044481	0.67849
Alox5	23.6154	0.756694	0.394517	1.91803	0.0551074	0.67849
Zfp239	1769.16	0.273	0.145055	1.88204	0.0598304	0.67849
Ret	124.363	0.303865	0.160527	1.89292	0.058368	0.67849
Slc25a18	1834.9	0.30049	0.154876	1.9402	0.0523555	0.67849
Pex26	485.498	-0.189124	0.0965115	-1.9596	0.0500424	0.67849
Tuba8	469.916	0.368795	0.20042	1.84011	0.0657525	0.67849
Phc1	1760.8	-0.178652	0.102482	-1.74325	0.0812895	0.67849
Zfp384	1408.37	-0.317624	0.158941	-1.99837	0.0456767	0.67849
Cd9	1184.42	0.278974	0.142845	1.95298	0.0508214	0.67849
Vwf	459.314	-0.48682	0.253897	-1.91739	0.055188	0.67849
Cracr2a	28.4881	-0.717399	0.341502	-2.10072	0.0356657	0.67849
Prmt8	3244.31	-0.109601	0.0613843	-1.78549	0.0741818	0.67849
Tspan9	1186.63	0.319737	0.164241	1.94676	0.051564	0.67849
BC048546	238.435	0.304811	0.170105	1.7919	0.0731497	0.67849
Clec2d	40.9481	-0.627129	0.323673	-1.93754	0.0526798	0.67849
Clec1a	127.909	-0.392705	0.211527	-1.85652	0.0633793	0.67849
Gprc5d	4.22788	-1.73688	1.00148	-1.73432	0.0828619	0.67849
Atf7ip	2638.94	-0.180338	0.10022	-1.79942	0.0719518	0.67849
Plekha5	2533.3	-0.462484	0.249139	-1.85633	0.0634062	0.67849
Pde3a	113.806	0.381106	0.191775	1.98725	0.0468942	0.67849
Slco1c1	1380.28	0.171115	0.0891218	1.92002	0.0548559	0.67849
C2cd5	2512.98	-0.421253	0.214409	-1.96472	0.0494465	0.67849
Sox5	741.307	0.377643	0.189848	1.98919	0.0466807	0.67849
Lrmp	30.0924	0.834382	0.442141	1.88714	0.0591418	0.67849
Sspn	383.893	0.266561	0.144883	1.83984	0.0657917	0.67849
Arntl2	251.512	-0.64089	0.348585	-1.83855	0.0659818	0.67849
Caprin2	199.522	-0.458909	0.24726	-1.85598	0.0634567	0.67849
Lair1	255.281	0.312283	0.146088	2.13763	0.0325466	0.67849
Ttyh1	15677.4	0.232041	0.131686	1.76207	0.0780568	0.67849
Suv420h2	348.051	-0.421001	0.238743	-1.76341	0.0778316	0.67849
Zfp667	933.289	-0.192099	0.0914102	-2.10151	0.0355965	0.67849
Olfr1349	4.72013	-1.51362	0.874804	-1.73024	0.0835868	0.67849
Zfp446	333.375	-0.350381	0.201486	-1.73899	0.0820373	0.67849
Dhx34	427.836	-0.216503	0.119349	-1.81403	0.0696732	0.67849
Dact3	5379.75	0.246586	0.128031	1.92598	0.0541065	0.67849
Hif3a	126.752	-0.786239	0.378864	-2.07525	0.037963	0.67849
Dmpk	365.786	-0.558175	0.311997	-1.78904	0.0736084	0.67849
Fosb	405.169	-0.47487	0.251556	-1.88773	0.0590622	0.67849
Ercc1	602.063	-0.24023	0.133899	-1.79411	0.0727959	0.67849
Apoe	78413.6	0.377318	0.181661	2.07705	0.0377972	0.67849
Zfp61	638.669	-0.285725	0.146809	-1.94623	0.0516269	0.67849
Cd79a	3.07779	-1.85239	0.947115	-1.95582	0.0504864	0.67849
Arhgef1	1434.86	-0.570964	0.304804	-1.87322	0.0610384	0.67849
Tmem91	47.8269	0.433025	0.246956	1.75345	0.0795246	0.67849
Egln2	2770.3	0.156483	0.0847453	1.84651	0.064818	0.67849
Shkbp1	353.641	-0.808142	0.372688	-2.16841	0.0301272	0.67849
Fbl	846.688	0.188312	0.0933887	2.01643	0.0437548	0.67849
Rps16	6372.28	0.260454	0.136504	1.90804	0.0563864	0.67849
Rinl	59.9444	0.482227	0.264775	1.82127	0.0685664	0.67849
Lgals4	9.78287	-1.48021	0.827093	-1.78965	0.0735095	0.67849
Map4k1	35.3674	-0.685128	0.379835	-1.80375	0.0712702	0.67849
Fxyd5	129.956	-0.558551	0.310975	-1.79613	0.072474	0.67849
Cep89	503.567	-0.357697	0.166054	-2.15409	0.0312329	0.67849
Zfp939	254.319	-0.308415	0.144434	-2.13534	0.0327335	0.67849
Zfp619	216.154	-0.261973	0.13812	-1.89671	0.057866	0.67849
Cd33	171.57	-0.301941	0.168015	-1.7971	0.072319	0.67849
Kcnc3	14222.3	-0.247715	0.141593	-1.74949	0.0802066	0.67849
Gfy	6.2251	-1.36995	0.656684	-2.08616	0.0369642	0.67849
Dkkl1	41.3392	0.517537	0.288604	1.79324	0.072934	0.67849
Ftl1	6753.12	0.252316	0.137419	1.8361	0.0663424	0.67849
Tulp2	2.43792	-2.04216	1.08867	-1.87584	0.0606773	0.67849
Bcat2	326.239	-0.249285	0.128825	-1.93507	0.0529816	0.67849
Abcc8	1767.56	-0.436761	0.217726	-2.00601	0.0448549	0.67849
E2f8	11.9685	0.910924	0.449347	2.02722	0.0426402	0.67849
Svip	1737.75	0.196674	0.112371	1.75022	0.0800804	0.67849
Luzp2	6121.43	0.387147	0.204004	1.89774	0.05773	0.67849
Snord64	46.628	0.543382	0.308087	1.76373	0.0777774	0.67849
Ndn	5842.1	0.370952	0.1831	2.02596	0.0427691	0.67849
Pcsk6	1119.24	0.275253	0.139941	1.96692	0.0491925	0.67849
Ttc23	71.1618	0.395253	0.224672	1.75924	0.0785359	0.67849
Rgma	1328.04	0.214848	0.11702	1.836	0.0663573	0.67849
Rlbp1	660.466	0.326005	0.184524	1.76674	0.0772724	0.67849
AI854517	657.985	-0.20262	0.116571	-1.73817	0.0821808	0.67849
Ap3s2	3270.58	0.138774	0.0778694	1.78213	0.0747275	0.67849
Gm21057	1.53257	-3.09166	1.52794	-2.02341	0.0430304	0.67849
Rccd1	244.417	-0.538905	0.280196	-1.92332	0.0544405	0.67849
Rps17	5928.12	0.248713	0.13139	1.89294	0.0583665	0.67849
Cpeb1	3167.57	-0.350958	0.173946	-2.01762	0.0436305	0.67849
2900076A07Rik	186.625	-0.668314	0.310388	-2.15316	0.0313064	0.67849
Mir1839	10.8456	-1.20719	0.667714	-1.80794	0.0706151	0.67849
Fam103a1	1364.04	0.221495	0.120265	1.84172	0.0655162	0.67849
Btbd1	4146.78	0.17969	0.102111	1.75975	0.0784494	0.67849
Gm2115	414.053	0.616038	0.292695	2.10471	0.0353164	0.67849
Prkrir	2954.64	0.222866	0.103137	2.16087	0.0307057	0.67849
Wnt11	10.7613	1.09704	0.585883	1.87245	0.0611441	0.67849
Slco2b1	579.865	0.213399	0.109074	1.95646	0.0504107	0.67849
Rnf169	1376.62	-0.282502	0.136594	-2.0682	0.0386217	0.67849
Fam168a	11773.3	0.0830021	0.0459038	1.80817	0.0705794	0.67849
Stard10	557.315	0.297215	0.147665	2.01277	0.0441386	0.67849
Folr1	7.28752	1.77538	0.980731	1.81026	0.0702552	0.67849
Tomt	2.69365	-2.04662	1.0338	-1.97971	0.0477366	0.67849
Il18bp	125.324	-0.829332	0.479137	-1.73089	0.0834719	0.67849
Nup98	1849.02	-0.203705	0.109874	-1.85399	0.0637401	0.67849
Tpp1	2510.69	-0.143675	0.0746598	-1.9244	0.0543049	0.67849
Snora3	5.90786	-1.34442	0.763408	-1.76108	0.0782244	0.67849
Nrip3	8513.55	0.403682	0.187032	2.15836	0.0309	0.67849
Mical2	17960.1	-0.212169	0.111443	-1.90383	0.0569317	0.67849
Cyp2r1	22.21	-0.735336	0.38525	-1.90872	0.0562978	0.67849
Rps13	3493.12	0.158194	0.0901912	1.75399	0.0794325	0.67849
Smg1	7947.52	-0.427134	0.237886	-1.79554	0.0725679	0.67849
Vwa3a	894.905	-0.640058	0.30084	-2.12757	0.0333728	0.67849
Hs3st2	57.054	1.0285	0.473851	2.17051	0.0299682	0.67849
Ears2	426.53	-0.192555	0.110321	-1.7454	0.0809149	0.67849
Rbbp6	3897.79	-0.245385	0.13285	-1.84708	0.0647356	0.67849
Tnrc6a	3285.65	-0.299616	0.16427	-1.82392	0.0681637	0.67849
Arhgap17	711.993	-0.445279	0.22582	-1.97183	0.0486287	0.67849
Zkscan2	621.286	-0.605677	0.329276	-1.83942	0.0658533	0.67849
Atxn2l	5850.99	-0.394547	0.216762	-1.82018	0.0687309	0.67849
Bola2	626.453	0.256792	0.147186	1.74468	0.0810414	0.67849
Gdpd3	107.273	1.07135	0.492768	2.17415	0.0296936	0.67849
Srcap	8272.64	-0.226959	0.129346	-1.75467	0.0793158	0.67849
Setd1a	2639.54	-0.318014	0.16397	-1.93947	0.0524445	0.67849
Zfp668	631.862	-0.233645	0.114604	-2.03871	0.0414786	0.67849
Prss53	105.2	-0.681836	0.382079	-1.78454	0.0743355	0.67849
Cox6a2	42.5931	-0.825786	0.427176	-1.93313	0.0532205	0.67849
Acadsb	2108.82	0.147423	0.0730895	2.01702	0.0436929	0.67849
Oat	3231.78	0.206862	0.118848	1.74056	0.0817603	0.67849
Mapk1ip1	996.458	-0.378625	0.205856	-1.83927	0.0658749	0.67849
Dpysl4	1741.94	-0.303771	0.169174	-1.79561	0.0725562	0.67849
Adam8	261.992	-1.13627	0.633817	-1.79274	0.0730137	0.67849
Paox	93.407	-0.375688	0.208136	-1.80501	0.0710726	0.67849
Sprn	8649.44	-0.159642	0.0772512	-2.06653	0.0387785	0.67849
Olfr61	2.81386	-1.75671	1.01445	-1.73168	0.0833309	0.67849
Pidd1	39.414	-0.457069	0.263091	-1.73731	0.0823331	0.67849
Rplp2	6203.29	0.206899	0.101216	2.04414	0.0409398	0.67849
Polr2l	814.779	0.192764	0.109595	1.75887	0.0785988	0.67849
Muc5ac	1.99252	-2.64202	1.39155	-1.89862	0.0576144	0.67849
Mrpl23	681.706	0.22105	0.114275	1.93436	0.0530688	0.67849
Slc22a18	8.44727	1.08183	0.618058	1.75037	0.0800553	0.67849
Nap1l4	3877.94	0.175365	0.0845954	2.07299	0.0381734	0.67849
Xab2	1455.07	-0.202085	0.101778	-1.98555	0.0470828	0.67849
9530052E02Rik	30.0791	-0.817095	0.429426	-1.90276	0.0570717	0.67849
Cars2	467.741	-0.248043	0.131613	-1.88465	0.0594776	0.67849
Tex29	1.88686	-2.5393	1.39482	-1.82053	0.0686782	0.67849
Myom2	9.34109	1.11489	0.631713	1.76488	0.0775847	0.67849
6820431F20Rik	286.116	-0.380704	0.178434	-2.13358	0.0328771	0.67849
Nek3	103.543	-0.431357	0.213012	-2.02504	0.0428636	0.67849
Slc25a15	387.85	0.243142	0.119164	2.0404	0.0413107	0.67849
Adam9	2026.38	0.153056	0.0743562	2.05842	0.0395498	0.67849
Tm2d2	1447.22	0.151214	0.0869424	1.73924	0.081993	0.67849
Ddhd2	2804.69	-0.17915	0.0928784	-1.92886	0.0537481	0.67849
Dusp26	680.552	0.216893	0.116461	1.86236	0.0625524	0.67849
B930018H19Rik	39.3303	-0.799256	0.410194	-1.94848	0.051357	0.67849
Tusc3	4176.4	0.220617	0.114318	1.92986	0.0536248	0.67849
Frg1	652.943	0.180131	0.0995981	1.80858	0.070516	0.67849
Cyp4v3	346.12	0.316317	0.154458	2.04792	0.0405677	0.67849
Tlr3	571.373	0.278697	0.151538	1.83912	0.0658982	0.67849
Sorbs2	6480.46	-0.282741	0.155073	-1.82327	0.0682619	0.67849
1700029J07Rik	122.844	-0.566167	0.317514	-1.78312	0.0745661	0.67849
Neil3	3.81357	2.03632	1.01211	2.01196	0.0442245	0.67849
Vegfc	85.1284	-0.450535	0.209618	-2.14931	0.0316095	0.67849
Wdr17	858.383	-0.219131	0.10963	-1.99882	0.0456282	0.67849
Galnt7	351.9	0.190979	0.0950499	2.00925	0.0445106	0.67849
Sh3rf1	1525.71	0.447827	0.211854	2.11385	0.0345278	0.67849
Nat1	56.4336	0.438531	0.245522	1.78611	0.0740808	0.67849
D130040H23Rik	133.009	-0.464574	0.242759	-1.91372	0.0556556	0.67849
Zfp866	1017.39	-0.232673	0.133205	-1.74673	0.0806848	0.67849
Lpar2	19.1211	-0.986045	0.491791	-2.00501	0.0449621	0.67849
Upf1	3677.45	-0.214587	0.102156	-2.10058	0.0356782	0.67849
2810428I15Rik	1004.05	0.22989	0.117057	1.96391	0.0495404	0.67849
Uba52	9573.98	0.245483	0.135815	1.80748	0.0706869	0.67849
2010320M18Rik	130.319	0.421767	0.19801	2.13003	0.0331689	0.67849
Il12rb1	24.7998	0.717359	0.379307	1.89124	0.0585927	0.67849
Arrdc2	209.275	-0.347553	0.188224	-1.84649	0.0648216	0.67849
Map1s	2720.11	-0.145445	0.0778206	-1.86897	0.0616265	0.67849
Myo9b	1905	-0.531918	0.288927	-1.84101	0.0656196	0.67849
Fam129c	76.2891	-0.698053	0.355559	-1.96326	0.0496163	0.67849
Unc13a	15966.1	-0.258267	0.126423	-2.04288	0.0410647	0.67849
Fam32a	3587.24	0.256937	0.124633	2.06155	0.0392502	0.67849
Calr3	29.921	0.72068	0.395082	1.82413	0.0681325	0.67849
Hmgxb4	589.197	-0.191674	0.108061	-1.77375	0.0761042	0.67849
Tom1	872.901	0.243928	0.12034	2.02699	0.0426639	0.67849
Il27ra	93.0365	-0.711283	0.365817	-1.94437	0.0518511	0.67849
Cacna1a	7962.73	-0.276782	0.151424	-1.82786	0.0675712	0.67849
Dnase2a	101.44	0.420323	0.194385	2.16232	0.0305932	0.67849
Asna1	2318.98	0.194622	0.100848	1.92985	0.0536249	0.67849
Tnpo2	7000.97	0.110161	0.056768	1.94054	0.0523138	0.67849
Abcc12	12.1436	0.951597	0.528826	1.79945	0.0719471	0.67849
Tox3	430.974	0.351092	0.193393	1.81543	0.0694582	0.67849
Herpud1	1623.94	0.140126	0.0725457	1.93155	0.0534151	0.67849
Pllp	771.549	0.384268	0.188227	2.04151	0.0412	0.67849
Adgrg1	2898.31	0.24911	0.122347	2.0361	0.0417407	0.67849
Kifc3	1776.34	0.133746	0.0703713	1.90057	0.0573578	0.67849
Fam96b	602.964	0.189423	0.104019	1.82105	0.068599	0.67849
B3gnt9	60.3015	0.396929	0.206141	1.92553	0.0541637	0.67849
Hsf4	264.88	-0.268547	0.127143	-2.11217	0.0346719	0.67849
Nol3	935.326	0.260218	0.124988	2.08194	0.0373478	0.67849
Lrrc29	39.4427	-0.843429	0.394756	-2.13658	0.0326321	0.67849
Zdhhc1	975.059	-0.391398	0.218784	-1.78897	0.0736195	0.67849
Tsnaxip1	3.58288	1.92096	1.04753	1.8338	0.0666833	0.67849
Edc4	2747.39	-0.283995	0.136483	-2.08081	0.0374511	0.67849
Pskh1	306.893	-0.333394	0.187308	-1.77993	0.0750877	0.67849
Slc7a6	947.146	-0.52314	0.251522	-2.07989	0.0375353	0.67849
Sntb2	970.503	-0.346015	0.196628	-1.75974	0.0784514	0.67849
Pkd1l3	183.899	-0.608322	0.280997	-2.16487	0.0303976	0.67849
Mtss1l	10488.4	0.216511	0.122566	1.76648	0.0773154	0.67849
St3gal2	5138.84	0.170848	0.0893451	1.91223	0.0558468	0.67849
Adat1	280.619	-0.363037	0.198852	-1.82566	0.0679012	0.67849
Necab2	2374.93	0.284772	0.152288	1.86995	0.0614909	0.67849
Cotl1	2826.33	0.297826	0.146909	2.02729	0.0426328	0.67849
Cox4i1	13103.5	0.275504	0.128733	2.14013	0.0323445	0.67849
Irf8	198.085	0.386434	0.180349	2.1427	0.0321373	0.67849
Klhdc4	802.058	-0.227208	0.112148	-2.02596	0.0427688	0.67849
Pabpn1l	1.60888	-3.22474	1.50793	-2.13852	0.0324748	0.67849
Sprtn	368.8	-0.368829	0.206358	-1.78733	0.0738847	0.67849
Disc1	61.2517	-0.571667	0.326539	-1.75069	0.0799998	0.67849
Gm17296	273.169	-0.616031	0.316997	-1.94334	0.0519756	0.67849
Cep295	1082.11	-0.365875	0.181014	-2.02125	0.0432535	0.67849
[truncated: 15,281 more rows]
