# Supplementary material for: Transcriptome analysis reveals genes associated with stem cell activation by physical exercise in the dentate gyrus of aged p16Ink4a knockout mice
Source: Front Cell Dev Biol. 2023 Oct 19;11:1270892. doi: 10.3389/fcell.2023.1270892 (PMC10621069; doi:10.3389/fcell.2023.1270892)
Supplement: Supplementary file 7 [file Table5.XLSX]

## Sheet: SORTED SetD_SetE_GLM
Table S5. Full list of SetD_setE_GLM genes, correlated to the activation of stem cells. The table shows all the genes whose expression is differentially changed by interaction between running and genotype, as detected by the GLM analysis (with p < 0.05 by LRT test), and is also changed significantly by running - with p < 0.05 - in the pairwise comparisons of Set D (p16 KO RUN vs p16 WT CTL) and o…
	Set D (KO RUN vs WT CTL)							Set E (KO RUN vs WT RUN)							GLM
	baseMean	log2FoldChange	lfcSE	stat	pvalue			baseMean	log2FoldChange	lfcSE	stat	pvalue			baseMean	pvalue
Ush1c	16.817	1.9368	0.61716	3.1382	0.0017001			14.725	1.3496	0.62151	2.1716	0.029889			11.266	0.015594
C920025E04Rik	5.2669	1.5555	0.68465	2.2719	0.02309			3.3277	3.5648	1.2195	2.923	0.0034664			3.9426	0.048145
Mki67	58.316	1.3571	0.24353	5.5727	2.5085e-08			44.946	1.487	0.34974	4.2519	2.1197e-05			41.22	0.00055784
Top2a	41.597	1.2416	0.362	3.4299	0.0006039			31.493	1.4402	0.34402	4.1863	2.8353e-05			30.485	0.0081051
Lepr	64.725	1.1527	0.27878	4.1347	3.5538e-05			55.889	0.80141	0.24513	3.2693	0.001078			50.293	0.0041875
Zic4	39.174	0.90071	0.44602	2.0195	0.04344			31.047	0.91747	0.45307	2.025	0.042865			30.425	0.04725
Col18a1	117.75	0.87756	0.19785	4.4355	9.1867e-06			101.94	0.54966	0.24027	2.2876	0.022158			98.994	0.038846
Nxph4	29.264	0.87663	0.372	2.3566	0.018445			23.254	0.86482	0.3761	2.2995	0.021478			23.047	0.039187
Nlrc5	23.144	0.874	0.35707	2.4477	0.014378			18.22	0.91737	0.45911	1.9981	0.045703			16.686	0.0014689
Slc18a2	143.42	0.81774	0.26714	3.0611	0.0022055			112.51	0.86778	0.26743	3.2449	0.0011748			114.35	0.016933
Prc1	29.011	0.73198	0.37211	1.9671	0.049167			20.699	1.1565	0.38557	2.9995	0.0027045			22.103	0.0083644
Fbln5	110.88	0.67071	0.25998	2.5799	0.0098833			89.781	0.6189	0.21864	2.8306	0.0046458			93.104	0.046226
Gstm2	38.004	0.65306	0.31857	2.0499	0.040371			28.965	0.81297	0.28758	2.8269	0.0047004			30.476	0.021936
Pole	101.04	0.64572	0.17954	3.5965	0.00032249			86.813	0.34811	0.16871	2.0633	0.039086			84.683	0.011691
Cenpf	69.217	0.63092	0.22614	2.7899	0.0052725			51.823	0.8323	0.21812	3.8159	0.00013571			54.591	0.0014211
D17H6S56E-5	68.93	0.54418	0.20883	2.6058	0.0091656			56.083	0.45022	0.22736	1.9802	0.04768			57.191	0.013552
Unc13d	77.177	0.54074	0.27377	1.9752	0.04825			62.425	0.46491	0.20715	2.2443	0.024812			63.589	0.025937
Mocos	140.55	0.48238	0.24257	1.9886	0.046743			114.54	0.3783	0.16295	2.3215	0.020257			115.76	0.015645
Lpin2	4638.3	0.23578	0.055363	4.2588	2.055e-05			3749.2	0.17873	0.074019	2.4146	0.015751			4136.9	0.00075486
Gabbr2	12418	0.16957	0.051633	3.2842	0.0010229			9982.6	0.13118	0.058253	2.252	0.024323			11320	0.0091136
Cnbp	5676.6	-0.17516	0.055957	-3.1303	0.001746			4462.9	-0.14838	0.054189	-2.7383	0.0061765			5527.1	0.031318
Actr10	3397.8	-0.17871	0.064621	-2.7655	0.005683			2683.2	-0.16387	0.056248	-2.9133	0.0035762			3303.9	0.032949
Fam174a	1075.5	-0.20104	0.081074	-2.4797	0.013149			841.95	-0.16061	0.079575	-2.0183	0.043555			1062.3	0.023991
Rgs14	2195.8	-0.2057	0.087512	-2.3505	0.018748			1757.1	-0.22733	0.079809	-2.8484	0.0043943			2222.1	8.3285e-05
Fam103a1	1048	-0.21419	0.10872	-1.97	0.048835			825.2	-0.19028	0.063434	-2.9997	0.0027022			1063.9	0.0017289
Fundc2	1053	-0.23467	0.08804	-2.6655	0.0076876			828.75	-0.20858	0.065305	-3.1939	0.0014038			1043.2	0.011085
Smim15	1013.4	-0.26932	0.12611	-2.1356	0.032711			776.79	-0.17213	0.08688	-1.9812	0.047563			1021.1	0.020926
Ttc9	344.47	-0.27381	0.12748	-2.148	0.031716			280.13	-0.33005	0.13269	-2.4873	0.01287			359.21	0.002817
Ramp3	76.896	-0.54861	0.20895	-2.6256	0.0086496			62.171	-0.60432	0.25747	-2.3472	0.018916			82.952	0.015335
