# Supplementary material for: Transcriptome analysis reveals genes associated with stem cell activation by physical exercise in the dentate gyrus of aged p16Ink4a knockout mice
Source: Front Cell Dev Biol. 2023 Oct 19;11:1270892. doi: 10.3389/fcell.2023.1270892 (PMC10621069; doi:10.3389/fcell.2023.1270892)
Supplement: Supplementary file 8 [file Table7.XLSX]

## Sheet: SetA_SetE_GLM GOBP
Table S7. Complete list of the Gene Ontology (GO) terms enriched in the 106 DE genes of Set A_Set E_GLM selection, i.e., the full set of genes activated by running in p16 knockout dentate gyrus with an expression pattern fitting the proliferative activation of stem cells. List of all the Gene Ontology Biological Processes (Worksheet: SetA_SetE_GLM GOBP), GO Cellular Components (Worksheet: SetA_Se…
	Overlap Results
	Collection(s):	GO:BP
	# overlaps shown:	38
	# genesets in collections:	7481
	# genes in comparison (n):	100
	# genes in universe (N):	40312
GO Term ID	Gene Set Name	# Genes in Gene Set (K)	Description	# Genes in Overlap (k)	k/K	p-value	FDR q-value	Enriched DE genes
GO:0007267	GOBP_CELL_CELL_SIGNALING	1672	Any process that mediates the transfer of information from one cell to another. This process includes signal transduction in the receiving cell and, where applicable, release of a ligand and any processes that actively facilitate its transport and presentation to the receiving cell. Examples include signaling via soluble ligands, via cell adhesion molecules and via gap junctions. [GOC:dos, GOC:ma…	21	0.0126	7.35e-10	5.5e-06	Rgs14 Fgf12 Grm3 Gabbr2 Xiap Gnai1 Chrm5 Slc18A2 Glrb Grm1 Nrxn1 Dbn1 Gabra3 Cgas Selenot Ccn3 Pcsk5 Tfap2C Scel Tspan12 Nudt3
GO:0044092	GOBP_NEGATIVE_REGULATION_OF_MOLECULAR_FUNCTION	1167	Any process that stops or reduces the rate or extent of a molecular function, an elemental biological activity occurring at the molecular level, such as catalysis or binding. [GO:jl]	17	0.0146	4.36e-09	1.63e-05	Rgs14 Fgf12 Grm3 Gabbr2 Xiap Ptpa Prkar1A Gstm2 Nucks1 Ramp3 Ubqln1 Lepr Crim1 Set Eomes Rlim Nlrc5
GO:0099536	GOBP_SYNAPTIC_SIGNALING	712	Cell-cell signaling to, from or within a synapse. [GOC:dos]	12	0.0169	2.14e-07	0.000534	Rgs14 Fgf12 Grm3 Gabbr2 Gnai1 Chrm5 Slc18A2 Glrb Grm1 Nrxn1 Dbn1 Gabra3
GO:0000278	GOBP_MITOTIC_CELL_CYCLE	1032	Progression through the phases of the mitotic cell cycle, the most common eukaryotic cell cycle, which canonically comprises four successive phases called G1, S, G2, and M and includes replication of the genome and the subsequent segregation of chromosomes into daughter cells. In some variant cell cycles nuclear replication or nuclear division may not be followed by cell division, or G1 and G2 ph…	13	0.0126	1.71e-06	0.0032	Rgs14 Gnai1 Ptpa Pole Ush1C Knstrn Prc1 Mzt1 Cenpf Ncapd2 Mki67 Pbx1 Asah2
GO:0022402	GOBP_CELL_CYCLE_PROCESS	1415	The cellular process that ensures successive accurate and complete genome replication and chromosome segregation. [GOC:isa_complete, GOC:mtg_cell_cycle]	15	0.0106	2.17e-06	0.00325	Rgs14 Gnai1 Ptpa Prkar1A Pole Ush1C Knstrn Prc1 Mzt1 Cenpf Ncapd2 Mki67 Pbx1 Top2A Insm2
GO:0007049	GOBP_CELL_CYCLE	1872	The progression of biochemical and morphological phases and events that occur in a cell during successive cell replication or nuclear replication events. Canonically, the cell cycle comprises the replication and segregation of genetic material followed by the division of the cell, but in endocycles or syncytial cells nuclear replication or nuclear division may not be followed by cell division. [G…	17	0.0091	3.44e-06	0.00426	Rgs14 Xiap Gnai1 Ptpa Prkar1A Pole Ush1C Knstrn Prc1 Mzt1 Cenpf Ncapd2 Mki67 Pbx1 Asah2 Top2A Insm2
GO:1901698	GOBP_RESPONSE_TO_NITROGEN_COMPOUND	1117	Any process that results in a change in state or activity of a cell or an organism (in terms of movement, secretion, enzyme production, gene expression, etc.) as a result of a nitrogen compound stimulus. [GOC:pr, GOC:TermGenie]	13	0.0116	4.06e-06	0.00426	Gnai1 Chrm5 Slc18A2 Glrb Cgas Prkar1A Gstm2 Nucks1 Ramp3 Ubqln1 Lpin2 Svip Cyp11A1
GO:0042592	GOBP_HOMEOSTATIC_PROCESS	1912	Any biological process involved in the maintenance of an internal steady state. [GOC:jl, ISBN:0395825172]	17	0.0089	4.55e-06	0.00426	Fgf12 Xiap Grm1 Selenot Ccn3 Prkar1A Gstm2 Nucks1 Ramp3 Lepr Pole Ush1C Cnbp Pou3F3 Slc26A4 Ptges3 Ubap2L
GO:0007051	GOBP_SPINDLE_ORGANIZATION	182	A process that is carried out at the cellular level which results in the assembly, arrangement of constituent parts, or disassembly of the spindle, the array of microtubules and associated molecules that forms between opposite poles of a eukaryotic cell during DNA segregation and serves to move the duplicated chromosomes apart. [GOC:go_curators, GOC:mah]	6	0.033	6.54e-06	0.00543	Rgs14 Gnai1 Ptpa Knstrn Prc1 Mzt1
GO:0007059	GOBP_CHROMOSOME_SEGREGATION	337	The process in which genetic material, in the form of chromosomes, is organized into specific structures and then physically separated and apportioned to two or more sets. In eukaryotes, chromosome segregation begins with the condensation of chromosomes, includes chromosome separation, and ends when chromosomes have completed movement to the spindle poles. [GOC:jl, GOC:mah, GOC:mtg_cell_cycle, GO…	7	0.0208	2.21e-05	0.0165	Rgs14 Knstrn Prc1 Cenpf Ncapd2 Mki67 Top2A
GO:0048285	GOBP_ORGANELLE_FISSION	486	The creation of two or more organelles by division of one organelle. [GOC:jid]	8	0.0165	2.97e-05	0.0202	Prkar1A Knstrn Prc1 Mzt1 Cenpf Ncapd2 Mki67 Top2A
GO:1901566	GOBP_ORGANONITROGEN_COMPOUND_BIOSYNTHETIC_PROCESS	1786	The chemical reactions and pathways resulting in the formation of organonitrogen compound. [GOC:pr, GOC:TermGenie]	15	0.0084	3.42e-05	0.0213	Selenot Pcsk5 Gstm2 Asah2 Lpin2 Svip Cnbp Rps27 Rps5 Rps12 Etf1 Mrps14 Eef1B2 Mocos Galnt6
GO:0048878	GOBP_CHEMICAL_HOMEOSTASIS	1187	Any biological process involved in the maintenance of an internal steady state of a chemical. [GOC:isa_complete]	12	0.0101	3.9e-05	0.0224	Fgf12 Xiap Grm1 Selenot Prkar1A Gstm2 Nucks1 Ramp3 Lepr Cnbp Pou3F3 Slc26A4
GO:0009719	GOBP_RESPONSE_TO_ENDOGENOUS_STIMULUS	1624	Any process that results in a change in state or activity of a cell or an organism (in terms of movement, secretion, enzyme production, gene expression, etc.) as a result of a stimulus arising within the organism. [GOC:sm]	14	0.0086	4.85e-05	0.0259	Fgf12 Xiap Gnai1 Chrm5 Prkar1A Gstm2 Nucks1 Ramp3 Lepr Crim1 Knstrn Lpin2 Cyp11A1
GO:0051276	GOBP_CHROMOSOME_ORGANIZATION	1244	A process that is carried out at the cellular level that results in the assembly, arrangement of constituent parts, or disassembly of chromosomes, structures composed of a very long molecule of DNA and associated proteins that carries hereditary information. This term covers covalent modifications at the molecular level as well as spatial relationships among the major components of a chromosome. …	11	0.0096	6.11e-05	0.0278	Nucks1 Set Pole Knstrn Prc1 Cenpf Ncapd2 Mki67 Top2A Dpf3 Pabpc1L
GO:0007610	GOBP_BEHAVIOR	541	The internally coordinated responses (actions or inactions) of animals (individuals or groups) to internal or external stimuli, via a mechanism that involves nervous system activity. [GOC:ems, GOC:jl, ISBN:0395448956, PMID:20160973]	8	0.0148	6.31e-05	0.0278	Rgs14 Fgf12 Slc18A2 Glrb Grm1 Nrxn1 Lepr Npw
GO:0070925	GOBP_ORGANELLE_ASSEMBLY	875	The aggregation, arrangement and bonding together of a set of components to form an organelle. An organelle is an organized structure of distinctive morphology and function. Includes the nucleus, mitochondria, plastids, vacuoles, vesicles, ribosomes and the cytoskeleton. Excludes the plasma membrane. [GOC:mah]	10	0.0114	6.57e-05	0.0278	Nrxn1 Prkar1A Ubqln1 Prc1 Mzt1 Cenpf Ubap2L Rps27 Rps5 Ro60
GO:0043604	GOBP_AMIDE_BIOSYNTHETIC_PROCESS	877	The chemical reactions and pathways resulting in the formation of an amide, any derivative of an oxoacid in which an acidic hydroxy group has been replaced by an amino or substituted amino group. [GOC:curators]	10	0.0114	6.69e-05	0.0278	Selenot Pcsk5 Asah2 Cnbp Rps27 Rps5 Rps12 Etf1 Mrps14 Eef1B2
GO:0009890	GOBP_NEGATIVE_REGULATION_OF_BIOSYNTHETIC_PROCESS	1686	Any process that stops, prevents, or reduces the rate of the chemical reactions and pathways resulting in the formation of substances. [GOC:go_curators]	14	0.0083	7.23e-05	0.0285	Slc18A2 Tfap2C Lepr Set Eomes Rlim Cenpf Insm2 Cnbp Pou3F3 Ube2D3 Dpf3 Purb Mypop
GO:0050905	GOBP_NEUROMUSCULAR_PROCESS	90	Any process pertaining to the functions of the nervous and muscular systems of an organism. [GOC:ai]	4	0.0444	7.73e-05	0.0289	Fgf12 Glrb Nrxn1 Ush1C
GO:0006518	GOBP_PEPTIDE_METABOLIC_PROCESS	903	The chemical reactions and pathways involving peptides, compounds of two or more amino acids where the alpha carboxyl group of one is bound to the alpha amino group of another. [GOC:go_curators]	10	0.0111	8.51e-05	0.0303	Selenot Pcsk5 Gstm2 Cnbp Rps27 Rps5 Rps12 Etf1 Mrps14 Eef1B2
GO:0043043	GOBP_PEPTIDE_BIOSYNTHETIC_PROCESS	740	The chemical reactions and pathways resulting in the formation of peptides, compounds of 2 or more (but usually less than 100) amino acids where the alpha carboxyl group of one is bound to the alpha amino group of another. This may include the translation of a precursor protein and its subsequent processing into a functional peptide. [GOC:dph, GOC:jl]	9	0.0122	9.7e-05	0.031	Selenot Pcsk5 Cnbp Rps27 Rps5 Rps12 Etf1 Mrps14 Eef1B2
GO:0045934	GOBP_NEGATIVE_REGULATION_OF_NUCLEOBASE_CONTAINING_COMPOUND_METABOLIC_PROCESS	1519	Any cellular process that stops, prevents, or reduces the frequency, rate or extent of the chemical reactions and pathways involving nucleobases, nucleosides, nucleotides and nucleic acids. [GOC:go_curators]	13	0.0086	9.92e-05	0.031	Cgas Tfap2C Set Eomes Rlim Cenpf Insm2 Cnbp Pou3F3 Ube2D3 Dpf3 Purb Mypop
GO:0140014	GOBP_MITOTIC_NUCLEAR_DIVISION	296	A mitotic cell cycle process comprising the steps by which the nucleus of a eukaryotic cell divides; the process involves condensation of chromosomal DNA into a highly compacted form. Canonically, mitosis produces two daughter nuclei whose chromosome complement is identical to that of the mother cell. [ISBN:0198547684]	6	0.0203	9.96e-05	0.031	Knstrn Prc1 Mzt1 Cenpf Ncapd2 Mki67
GO:0043949	GOBP_REGULATION_OF_CAMP_MEDIATED_SIGNALING	37	Any process which modulates the frequency, rate or extent of cAMP-mediated signaling, a series of molecular signals in which a cell uses cyclic AMP to convert an extracellular signal into a response. [GOC:jl]	3	0.0811	0.000108	0.0315	Gnai1 Cgas Prkar1A
GO:0070727	GOBP_CELLULAR_MACROMOLECULE_LOCALIZATION	1981	Any process in which a macromolecule is transported to, and/or maintained in, a specific location at the level of a cell. Localization at the cellular level encompasses movement within the cell, from within the cell to the cell surface, or from one location to another at the surface of a cell. [GOC:mah]	15	0.0076	0.00011	0.0315	Gnai1 Glrb Nrxn1 Dbn1 Ramp3 Mzt1 Svip Rps27 Rps5 Rps12 Ube2D3 Arl5A Pex10 Tmed7 Fbln5
GO:0051301	GOBP_CELL_DIVISION	600	The process resulting in division and partitioning of components of a cell to form more cells; may or may not be accompanied by the physical separation of a cell into distinct, individually membrane-bounded daughter cells. [GOC:di, GOC:go_curators, GOC:pr]	8	0.0133	0.000129	0.0357	Gnai1 Knstrn Prc1 Cenpf Ncapd2 Top2A Pou3F3
GO:0000819	GOBP_SISTER_CHROMATID_SEGREGATION	199	The cell cycle process in which sister chromatids are organized and then physically separated and apportioned to two or more sets. [GOC:ai, GOC:elh]	5	0.0251	0.000144	0.0383	Knstrn Prc1 Cenpf Ncapd2 Top2A
GO:0006821	GOBP_CHLORIDE_TRANSPORT	109	The directed movement of chloride into, out of or within a cell, or between cells, by means of some agent such as a transporter or pore. [GOC:krc]	4	0.0367	0.000162	0.0419	Glrb Gabra3 Slc26A4 Clcn1
GO:0043603	GOBP_CELLULAR_AMIDE_METABOLIC_PROCESS	1185	The chemical reactions and pathways involving an amide, any derivative of an oxoacid in which an acidic hydroxy group has been replaced by an amino or substituted amino group, as carried out by individual cells. [GOC:curators]	11	0.0093	0.000176	0.0439	Selenot Pcsk5 Gstm2 Asah2 Cnbp Rps27 Rps5 Rps12 Etf1 Mrps14 Eef1B2
GO:0009790	GOBP_EMBRYO_DEVELOPMENT	992	The process whose specific outcome is the progression of an embryo from its formation until the end of its embryonic life stage. The end of the embryonic stage is organism-specific. For example, for mammals, the process would begin with zygote formation and end with birth. For insects, the process would begin at zygote formation and end with larval hatching. For plant zygotic embryos, this would …	10	0.0101	0.000183	0.0441	Dbn1 Pcsk5 Scel Prkar1A Eomes Pole Ush1C Pbx1 Top2A Sp8
GO:0043086	GOBP_NEGATIVE_REGULATION_OF_CATALYTIC_ACTIVITY	816	Any process that stops or reduces the activity of an enzyme. [GOC:ebc, GOC:jl, GOC:tb, GOC:vw]	9	0.011	0.000201	0.0458	Rgs14 Grm3 Gabbr2 Xiap Ptpa Prkar1A Lepr Crim1 Set
GO:0050877	GOBP_NERVOUS_SYSTEM_PROCESS	1418	A organ system process carried out by any of the organs or tissues of neurological system. [GOC:ai, GOC:mtg_cardio]	12	0.0085	0.000207	0.0458	Rgs14 Fgf12 Chrm5 Glrb Grm1 Nrxn1 Gabra3 Ccn3 Ush1C Slc26A4 Clcn1 Col18A1
GO:2001258	GOBP_NEGATIVE_REGULATION_OF_CATION_CHANNEL_ACTIVITY	46	Any process that stops, prevents or reduces the frequency, rate or extent of cation channel activity. [GOC:BHF]	3	0.0652	0.000208	0.0458	Fgf12 Gstm2 Ubqln1
GO:1903069	GOBP_REGULATION_OF_ER_ASSOCIATED_UBIQUITIN_DEPENDENT_PROTEIN_CATABOLIC_PROCESS	9	Any process that modulates the frequency, rate or extent of ER-associated ubiquitin-dependent protein catabolic process. [GO_REF:0000058, GOC:rph, GOC:TermGenie, PMID:17872946]	2	0.2222	0.000217	0.0458	Ubqln1 Svip
GO:0007052	GOBP_MITOTIC_SPINDLE_ORGANIZATION	118	A process that is carried out at the cellular level which results in the assembly, arrangement of constituent parts, or disassembly of the microtubule spindle during a mitotic cell cycle. [GOC:go_curators, GOC:mah]	4	0.0339	0.00022	0.0458	Gnai1 Ptpa Prc1 Mzt1
GO:0098661	GOBP_INORGANIC_ANION_TRANSMEMBRANE_TRANSPORT	120	The process in which an inorganic anion is transported across a membrane. [GOC:mah]	4	0.0333	0.000235	0.0462	Glrb Gabra3 Slc26A4 Clcn1
GO:0000184	GOBP_NUCLEAR_TRANSCRIBED_MRNA_CATABOLIC_PROCESS_NONSENSE_MEDIATED_DECAY	120	The nonsense-mediated decay pathway for nuclear-transcribed mRNAs degrades mRNAs in which an amino-acid codon has changed to a nonsense codon; this prevents the translation of such mRNAs into truncated, and potentially harmful, proteins. [GOC:krc, GOC:ma, PMID:10025395]	4	0.0333	0.000235	0.0462	Rps27 Rps5 Rps12 Etf1

## Sheet: SetA_SetE_GLM_GOCC
Table S7. Complete list of the Gene Ontology (GO) terms enriched in the 106 DE genes of Set A_Set E_GLM selection, i.e., the full set of genes activated by running in p16 knockout dentate gyrus with an expression pattern fitting the proliferative activation of stem cells. List of all the Gene Ontology Biological Processes (Worksheet: SetA_SetE_GLM GOBP), GO Cellular Components (Worksheet: SetA_Se…
	Overlap Results
	Collection(s):	GO:CC
	# overlaps shown:	27
	# genesets in collections:	1006
	# genes in comparison (n):	100
	# genes in universe (N):	40786
GO term ID	Gene Set Name	# Genes in Gene Set (K)	Description	# Genes in Overlap (k)	k/K	p-value	FDR q-value	Enriched DE genes
GO:0038037	GOCC_G_PROTEIN_COUPLED_RECEPTOR_DIMERIC_COMPLEX	7	A protein complex that contains two G protein-coupled receptors. [GOC:al, GOC:bf, PMID:10713101]	3	0.4286	4.97e-07	0.0005	Grm1 Gabbr2 Ramp3
GO:0097648	GOCC_G_PROTEIN_COUPLED_RECEPTOR_COMPLEX	9	A protein complex that contains G protein-coupled receptors. [GOC:bhm]	3	0.3333	1.19e-06	0.000598	Grm1 Gabbr2 Ramp3
GO:0005694	GOCC_CHROMOSOME	1852	A structure composed of a very long molecule of DNA and associated proteins (e.g. histones) that carries hereditary information. [ISBN:0198547684]	17	0.0092	2.55e-06	0.000613	Cenpf Knstrn Top2A Prc1 Ncapd2 Mki67 Ptges3 Pole Set Dpf3 Pbx1 Tfap2C Nucks1 Sp8 Pou3F3 Eomes Cgas
GO:0005813	GOCC_CENTROSOME	619	A structure comprised of a core structure (in most organisms, a pair of centrioles) and peripheral material from which a microtubule-based structure, such as a spindle apparatus, is organized. Centrosomes occur close to the nucleus during interphase in many eukaryotic cells, though in animal cells it changes continually during the cell-division cycle. [GOC:mah, ISBN:0198547684]	10	0.0162	3.07e-06	0.000613	Cenpf Knstrn Rgs14 Prkar1A Slc18A2 Mzt1 Dcaf12 Gnai1 Klhl4 Nlrc5
GO:0045202	GOCC_SYNAPSE	1305	The junction between an axon of one neuron and a dendrite of another neuron, a muscle fiber or a glial cell. As the axon approaches the synapse it enlarges into a specialized structure, the presynaptic terminal bouton, which contains mitochondria and synaptic vesicles. At the tip of the terminal bouton is the presynaptic membrane; facing it, and separated from it by a minute cleft (the synaptic c…	14	0.0107	3.74e-06	0.000613	Grm1 Gabbr2 Rgs14 Prkar1A Slc18A2 Gabra3 Glrb Grm3 Chrm5 Dbn1 Nrxn1 Rps27 Ush1C Fgf12
GO:0097060	GOCC_SYNAPTIC_MEMBRANE	372	A specialized area of membrane on either the presynaptic or the postsynaptic side of a synapse, the junction between a nerve fiber of one neuron and another neuron or muscle fiber or glial cell. [GOC:BHF, PMID:20410104]	8	0.0215	3.98e-06	0.000613	Grm1 Gabbr2 Gabra3 Glrb Grm3 Chrm5 Dbn1 Nrxn1
GO:0015630	GOCC_MICROTUBULE_CYTOSKELETON	1320	The part of the cytoskeleton (the internal framework of a cell) composed of microtubules and associated proteins. [GOC:jl, ISBN:0395825172]	14	0.0106	4.26e-06	0.000613	Cenpf Knstrn Top2A Prc1 Rgs14 Prkar1A Slc18A2 Mzt1 Dcaf12 Gnai1 Klhl4 Nlrc5 Actr10 Xiap
GO:0045211	GOCC_POSTSYNAPTIC_MEMBRANE	271	A specialized area of membrane facing the presynaptic membrane on the tip of the nerve ending and separated from it by a minute cleft (the synaptic cleft). Neurotransmitters cross the synaptic cleft and transmit the signal to the postsynaptic membrane. [ISBN:0198506732]	7	0.0258	5e-06	0.000629	Grm1 Gabbr2 Gabra3 Glrb Grm3 Chrm5 Dbn1
GO:0005815	GOCC_MICROTUBULE_ORGANIZING_CENTER	821	An intracellular structure that can catalyze gamma-tubulin-dependent microtubule nucleation and that can anchor microtubules by interacting with their minus ends, plus ends or sides. [GOC:vw, ISBN:0815316194, PMID:17072892, PMID:17245416, Wikipedia:Microtubule_organizing_center]	11	0.0134	5.73e-06	0.00064	Cenpf Knstrn Top2A Rgs14 Prkar1A Slc18A2 Mzt1 Dcaf12 Gnai1 Klhl4 Nlrc5
GO:0098794	GOCC_POSTSYNAPSE	607	The part of a synapse that is part of the post-synaptic cell. [GOC:dos]	9	0.0148	1.93e-05	0.00194	Grm1 Gabbr2 Rgs14 Gabra3 Glrb Grm3 Chrm5 Dbn1 Rps27
GO:0015935	GOCC_SMALL_RIBOSOMAL_SUBUNIT	69	The smaller of the two subunits of a ribosome. [GOC:mah]	4	0.058	2.6e-05	0.00238	Rps27 Rps12 Rps5 Mrps14
GO:0098590	GOCC_PLASMA_MEMBRANE_REGION	1233	A membrane that is a (regional) part of the plasma membrane. [GOC:dos]	12	0.0097	5.02e-05	0.00421	Grm1 Gabbr2 Prkar1A Gabra3 Glrb Grm3 Chrm5 Dbn1 Nrxn1 Asah2 Slc26A4 Lepr
GO:0043005	GOCC_NEURON_PROJECTION	1340	A prolongation or process extending from a nerve cell, e.g. an axon or dendrite. [GOC:jl, http://www.cogsci.princeton.edu/~wn/]	12	0.009	0.00011	0.00854	Grm1 Gabbr2 Rgs14 Slc18A2 Gabra3 Glrb Grm3 Chrm5 Dbn1 Ush1C Actr10 Ccn3
GO:0097447	GOCC_DENDRITIC_TREE	611	The entire complement of dendrites for a neuron, consisting of each primary dendrite and all its branches. [GOC:aruk, GOC:bc, NIF_Subcellular:sao172297168]	8	0.0131	0.000135	0.00968	Grm1 Rgs14 Gabra3 Glrb Grm3 Chrm5 Dbn1 Ccn3
GO:0022627	GOCC_CYTOSOLIC_SMALL_RIBOSOMAL_SUBUNIT	43	The small subunit of a ribosome located in the cytosol. [GOC:mtg_sensu]	3	0.0698	0.000164	0.011	Rps27 Rps12 Rps5
GO:0036477	GOCC_SOMATODENDRITIC_COMPARTMENT	828	The region of a neuron that includes the cell body (cell soma) and dendrite(s), but excludes the axon. [GOC:pad, GOC:PARL]	9	0.0109	0.000206	0.0129	Grm1 Rgs14 Gabra3 Glrb Grm3 Chrm5 Dbn1 Nrxn1 Ccn3
GO:0034707	GOCC_CHLORIDE_CHANNEL_COMPLEX	52	An ion channel complex through which chloride ions pass. [GOC:mah]	3	0.0577	0.00029	0.0171	Gabra3 Glrb Clcn1
GO:0031226	GOCC_INTRINSIC_COMPONENT_OF_PLASMA_MEMBRANE	1737	The component of the plasma membrane consisting of the gene products and protein complexes having either part of their peptide sequence embedded in the hydrophobic region of the membrane or some other covalently attached group such as a GPI anchor that is similarly embedded in the membrane. [GOC:dos, GOC:mah]	13	0.0075	0.000327	0.0183	Grm1 Gabbr2 Ramp3 Slc18A2 Gabra3 Glrb Grm3 Chrm5 Nrxn1 Asah2 Slc26A4 Clcn1 Tspan12
GO:0000793	GOCC_CONDENSED_CHROMOSOME	256	A highly compacted molecule of DNA and associated proteins resulting in a cytologically distinct structure. [GOC:elh]	5	0.0195	0.000434	0.0221	Cenpf Knstrn Top2A Ncapd2 Mki67
GO:1990904	GOCC_RIBONUCLEOPROTEIN_COMPLEX	729	A macromolecular complex that contains both RNA and protein molecules. [GOC:krc, GOC:vesicles]	8	0.011	0.00044	0.0221	Top2A Ptges3 Rps27 Rps12 Rps5 Mrps14 Pabpc1L Ro60
GO:0005819	GOCC_SPINDLE	402	The array of microtubules and associated molecules that forms between opposite poles of a eukaryotic cell during mitosis or meiosis and serves to move the duplicated chromosomes apart. [ISBN:0198547684]	6	0.0149	0.000483	0.0224	Cenpf Knstrn Prc1 Rgs14 Mzt1 Xiap
GO:0140535	GOCC_INTRACELLULAR_PROTEIN_CONTAINING_COMPLEX	741	A protein-containing complex located intracellularly. [GOC:pg]	8	0.0108	0.00049	0.0224	Pole Prkar1A Dcaf12 Ubqln1 Dcaf12L1 Ptpa Eloc Ramac
GO:0000922	GOCC_SPINDLE_POLE	169	Either of the ends of a spindle, where spindle microtubules are organized; usually contains a microtubule organizing center and accessory molecules, spindle microtubules and astral microtubules. [GOC:clt]	4	0.0237	0.000819	0.0358	Cenpf Knstrn Prc1 Rgs14
GO:0044391	GOCC_RIBOSOMAL_SUBUNIT	178	Either of the two subunits of a ribosome: the ribosomal large subunit or the ribosomal small subunit. [GOC:jl]	4	0.0225	0.000992	0.0416	Rps27 Rps12 Rps5 Mrps14
GO:0098978	GOCC_GLUTAMATERGIC_SYNAPSE	317	A synapse that uses glutamate as a neurotransmitter. [GOC:dos]	5	0.0158	0.00113	0.0452	Grm1 Rgs14 Prkar1A Grm3 Dbn1
GO:0005783	GOCC_ENDOPLASMIC_RETICULUM	1993	The irregular network of unit membranes, visible only by electron microscopy, that occurs in the cytoplasm of many eukaryotic cells. The membranes form a complex meshwork of tubular channels, which are often expanded into slitlike cavities called cisternae. The ER takes two forms, rough (or granular), with ribosomes adhering to the outer surface, and smooth (with no ribosomes attached). [ISBN:019…	13	0.0065	0.00117	0.0452	Set Nrxn1 Ubqln1 Tmed7 Svip Tmx3 Selenot Tmx1 Lpin2 Gstm2 Col18A1 Eef1B2 Cnbp
GO:1902710	GOCC_GABA_RECEPTOR_COMPLEX	21	A protein complex which is capable of GABA receptor activity. Upon binding of gamma-aminobutyric acid (GABA) it transmits the signal from one side of the membrane to the other to initiate a change in cell activity. Major inhibitory receptor in vertebrate brain. Also found in other vertebrate tissues, invertebrates and possibly in plants. Effective benzodiazepine receptor. [GO_REF:0000088, GOC:bhm…	2	0.0952	0.00121	0.0452	Gabbr2 Gabra3

## Sheet: SetA_SETE_GLM_GOMF
Table S7. Complete list of the Gene Ontology (GO) terms enriched in the 106 DE genes of Set A_Set E_GLM selection, i.e., the full set of genes activated by running in p16 knockout dentate gyrus with an expression pattern fitting the proliferative activation of stem cells. List of all the Gene Ontology Biological Processes (Worksheet: SetA_SetE_GLM GOBP), GO Cellular Components (Worksheet: SetA_Se…
	Overlap Results
	Collection(s):	GO:MF
	# overlaps shown:	10
	# genesets in collections:	1738
	# genes in comparison (n):	100
	# genes in universe (N):	40786
GO term ID	Gene Set Name	# Genes in Gene Set (K)	Description	# Genes in Overlap (k)	k/K	p-value	FDR q-value	Enriched DE genes
GO:0042803	GOMF_PROTEIN_HOMODIMERIZATION_ACTIVITY	687	Binding to an identical protein to form a homodimer. [GOC:jl]	10	0.0146	7.64e-06	0.0133	Clcn1 Top2A Ptpa Rpe Cenpf Cgas Pou3F3 Fbln5 Knstrn Gstm2
GO:0098960	GOMF_POSTSYNAPTIC_NEUROTRANSMITTER_RECEPTOR_ACTIVITY	64	Neurotransmitter receptor activity occuring in the postsynaptic membrane during synaptic transmission. [GOC:dos, GOC:signaling]	4	0.0625	1.93e-05	0.0168	Gabra3 Glrb Grm1 Chrm5
GO:0015103	GOMF_INORGANIC_ANION_TRANSMEMBRANE_TRANSPORTER_ACTIVITY	152	Enables the transfer of inorganic anions from one side of a membrane to the other. Inorganic anions are atoms or small molecules with a negative charge which do not contain carbon in covalent linkage. [GOC:ai]	5	0.0329	3.81e-05	0.0199	Clcn1 Gabra3 Glrb Slc26A4 Slc18A2
GO:0016853	GOMF_ISOMERASE_ACTIVITY	165	Catalysis of the geometric or structural changes within one molecule. Isomerase is the systematic name for any enzyme of EC class 5. [ISBN:0198506732]	5	0.0303	5.63e-05	0.0199	Top2A Ptpa Rpe Tmx3 Ptges3
GO:0046983	GOMF_PROTEIN_DIMERIZATION_ACTIVITY	1055	The formation of a protein dimer, a macromolecular structure consists of two noncovalently associated identical or nonidentical subunits. [ISBN:0198506732]	11	0.0104	5.73e-05	0.0199	Clcn1 Top2A Ptpa Rpe Cenpf Cgas Pou3F3 Fbln5 Knstrn Gstm2 Gabbr2
GO:0003723	GOMF_RNA_BINDING	1972	Binding to an RNA molecule or a portion thereof. [GOC:jl, GOC:mah]	15	0.0076	9.16e-05	0.0265	Top2A Nucks1 Rps5 Rps27 Rps12 Mrps14 Purb Mki67 Eef1B2 Ramac Cnbp Etf1 Pabpc1L Ro60 Ubap2L
GO:0015036	GOMF_DISULFIDE_OXIDOREDUCTASE_ACTIVITY	43	Catalysis of the reaction: substrate with reduced sulfide groups = substrate with oxidized disulfide bonds. [GOC:curators]	3	0.0698	0.000164	0.0362	Tmx3 Selenot Tmx1
GO:0030594	GOMF_NEUROTRANSMITTER_RECEPTOR_ACTIVITY	111	Combining with a neurotransmitter and transmitting the signal to initiate a change in cell activity. [GOC:jl, GOC:signaling]	4	0.036	0.000167	0.0362	Gabra3 Glrb Grm1 Chrm5
GO:0098988	GOMF_G_PROTEIN_COUPLED_GLUTAMATE_RECEPTOR_ACTIVITY	9	Combining with glutamate and transmitting a signal from one side of the membrane to the other by activating an associated G-protein, initiating a change in cell activity. [GOC:dos]	2	0.2222	0.000212	0.0409	Grm1 Grm3
GO:0099528	GOMF_G_PROTEIN_COUPLED_NEUROTRANSMITTER_RECEPTOR_ACTIVITY	10	Combining with a neurotransmitter and transmitting the signal across the membrane by activating an associated G-protein; promotes the exchange of GDP for GTP on the alpha subunit of a heterotrimeric G-protein complex. [GOC:bf, GOC:fj, GOC:mah]	2	0.2	0.000264	0.046	Grm1 Chrm5
