# Supplementary material for: Transcriptome analysis reveals genes associated with stem cell activation by physical exercise in the dentate gyrus of aged p16Ink4a knockout mice
Source: Front Cell Dev Biol. 2023 Oct 19;11:1270892. doi: 10.3389/fcell.2023.1270892 (PMC10621069; doi:10.3389/fcell.2023.1270892)
Supplement: Supplementary file 9 [file Table8.XLSX]

## Sheet: SetD_SetE_GLM GO_BP
Table S8. Complete list of the Gene Ontology (GO) terms enriched in the 29 DE genes of Set D_Set E_GLM selection, i.e., a subset of genes activated by running in p16 knockout dentate gyrus with an expression pattern fitting the proliferative activation of stem cells. List of Gene Ontology Biological Processes (Worksheet: SetD_SetE_GLM GOBP), of GO Cellular Components (Worksheet: SetD_SetE_GLM GOC…
	Overlap Results
	Collection(s):	GO:BP
	# overlaps shown:	6
	# genesets in collections:	7658
	# genes in comparison (n):	27
	# genes in universe (N):	40786
GO term ID	Gene Set Name	# Genes in Gene Set (K)	Description	# Genes in Overlap (k)	k/K	p-value	FDR q-value	Enriched DE genes
GO:0007059	GOBP_CHROMOSOME_SEGREGATION	350	The process in which genetic material, in the form of chromosomes, is organized into specific structures and then physically separated and apportioned to two or more sets. In eukaryotes, chromosome segregation begins with the condensation of chromosomes, includes chromosome separation, and ends when chromosomes have completed movement to the spindle poles. [GOC:jl, GOC:mah, GOC:mtg_cell_cycle, GO…	5	0.0143	3.13e-06	0.0239	Rgs14 Cenpf Prc1 Mki67 Top2A
GO:0022402	GOBP_CELL_CYCLE_PROCESS	1224	The cellular process that ensures successive accurate and complete genome replication and chromosome segregation. [GOC:isa_complete, GOC:mtg_cell_cycle]	7	0.0057	1.13e-05	0.0433	Rgs14 Cenpf Prc1 Mki67 Top2A Ush1C Pole
GO:0000278	GOBP_MITOTIC_CELL_CYCLE	900	Progression through the phases of the mitotic cell cycle, the most common eukaryotic cell cycle, which canonically comprises four successive phases called G1, S, G2, and M and includes replication of the genome and the subsequent segregation of chromosomes into daughter cells. In some variant cell cycles nuclear replication or nuclear division may not be followed by cell division, or G1 and G2 ph…	6	0.0067	2.26e-05	0.0577	Rgs14 Cenpf Prc1 Mki67 Ush1C Pole
GO:0044092	GOBP_NEGATIVE_REGULATION_OF_MOLECULAR_FUNCTION	1172	Any process that stops or reduces the rate or extent of a molecular function, an elemental biological activity occurring at the molecular level, such as catalysis or binding. [GO:jl]	6	0.0051	9.8e-05	0.156	Rgs14 Gstm2 Ramp3 Lepr Nlrc5 Gabbr2
GO:1903047	GOBP_MITOTIC_CELL_CYCLE_PROCESS	745	A process that is part of the mitotic cell cycle. [GO_REF:0000060, GOC:mtg_cell_cycle, GOC:TermGenie]	5	0.0067	0.000116	0.156	Cenpf Prc1 Mki67 Ush1C Pole
GO:0007049	GOBP_CELL_CYCLE	1779	The progression of biochemical and morphological phases and events that occur in a cell during successive cell replication or nuclear replication events. Canonically, the cell cycle comprises the replication and segregation of genetic material followed by the division of the cell, but in endocycles or syncytial cells nuclear replication or nuclear division may not be followed by cell division. [G…	7	0.0039	0.000122	0.156	Rgs14 Cenpf Prc1 Mki67 Top2A Ush1C Pole

## Sheet: SetD_SetE_GLM GO_CC
Table S8. Complete list of the Gene Ontology (GO) terms enriched in the 29 DE genes of Set D_Set E_GLM selection, i.e., a subset of genes activated by running in p16 knockout dentate gyrus with an expression pattern fitting the proliferative activation of stem cells. List of Gene Ontology Biological Processes (Worksheet: SetD_SetE_GLM GOBP), of GO Cellular Components (Worksheet: SetD_SetE_GLM GOC…
	Overlap Results
	Collection(s):	GO:CC
	# overlaps shown:	11
	# genesets in collections:	1006
	# genes in comparison (n):	27
	# genes in universe (N):	40786
GO term ID	Gene Set Name	# Genes in Gene Set (K)	Description	# Genes in Overlap (k)	k/K	p-value	FDR q-value	Enriched DE genes
GO:0038037	GOCC_G_PROTEIN_COUPLED_RECEPTOR_DIMERIC_COMPLEX	7	A protein complex that contains two G protein-coupled receptors. [GOC:al, GOC:bf, PMID:10713101]	2	0.2857	8.84e-06	0.00617	Gabbr2 Ramp3
GO:0097648	GOCC_G_PROTEIN_COUPLED_RECEPTOR_COMPLEX	9	A protein complex that contains G protein-coupled receptors. [GOC:bhm]	2	0.2222	1.51e-05	0.00617	Gabbr2 Ramp3
GO:0015630	GOCC_MICROTUBULE_CYTOSKELETON	1320	The part of the cytoskeleton (the internal framework of a cell) composed of microtubules and associated proteins. [GOC:jl, ISBN:0395825172]	7	0.0053	1.84e-05	0.00617	Cenpf Rgs14 Top2A Slc18A2 Nlrc5 Prc1 Actr10
GO:0005815	GOCC_MICROTUBULE_ORGANIZING_CENTER	821	An intracellular structure that can catalyze gamma-tubulin-dependent microtubule nucleation and that can anchor microtubules by interacting with their minus ends, plus ends or sides. [GOC:vw, ISBN:0815316194, PMID:17072892, PMID:17245416, Wikipedia:Microtubule_organizing_center]	5	0.0061	0.000182	0.0382	Cenpf Rgs14 Top2A Slc18A2 Nlrc5
GO:0000922	GOCC_SPINDLE_POLE	169	Either of the ends of a spindle, where spindle microtubules are organized; usually contains a microtubule organizing center and accessory molecules, spindle microtubules and astral microtubules. [GOC:clt]	3	0.0178	0.00019	0.0382	Cenpf Rgs14 Prc1
GO:0000793	GOCC_CONDENSED_CHROMOSOME	256	A highly compacted molecule of DNA and associated proteins resulting in a cytologically distinct structure. [GOC:elh]	3	0.0117	0.000639	0.1	Cenpf Top2A Mki67
GO:0005694	GOCC_CENTROSOME	619	A structure comprised of a core structure (in most organisms, a pair of centrioles) and peripheral material from which a microtubule-based structure, such as a spindle apparatus, is organized. Centrosomes occur close to the nucleus during interphase in many eukaryotic cells, though in animal cells it changes continually during the cell-division cycle. [GOC:mah, ISBN:0198547684]	4	0.0065	0.000699	0.1	Cenpf Rgs14 Slc18A2 Nlrc5
GO:0045171	GOCC_INTERCELLULAR_BRIDGE	75	A direct connection between the cytoplasm of two cells that is formed following the completion of cleavage furrow ingression during cell division. They are usually present only briefly prior to completion of cytokinesis. However, in some cases, such as the bridges between germ cells during their development, they become stabilised. [PMID:9635420]	2	0.0267	0.00114	0.143	Prc1 Gstm2
GO:0035578	GOCC_AZUROPHIL_GRANULE_LUMEN	91	The volume enclosed by the membrane of an azurophil granule, a primary lysosomal granule found in neutrophil granulocytes that contains a wide range of hydrolytic enzymes and is released into the extracellular fluid. [GOC:bf, PMID:17152095]	2	0.022	0.00167	0.169	Actr10 Unc13D
GO:0043005	GOCC_NEURON_PROJECTION	1340	A prolongation or process extending from a nerve cell, e.g. an axon or dendrite. [GOC:jl, http://www.cogsci.princeton.edu/~wn/]	5	0.0037	0.00168	0.169	Gabbr2 Rgs14 Slc18A2 Actr10 Ush1C
GO:0005819	GOCC_SPINDLE	402	The array of microtubules and associated molecules that forms between opposite poles of a eukaryotic cell during mitosis or meiosis and serves to move the duplicated chromosomes apart. [ISBN:0198547684]	3	0.0075	0.00233	0.213	Cenpf Rgs14 Prc1
	84107	Zic4	Zic family member 4 [Source:HGNC Symbol;Acc:HGNC:20393]

## Sheet: SetD_SetE_GLM GO_MF
Table S8. Complete list of the Gene Ontology (GO) terms enriched in the 29 DE genes of Set D_Set E_GLM selection, i.e., a subset of genes activated by running in p16 knockout dentate gyrus with an expression pattern fitting the proliferative activation of stem cells. List of Gene Ontology Biological Processes (Worksheet: SetD_SetE_GLM GOBP), of GO Cellular Components (Worksheet: SetD_SetE_GLM GOC…
	Overlap Results
	Collection(s):	GO:MF
	# overlaps shown:	1
	# genesets in collections:	1738
	# genes in comparison (n):	27
	# genes in universe (N):	40786
GO term ID	Gene Set Name	# Genes in Gene Set (K)	Description	# Genes in Overlap (k)	k/K	p-value	FDR q-value	Enriched DE genes
GO:0008022	GOMF_PROTEIN_C_TERMINUS_BINDING	179	Binding to a protein C-terminus, the end of a peptide chain at which the 1-carboxyl function of a constituent amino acid is not attached in peptide linkage to another amino-acid residue. [ISBN:0198506732]	4	0.0223	5.82e-06	0.0101	Cenpf Fbln5 Top2A Mki67
